# Supplementary material for: A theoretical estimate for nucleotide sugar demand towards Chinese Hamster Ovary cellular glycosylation
Source: Sci Rep. 2016 Jun 27;6:28547. doi: 10.1038/srep28547 (PMC4921913; doi:10.1038/srep28547)
Supplement: Supplementary Tables ST1-ST11 [file srep28547-s1.xlsx]

## Sheet: ST1-Quantification
Supplementary Table 1 from Baycin-Hizal et al. (2012)									BLAST results for ST1 Baycin-Hizal et al., 2012									Relative quantification		Amino Acids	Molecular Weight
Protein names	Protein Accession IDs	Identified Peptide Sequences	Number of Identified Sequences	Number of Identified Spectra	FDR	Coverage	Cluster ID	Group ID	Closest homolog	Entry Name	Accession Number	Aac Length	MW	% identity	% positives	alignment length	bit score	SAF	NSAF (Zi)	Weighted Aac Length	Weighted MW
actin, cytoplasmic 1 [Cricetulus griseus]	gi|347360906|ref|NP_001231504.1|	YSVWIGGSILASLSTFQEMWISKQEYDESGPSIVHR; LTEAPLNPK; KYSVWIGGSILASLSTFQEMWISK; KSYELPDGQVITIGNER; IIAPPERKYSVWIGGSILASLSTFQEMWISK; HQGVM1VGM2GQKDSYVGDEAQSK{1=15.9949;2=15.9949}; HQGVMVGM1GQKDSYVGDEAQSK{1=15.9949}; HQGVM1VGMGQKDSYVGDEAQSK{1=15.9949}; HQGVMVGMGQKDSYVGDEAQSK; HQGVM1VGM2GQK{1=15.9949;2=15.9949}; HQGVMVGM1GQK{1=15.9949}; HQGVM1VGMGQK{1=15.9949}; HQGVMVGMGQK; DDDIAALVVDNGSGMC1K{1=57.0215}	151	9765	0	97	39	88	Actin, cytoplasmic 1 (Beta-actin) [Cleaved into: Actin, cytoplasmic 1, N-terminally processed]	ACTB_CRIGR	P48975	375	41738	100	100	375	785	26.04	0.0134323	5.03712	560.638
PREDICTED: actin, cytoplasmic 2-like, partial [Cricetulus griseus]	gi|354497282|ref|XP_003510750.1|	EEEIAALVIDNGSGM1C2K{1=15.9949;2=57.0215}; EEEIAALVIDNGSGMC1K{1=57.0215}	114	8120	0	92	39	4537	Actin, cytoplasmic 2 (Gamma-actin) [Cleaved into: Actin, cytoplasmic 2, N-terminally processed]	ACTG_MOUSE	P63260	375	41793	100	100	348	726	21.6533	0.0111695	4.18857	466.808
PREDICTED: actin, cytoplasmic 2-like [Cricetulus griseus]	gi|354468985|ref|XP_003496930.1|	YSVWIGGSILASLSTFQQMWISKQEYDESGPSIVHR; FETFNTPAMYVAIQAVLSL	103	6498	0	96	39	746	Actin, cytoplasmic 2 (Gamma-actin) [Cleaved into: Actin, cytoplasmic 2, N-terminally processed]	ACTG_MOUSE	P63260	375	41793	100	100	375	785	17.328	0.00893837	3.35189	373.561
elongation factor 1-alpha 1 [Cricetulus griseus]	gi|346986359|ref|NP_001231331.1|	VVTFAPVNVTTEVK; VIILNHPGQISAGYAPVLDC1HTAHIAC2K{1=57.0215;2=57.0215}; VETGVLKPGM1VVTFAPVNVTTEVK{1=15.9949}; VETGVLKPGMVVTFAPVNVTTEVK; VETGVLKPGMVVTFAPVN; VETGVLKPGM1VVTF{1=15.9949}; VETGVLKPGMVVTF; VETGVLKPGM1VVT{1=15.9949}; VETGVLKPGMVVT; VESFSDYPPLGR; TAQVIILNHPGQISAGYAPVLDC1HTAHIAC2K{1=57.0215;2=57.0215}; SGDAAIVDM1VPGKPM2C3VESFSDYPPLGR{1=15.9949;2=15.9949;3=57.0215}; SGDAAIVDMVPGKPM1C2VESFSDYP…	131	7779	0.002574	81	49	81	Elongation factor 1-alpha 1 (EF-1-alpha-1) (Elongation factor Tu) (EF-Tu) (Eukaryotic elongation factor 1 A-1) (eEF1A-1)	EF1A1_CRIGR	P62629	462	50114	100	100	462	949	16.8377	0.00868544	4.01267	435.262
glyceraldehyde-3-phosphate dehydrogenase [Cricetulus griseus]	gi|349501082|ref|NP_001231783.1|	WGDAGAEYVVESTGVFTTMEKAGAHLKG; VVDLM1AYM2ASKE{1=15.9949;2=15.9949}; VVDLMAYM1ASKE{1=15.9949}; VVDLM1AYMASKE{1=15.9949}; VVDLMAYMASKE; VVDLM1AYM2ASK{1=15.9949;2=15.9949}; VVDLMAYM1ASK{1=15.9949}; VVDLM1AYMASK{1=15.9949}; VVDLMAYMASK; VIISAPSADAPM1FVM2GVNQDKYDNSLK{1=15.9949;2=15.9949}; VIISAPSADAPMFVM1GVNQDKYDNSLK{1=15.9949}; VIISAPSADAPM1FVMGVNQDKYDNSLK{1=15.9949}; VIISAPSADAPMFVMGVNQDKYDNSLK; VIIS…	113	5361	0	93	82	93	Glyceraldehyde-3-phosphate dehydrogenase (GAPDH) (EC 1.2.1.12) (Peptidyl-cysteine S-nitrosylase GAPDH) (EC 2.6.99.-)	G3P_CRIGR	P17244	333	35748	100	100	333	686	16.0991	0.00830446	2.76539	296.868
PREDICTED: histone H4-like [Cricetulus griseus]	gi|354472895|ref|XP_003498672.1|	VLRDNIQGITKPAIR; VFLENVIRDAVTYTEHAKR; VFLENVIRDAVTYTEHAK; VFLENVIRDAVTYTEH; VFLENVIR; TVTAM1DVVYALKR{1=15.9949}; TVTAMDVVYALKR; TVTAM1DVVYALK{1=15.9949}; TVTAMDVVYALK; RISGLIYEETRGVLK; RISGLIYEETR; KTVTAM1DVVYALKR{1=15.9949}; KTVTAMDVVYALKR; KTVTAM1DVVYALK{1=15.9949}; KTVTAMDVVYALK; ISGLIYEETRGVLKVFLENVIR; ISGLIYEETRGVLK; ISGLIYEETRGV; ISGLIYEETR; DVVYALK; DNIQGITKPAIR; DNIQGITKPA; DNIQGITK; DAVT…	26	1481	0.00266667	61	870	1264	Histone H4	H4_MOUSE	P62806	103	11367	100	100	103	200	14.3786	0.00741699	0.76395	84.309
beta tubulin [Cricetulus griseus]	gi|346644703|ref|NP_001231026.1|	SDEHGIDPTGTYHGDSDLQLDR; PTGTYHGDSDLQLDR; PELTQQVFDAK; M1AVTFIGNSTAIQELFKR{1=15.9949}; MAVTFIGNSTAIQELFKR; M1AVTFIGNSTAIQELFK{1=15.9949}; MAVTFIGNSTAIQELFK; ISDEHGIDPTGTYHGDSDLQLDR; FWEVISDEHGIDPTGTYHGDSDLQLDR; ALTVPELTQQVFDAK	100	4832	0	74	40	66	Tubulin beta-5 chain (Beta-tubulin isotype I) (Class I beta-tubulin)	TBB5_CRIGR	P69893	444	49671	99.1	99.55	444	924	10.8829	0.00561376	2.49251	278.841
PREDICTED: peptidyl-prolyl cis-trans isomerase A-like [Cricetulus griseus]	gi|354483044|ref|XP_003503705.1|	VNPTVFFDISADGEPLGR; FDISADGEPLGR; DISADGEPLGR	42	1755	0.00266312	90	21	2731	Peptidyl-prolyl cis-trans isomerase A (PPIase A) (EC 5.2.1.8) (Cyclophilin A) (Cyclosporin A-binding protein) (Rotamase A) [Cleaved into: Peptidyl-prolyl cis-trans isomerase A, N-terminally processed]	PPIA_CRIGR	P14851	164	17899	99.39	99.39	164	334	10.7012	0.00552005	0.905289	98.8035
PREDICTED: histone H2B type 1-C/E/G-like [Cricetulus griseus]	gi|354472905|ref|XP_003498677.1|	VNDIFER; VLKQVHPDTGISSK; SRKESYSVYVYK; RLLLPGELAK; Q1VHPDTGISSK{1=-17.0265}; QVHPDTGISSK; NSFVNDIFER; LLLPGELAK; KESYSVYVYK; IAGEASR; HAVSEGTK; GIM1NSFVNDIFER{1=15.9949}; GIMNSFVNDIFER; FVNDIFER; EIQTAVR; AM1GIM2NSFVNDIFER{1=15.9949;2=15.9949}; AMGIM1NSFVNDIFER{1=15.9949}; AM1GIMNSFVNDIFER{1=15.9949}; AMGIMNSFVNDIFER	19	1336	0	54	1280	1267	Histone H2B type 1-C/E/G	H2B1C_MOUSE	Q6ZWY9	126	13906	99.2	100	125	251	10.6032	0.00546948	0.689154	76.0586
tubulin alpha-1B chain [Cricetulus griseus]	gi|345842430|ref|NP_001230908.1|	EDMAALEKDYEEVGVDSVEGEGEEEGEEY; DYEEVGVDSVEGEGEEEGEEY	100	4624	0	94	83	29	Tubulin alpha-1B chain (Alpha-tubulin 1) (Alpha-tubulin I) (Tubulin alpha-1 chain)	TBA1B_CRIGR	P68361	451	50152	100	100	451	945	10.2528	0.00528873	2.38522	265.24
PREDICTED: elongation factor 1-alpha 2-like [Cricetulus griseus]	gi|354481979|ref|XP_003503178.1|	SDPPQEAAQFTSQVIILNHPGQISAGYSPVIDC1HTAHIAC2K{1=57.0215;2=57.0215}; Q1TVAVGVIKNVEKK{1=-17.0265}; QTVAVGVIKNVEKK; Q1TVAVGVIKNVEK{1=-17.0265}; QTVAVGVIKNVEK	44	4698	0	45	49	2569	Elongation factor 1-alpha 2 (EF-1-alpha-2) (Eukaryotic elongation factor 1 A-2) (eEF1A-2) (Statin-S1)	EF1A2_HUMAN	Q05639	463	50470	99.78	99.78	463	949	10.1469	0.0052341	2.42339	264.165
tubulin alpha-1C chain [Cricetulus griseus]	gi|345842428|ref|NP_001230906.1|	KLADQC1TGLQGF{1=57.0215}; EDMAALEKDYEEVGADSAEGDDEGEEY; EC1ISIHVGQAGVQIGN{1=57.0215}; DYEEVGADSAEGDDEGEEY; AYHEQLTVAEITNAC1FEPANQM2VK{1=57.0215;2=15.9949}; AYHEQLTVAEITNAC1FEPANQMVK{1=57.0215}	102	4479	0	94	83	28	Tubulin alpha-1C chain (Alpha-tubulin 3) (Alpha-tubulin III) (Tubulin alpha-3 chain)	TBA1C_CRIGR	P68365	449	49909	100	100	449	941	9.9755	0.0051457	2.31042	256.817
PREDICTED: peptidyl-prolyl cis-trans isomerase A-like [Cricetulus griseus]	gi|354485301|ref|XP_003504822.1|	TSKKITISDC1GQL{1=57.0215}; SIYGEKFEDENFILKHTGPGILSMANAGPNTNGSQFFIC1TAK{1=57.0215}; ALSTGEKGFGYKGSSFHR	43	1596	0.00266312	64	21	3028	Peptidyl-prolyl cis-trans isomerase A (PPIase A) (EC 5.2.1.8) (Cyclophilin A) (Cyclosporin A-binding protein) (Rotamase A) [Cleaved into: Peptidyl-prolyl cis-trans isomerase A, N-terminally processed]	PPIA_CRIGR	P14851	164	17899	98.73	98.73	157	318	9.73171	0.00501995	0.823271	89.852
PREDICTED: glyceraldehyde-3-phosphate dehydrogenase-like [Cricetulus griseus]	gi|354469800|ref|XP_003497311.1|	WGDAGAEYVVESTGVFTTMEKAGAHLNG; LISWYDNEFGYSNRVVDLMAYMVFK	50	2942	0.012	77	82	863	Glyceraldehyde-3-phosphate dehydrogenase (GAPDH) (EC 1.2.1.12) (Peptidyl-cysteine S-nitrosylase GAPDH) (EC 2.6.99.-)	G3P_CRIGR	P17244	333	35748	98.4	98.4	125	256	8.83483	0.00455731	1.51758	162.915
heat shock cognate 71 kDa protein [Cricetulus griseus]	gi|350539823|ref|NP_001233658.1|	VVNDAGRPK; VSSKNSLESYAFNMK; VQVEYKGEAK; VNHFIAEFK; VNDAGRPK; VC1NPIITK{1=57.0215}; TVTNAVVTVPAYFNDSQRQATK; TVTNAVVTVPAYFNDSQR; TLSSSTQASIEIDSLYEGIDFYTSITR; STAGDTHLGGEDFDNRMVNHFIAEFKR; STAGDTHLGGEDFDNRMVNHFIAEFK; SQIHDIVLVGGSTR; SINPDEAVAYGAAVQAAILSGDK; SFYPEEVSSM1VLTK{1=15.9949}; SFYPEEVSSMVLTK; SENVQDLLLLDVTPLSLGIETAGGVM1TVLIK{1=15.9949}; SENVQDLLLLDVTPLSLGIETAGGVMTVLIK; RFDDAVVQSDMKHWPFMVVNDAG…	122	5569	0.0144928	91	10	174	Heat shock cognate 71 kDa protein (Heat shock 70 kDa protein 8)	HSP7C_CRIGR	P19378	646	70805	100	100	646	1325	8.62074	0.00444687	2.87268	314.861
PREDICTED: vimentin [Cricetulus griseus]	gi|354482483|ref|XP_003503427.1|	VSKPDLTAALR; VQIDVDVSKPDLTAALR; VEVERDNLAEDIMRLR; VEVERDNLAEDIM1R{1=15.9949}; VEVERDNLAEDIMR; VESLQEEIAFLKK; VESLQEEIAFLK; VELQELNDRFANYIDKVR; VELQELNDRFANYIDK; VDVSKPDLTAALR; TYSLGSALRPSTSR; TYSLGSALRPS; TYSLGSALR; TVETRDGQVINETSQHHDDLE; TVETRDGQVINETSQ; TNEKVELQELNDRFANYIDK; SYVTTSTR; SVSSSSYR; SSM1PGVR{1=15.9949}; SSMPGVR; SRLGDLYEEEMRELR; SLYSSSPGGAYVTRS; SLYSSSPGGAYVTR; SLTC1EVDALK{1=57.0215…	145	4012	0.0193741	98	13	2644	Vimentin	VIME_RAT	P31000	466	53733	99.79	99.79	466	938	8.60944	0.00444104	2.06953	238.631
PREDICTED: heat shock protein HSP 90-beta-like [Cricetulus griseus]	gi|354479029|ref|XP_003501716.1|	YHTSQSGDEM1TSLSEYVSR{1=15.9949}; YHTSQSGDEMTSLSEYVSR; YHTSQSGDEMTSLSEY; YESLTDPSKLDSGKELK; VVVITKHNDDEQYAWESSAGGSFTVR; VILHLKEDQTEYLEERR; VILHLKEDQTEYLEER; VFIM1DSC2DELIPEYLNFIR{1=15.9949;2=57.0215}; VFIMDSC1DELIPEYLNFIR{1=57.0215}; TSQSGDEMTSLSEYVSR; TLTLVDTGIGM1TKADLINNLGTIAK{1=15.9949}; TLTLVDTGIGMTKADLINNLGTIAK; TLTLVDTGIGM1TK{1=15.9949}; TLTLVDTGIGMTK; TEPIDEYC1VQQLK{1=57.0215}; SQFIGYPITLYL…	157	6223	0.00375234	83	2	2125	Heat shock protein HSP 90-beta	HS90B_BOVIN	Q76LV1	724	83253	99.45	99.72	724	1472	8.5953	0.00443375	3.21004	369.123
PREDICTED: alpha-enolase [Cricetulus griseus]	gi|354499945|ref|XP_003512064.1|	YNQILRIEEELGSKAK; YNQILRIEEELGSK; YNQILR; YGKDATNVGDEGGFAPNILENKEALELLK; YGKDATNVGDEGGFAPNILENK; YDLDFKSPDDPSR; VNQIGSVTESLQAC1K{1=57.0215}; TIGPALVSK; SPDDPSRHITPDQLADLYK; SPDDPSR; SIEDPFDQDDWEAWK; SGKYDLDFKSPDDPSR; SGKYDLDFK; SFIQEYPVVSIEDPFDQDDWEAWK; SC1NC2LLLK{1=57.0215;2=57.0215}; QIGSVTESLQAC1K{1=57.0215}; PVVSIEDPFDQDDWEAWK; PTVEVDLYTSK; PEVILPVPAFNVINGGSHAGNK; M1ILPVGASTFR{1=15.9949}; MIL…	75	3717	0	84	158	4859	Alpha-enolase (EC 4.2.1.11) (2-phospho-D-glycerate hydro-lyase) (Enolase 1) (Non-neural enolase) (NNE)	ENOA_MOUSE	P17182	434	47141	94.7	97.93	434	855	8.56452	0.00441787	1.91736	208.263
PREDICTED: eukaryotic translation initiation factor 5A-1-like [Cricetulus griseus]	gi|354469648|ref|XP_003497238.1|	YLSLLQDSGEVR; YDC1GEEILITVLSAM2TEEAAVAIK{1=57.0215;2=15.9949}; YDC1GEEILITVLSAMTEEAAVAIK{1=57.0215}; SAM1TEEAAVAIK{1=15.9949}; SAMTEEAAVAIK; RNDFQLIGIQDGYLSLLQDSGEVR; PEGDLGK; NDFQLIGIQDGYLSLLQDSGEVR; LPEGDLGKEIEQK; LPEGDLGK; IGIQDGYLSLLQDSGEVR; FETGDAGASATFPMQC1SALRK{1=57.0215}; EDLRLPEGDLGKEIEQK; EDLRLPEGDLGK	33	1270	0	89	556	850	Eukaryotic translation initiation factor 5A-1 (eIF-5A-1) (eIF-5A1) (Eukaryotic initiation factor 5A isoform 1) (eIF-5A) (eIF-4D)	IF5A1_MOUSE	P63242	154	16832	100	100	154	318	8.24675	0.00425396	0.655109	71.6026
PREDICTED: cofilin-1-like [Cricetulus griseus]	gi|354501786|ref|XP_003512969.1|	YALYDATYETKESK; YALYDATYETK; VFNDM1KVR{1=15.9949}; VFNDM1K{1=15.9949}; VFNDMK; SSTPEEVK; SGVAVSDGVIK; NIILEEGKEILVGDVGQTVDDPYTTFVK; NIILEEGKEILVGDVGQTVDD; NIILEEGK; M1LPDKDC2R{1=15.9949;2=57.0215}; MLPDKDC1R{1=57.0215}; LTGIKHELQANC1YEEVKDR{1=57.0215}; LPDKDC1R{1=57.0215}; LGGSAVISLEGKPL; LGGSAVISLEGK; LFC1LSEDKK{1=57.0215}; KSSTPEEVK; KNIILEEGKEILVGDVGQTVDDPYTTFVK; KEDLVFIFWAPESAPLKSK; KEDLVFIFW…	37	1366	0.0114754	93	267	5044	Cofilin-1 (Cofilin, non-muscle isoform)	COF1_RAT	P45592	166	18533	100	100	166	335	8.22892	0.00424476	0.704629	78.6681
PREDICTED: LOW QUALITY PROTEIN: tubulin beta-2B chain-like [Cricetulus griseus]	gi|354470501|ref|XP_003497518.1|	FWEVISDEHGIDPTGSYHGDSDLQLER; ALTVPELTQQMFDSK	75	3643	0.00665557	72	40	921	Tubulin beta-2B chain	TBB2B_MOUSE	Q9CWF2	445	49953	98.65	98.88	445	918	8.18652	0.00422288	1.87918	210.946
PREDICTED: pyruvate kinase isozymes M1/M2-like isoform 1 [Cricetulus griseus]	gi|354473486|ref|XP_003498966.1|	YRPRAPIIAVTR; VVEVGSKIYVDDGLISLQVKEK; VVEVGSKIYVDDGLISLQVK; VVEVGSK; VQDAWAEDVDLR; VNLAM1NVGK{1=15.9949}; VNLAMNVGK; VLGEKGQNIK; TGWRPGSGYTNTMR; TGLIKGSGTAEVELKK; TGLIKGSGTAEVELK; TGIIC1TIGPASR{1=57.0215}; TGDVVIVLTGWRPGSGYTNTM1R{1=15.9949}; TGDVVIVLTGWRPGSGYTNTMR; TGDVVIVLTGWRPGSGYTN; TGDVVIVLTGWR; TATESFASDPILYRPVAVALDTKGPEIR; TATESFASDPILYRPVAVALDTK; TATESFASDPILYR; SVEM1LKEM2IK{1=15.9949;2=15…	138	4035	0	94	51	1359	Pyruvate kinase PKM (EC 2.7.1.40) (Pyruvate kinase muscle isozyme)	KPYM_MOUSE	P52480	531	57845	97.74	98.87	531	1071	7.59887	0.00391976	2.08139	226.738
tubulin beta-2C chain [Cricetulus griseus]	gi|346644707|ref|NP_001231027.1|	INVYYNEATGGKYVPR; INVYYNEATGGK	97	3365	0.00701754	84	40	67	Tubulin beta-4B chain (Tubulin beta-2C chain)	TBB4B_MOUSE	P68372	445	49831	99.55	99.55	445	927	7.5618	0.00390063	1.73578	194.372
PREDICTED: histone H2A type 2-A-like [Cricetulus griseus]	gi|354472901|ref|XP_003498675.1|	VGAGAPVYM1AAVLEYLTAEILELAGNAAR{1=15.9949}; VGAGAPVYMAAVLEYLTAEILELAGNAAR; VGAGAPVYM1AAVLEYLTAEILELAGN{1=15.9949}; NDEELNKLLGK; KVTIAQGGVLPNIQAVLLPK; HLQLAIRNDEELNKLLGK	25	936	0	58	257	1266	Histone H2A type 2-A (H2a-614) (H2a-615) (Histone H2A.2)	H2A2A_MOUSE	Q6GSS7	130	14095	100	100	130	258	7.2	0.00371401	0.482821	52.3489
PREDICTED: tubulin alpha-4A chain-like [Cricetulus griseus]	gi|354490992|ref|XP_003507640.1|	TIGGGDDSFTTFFC1ETGAGK{1=57.0215}; EIIDPVLDR; DVNAAIAAIK; AVFVDLEPTVIDEIR	60	3001	0.00572656	81	83	3735	Tubulin alpha-4A chain (Alpha-tubulin 4) (Alpha-tubulin isotype M-alpha-4) (Tubulin alpha-4 chain)	TBA4A_MOUSE	P68368	448	49924	100	100	448	940	6.69866	0.0034554	1.54802	172.507
PREDICTED: histone H2A type 2-B-like [Cricetulus griseus]	gi|354473017|ref|XP_003498733.1|	NDEELNKLLGGVTIAQGGVLPNIQAVLLPK; LLGGVTIAQGGVLPNIQAVLLPK; LLGGVTIAQGGVLPN; KLLGGVTIAQGGVLPNIQAVLLPK; GVTIAQGGVLPNIQAVLLPK	25	870	0	40	257	1287	Histone H2A type 2-B	H2A2B_HUMAN	Q8IUE6	130	13995	95.8	100	119	232	6.69231	0.00345212	0.448776	48.3124
elongation factor 2 [Cricetulus griseus]	gi|346227155|ref|NP_001230968.1|	YVEPIEDVPC1GNIVGLVGVDQFLVK{1=57.0215}; YRC1ELLYEGPPDDEAAM2GIK{1=57.0215;2=15.9949}; YRC1ELLYEGPPDDEAAMGIK{1=57.0215}; YLAEKYEWDVAEARK; YLAEKYEWDVAEAR; YFDPANGKFSK; YFDPANGK; YEWDVAEARK; YEWDVAEAR; YELSENDLNFIK; WLPAGDALLQM1ITIHLPSPVTAQK{1=15.9949}; WLPAGDALLQMITIHLPSPVTAQK; VTDGALVVVDC1VSGVC2VQTETVLR{1=57.0215;2=57.0215}; VNFTVDQIR; VMKFSVSPVVR; VFSGVVSTGLKVR; VFSGVVSTGLK; VFEESQVAGTPMFVVK; VFDAI…	144	5630	0.00721732	85	17	44	Elongation factor 2 (EF-2)	EF2_RAT	P05197	858	95284	99.77	99.88	858	1773	6.56177	0.00338479	2.90415	322.516
PREDICTED: 60 kDa heat shock protein, mitochondrial [Cricetulus griseus]	gi|354484427|ref|XP_003504389.1|	VTKDGVTVAK; VTDALNATR; VGLQVVAVKAPGFGDNRK; VGGTSDVEVNEKK; VGGTSDVEVNEK; VGEVIVTKDDAM1LLK{1=15.9949}; VGEVIVTKDDAMLLK; VGEVIVTK; TVIIEQSWGSPK; TLNDELEIIEGM1KFDRG{1=15.9949}; TLNDELEIIEGMKFDRG; TLNDELEIIEGM1KFDR{1=15.9949}; TLNDELEIIEGMKFDR; TLNDELEIIEGM1K{1=15.9949}; TLNDELEIIEGMK; TALLDAAGVASLLTTAEAVVTEIPKEEKDPGMGAM1GGM2GGGMGGGMF{1=15.9949;2=15.9949}; TALLDAAGVASLLTTAEAVVTEIPKEEKDPGMGAMGGM1GGGMGG…	111	3694	0.0108653	90	91	2926	60 kDa heat shock protein, mitochondrial (60 kDa chaperonin) (Chaperonin 60) (CPN60) (Heat shock protein 60) (HSP-60) (Hsp60) (Mitochondrial matrix protein P1)	CH60_CRIGR	P18687	573	60989	100	100	573	1140	6.44677	0.00332546	1.90549	202.817		Summary
L-lactate dehydrogenase A chain [Cricetulus griseus]	gi|346227178|ref|NP_001230979.1|	YLMGER; VTLTSEEEARLKK; VTLTSEEEAR; VLGQNGISDVVK; VLGEHGDSSVPVWSGVNVAGVSLK; VHPISTM1IK{1=15.9949}; VHPISTMIK; SVADLAESIMK; SC1HGWVLGEHGDSSVPVWSGVNVAGVSLK{1=57.0215}; SADTLWGIQKELQF; SADTLWGIQK; RVHPISTM1IK{1=15.9949}; RVHPISTMIK; Q1VVDSAYEVIKLKG{1=-17.0265}; QVVDSAYEVIKLKG; Q1VVDSAYEVIKLK{1=-17.0265}; QVVDSAYEVIKLK; Q1VVDSAYEVIK{1=-17.0265}; QVVDSAYEVIK; PVDILTYVAWK; PC1VLGQNGISDVVK{1=57.0215}; NV…	78	2103	0	92	143	51	L-lactate dehydrogenase A chain (LDH-A) (EC 1.1.1.27) (Cell proliferation-inducing gene 19 protein) (LDH muscle subunit) (LDH-M) (Renal carcinoma antigen NY-REN-59)	LDHA_HUMAN	P00338	332	36689	95.18	98.8	332	655	6.33434	0.00326747	1.0848	119.88		Weighted average protein length (aac/prot)		413.581
PREDICTED: filamin-B isoform 1 [Cricetulus griseus]	gi|354481180|ref|XP_003502780.1|	WGEEHIPGSPFHVTVP; VTC1TILTPDGTEAEADVIENEDGTYDIFYTAAK{1=57.0215}; VLSEDEEDVDFDIIHNANDTF; M1DGTYAC2SYTPVK{1=15.9949;2=57.0215}; MDGTYAC1SYTPVK{1=57.0215}; LPNNHIGISFIPR; IPEINSSDMSAH; IAQEPGNYEVSIK; FVPQEM1GVHTVSVK{1=15.9949}; FVPQEMGVHTVSVK; FNGSHVVGSPFK; FNDEHIPDSPYLVPVIAPSDDAR; DNADGTYQVEYTPF; AAGSGELGVTVKGPK	170	1794	0	78	7	2444	Filamin-B (FLN-B) (ABP-280-like protein) (Actin-binding-like protein) (Beta-filamin) (C254) (Fragment)	FLNB_RABIT	Q9MZD2	294	30895	97.26	98.97	292	580	6.10204	0.00314764	0.925406	97.2464		Weighted average protein MW (g/mol)		46167.1
PREDICTED: tubulin beta-4 chain [Cricetulus griseus]	gi|354479238|ref|XP_003501820.1|	M1AATFIGNSTAIQELFK{1=15.9949}; IREEFPDRIM1NTFSVVPSPK{1=15.9949}	75	2614	0.00701754	61	40	2162	Tubulin beta-4A chain (Tubulin beta-4 chain)	TBB4A_MOUSE	Q9D6F9	444	49586	100	100	444	933	5.88739	0.00303692	1.34839	150.588		Relative quantification (%mol/mol)		NSAF Column
PREDICTED: tubulin beta-3 chain-like [Cricetulus griseus]	gi|354465300|ref|XP_003495118.1|	M1SSTFIGNSTAIQELFK{1=15.9949}; MSSTFIGNSTAIQELFK	48	2525	0	49	40	246	Tubulin beta-3 chain	TBB3_MOUSE	Q9ERD7	450	50419	100	100	450	948	5.61111	0.0028944	1.30248	145.933
PREDICTED: transgelin-2-like [Cricetulus griseus]	gi|354476131|ref|XP_003500278.1|	YGINTTDIFQTVDLWEAK; TLM1NLGGLAVAR{1=15.9949}; TLMNLGGLAVAR; Q1YDGDLEQILIQWITTQC2R{1=-17.0265;2=57.0215}; QYDGDLEQILIQWITTQC1R{1=57.0215}; Q1YDGDLEQILIQ{1=-17.0265}; Q1M2EQISQFLQAAER{1=-17.0265;2=15.9949}; QM1EQISQFLQAAER{1=15.9949}; Q1MEQISQFLQAAER{1=-17.0265}; QMEQISQFLQAAER; NVIGLQM1GTNR{1=15.9949}; NVIGLQMGTNR; NMAC1VQR{1=57.0215}; NFSDNQLQEGKNVIGLQMGTNR; NFSDNQLQEGK; NDGLFSGDPNWFPKK; NDGLFSGD…	32	1077	0	89	657	1734	Transgelin-2 (Epididymis tissue protein Li 7e) (SM22-alpha homolog)	TAGL2_HUMAN	P37802	199	22391	96.48	97.49	199	399	5.41206	0.00279173	0.555553	62.5095
PREDICTED: fructose-bisphosphate aldolase A isoform 1 [Cricetulus griseus]	gi|354496071|ref|XP_003510151.1|	VLAAVYK; Q1LLLTADDR{1=-17.0265}; QLLLTADDR; IGEHTPSALAIM1ENANVLAR{1=15.9949}; IGEHTPSALAIMENANVLAR; ALSDHHVYLEGTLLK; ALQASALK	74	1953	0.00267738	96	177	4391	Fructose-bisphosphate aldolase A (EC 4.1.2.13) (Aldolase 1) (Muscle-type aldolase)	ALDOA_MOUSE	P05064	364	39356	99.73	100	364	753	5.36538	0.00276765	1.00742	108.924
PREDICTED: heterogeneous nuclear ribonucleoprotein A1 [Cricetulus griseus]	gi|354503661|ref|XP_003513899.1|	YHTVNGHNC1EVRK{1=57.0215}; YHTVNGHNC1EVR{1=57.0215}; VTYATVEEVDAAMNAR; VTFDDHDSVDK; TFDDHDSVDK; SSGPYGGGGQYFAKPR; SSGPYGGGGQYFAK; SHFEQWGTLTDC1VVM2RDPNTKR{1=57.0215;2=15.9949}; SHFEQWGTLTDC1VVMRDPNTKR{1=57.0215}; SHFEQWGTLTDC1VVM2RDPNTK{1=57.0215;2=15.9949}; SHFEQWGTLTDC1VVMRDPNTK{1=57.0215}; SHFEQWGTLTDC1VVM2R{1=57.0215;2=15.9949}; SHFEQWGTLTDC1VVMR{1=57.0215}; SESPKEPEQLRK; SESPKEPEQLR; RGFAFVT…	54	1700	0	79	52	5227	Heterogeneous nuclear ribonucleoprotein A1 (hnRNP A1) (HDP-1) (Helix-destabilizing protein) (Single-strand-binding protein) (Topoisomerase-inhibitor suppressed) (hnRNP core protein A1) [Cleaved into: Heterogeneous nuclear ribonucleoprotein A1, N-terminally processed]	ROA1_MOUSE	P49312	320	34196	100	100	320	636	5.3125	0.00274037	0.876918	93.7097
PREDICTED: tubulin alpha-8 chain [Cricetulus griseus]	gi|354487209|ref|XP_003505766.1|	M1ERLSLDYGK{1=15.9949}; IHFPLVTYAPIISAEK; AVM1VDLEPTVVDEVRA{1=15.9949}	45	2371	0	53	83	3245	Tubulin alpha-8 chain (Alpha-tubulin 8)	TBA8_MOUSE	Q9JJZ2	449	50052	99.78	100	449	941	5.28062	0.00272393	1.22304	136.338
PREDICTED: nucleoside diphosphate kinase B-like [Cricetulus griseus]	gi|354478439|ref|XP_003501422.1|	YM1NSGPVVAM2VWEGLNVVK{1=15.9949;2=15.9949}; YMNSGPVVAM1VWEGLNVVK{1=15.9949}; YM1NSGPVVAMVWEGLNVVK{1=15.9949}; YMNSGPVVAMVWEGLNVVK; Q1HYIDLK{1=-17.0265}; QHYIDLK; PFFPGLVK; NIIHGSDSVQSAEK; M1M2LGETNPADSKPGTIR{1=15.9949;2=15.9949}; MM1LGETNPADSKPGTIR{1=15.9949}; M1MLGETNPADSKPGTIR{1=15.9949}; MMLGETNPADSKPGTIR; MMLGETNPADSK; IIHGSDSVQSAEK; GLVGDIIKRFEQK; GLVGDIIKR; FKPEELIDYKPC1AHDWVYE{1=57.0215}; …	29	784	0	87	370	2037	Nucleoside diphosphate kinase B (NDK B) (NDP kinase B) (EC 2.7.4.6) (C-myc purine-binding transcription factor PUF) (Histidine protein kinase NDKB) (EC 2.7.13.3) (nm23-H2)	NDKB_HUMAN	P22392	152	17298	96.71	99.34	152	310	5.15789	0.00266062	0.404414	46.0234
PREDICTED: histone H3.2-like [Cricetulus griseus]	gi|354472897|ref|XP_003498673.1|	KLPFQR	27	688	0.0108238	62	345	1265	Histone H3.2	H32_MOUSE	P84228	136	15388	100	100	136	275	5.05882	0.00260951	0.354894	40.1552
PREDICTED: eukaryotic initiation factor 4A-I [Cricetulus griseus]	gi|354469625|ref|XP_003497227.1|	WNEIVDSFDDMNLSESLLR; VVM1ALGDYM2GASC3HAC4IGGTNVR{1=15.9949;2=15.9949;3=57.0215;4=57.0215}; VVMALGDYM1GASC2HAC3IGGTNVR{1=15.9949;2=57.0215;3=57.0215}; VVM1ALGDYMGASC2HAC3IGGTNVR{1=15.9949;2=57.0215;3=57.0215}; VVMALGDYMGASC1HAC2IGGTNVR{1=57.0215;2=57.0215}; VVM1ALGDYM2GASC3HAC4{1=15.9949;2=15.9949;3=57.0215;4=57.0215}; VVMALGDYM1GASC2HAC3{1=15.9949;2=57.0215;3=57.0215}; VVM1ALGDYMGASC2HAC3{1=15.99…	92	2038	0.00262352	85	48	848	Eukaryotic initiation factor 4A-I (eIF-4A-I) (eIF4A-I) (EC 3.6.4.13) (ATP-dependent RNA helicase eIF4A-1)	IF4A1_MOUSE	P60843	406	46154	100	100	406	841	5.0197	0.00258933	1.05127	119.508
heat shock protein HSP 90-alpha [Cricetulus griseus]	gi|350540064|ref|NP_001233750.1|	YYTSASGDEM1VSLKDYC2TR{1=15.9949;2=57.0215}; YYTSASGDEMVSLKDYC1TR{1=57.0215}; YYTSASGDEM1VSLK{1=15.9949}; YYTSASGDEMVSLK; YETALLSSGFSLEDPQTHANR; YESLTDPSKLDSGKELHINIIPNK; TQDQPMEEEEVETFAFQAEIAQLMSLIINTFYSNKEIFLR; TQDQPM1EEEEVETFAFQAEIAQLMSLIINTFYSNK{1=15.9949}; TQDQPMEEEEVETFAFQAEIAQLMSLIINTFYSNK; TLVSVTK; TKPIWTRNPDDITNEEYGEFYK; TKFENLC1K{1=57.0215}; TDTGEPMGR; SLTNDWEEHLAVK; SLEDPQTHANR; RAPFDLF…	116	3528	0.00841751	70	2	178	Heat shock protein HSP 90-alpha	HS90A_CRIGR	P46633	733	84849	100	100	733	1498	4.8131	0.00248276	1.81986	210.66
78 kDa glucose-regulated protein [Cricetulus griseus]	gi|350537423|ref|NP_001233668.1|	WLESHQDADIEDFK; VYEGERPLTK; VTHAVVTVPAYFNDAQR; VM1EHFIK{1=15.9949}; VMEHFIK; VLEDSDLKKSDIDEIVLVGGSTR; VLEDSDLKK; VLEDSDLK; VEIIANDQGNRITPSYVAFTPEGERLIGDAAK; VEIIANDQGNRITPSYVAFTPEGER; TWNDPSVQQDIKFLPFKVVEK; TWNDPSVQQDIK; TLGIETVGGVM1TK{1=15.9949}; TLGIETVGGVMTK; TKPYIQVDIGGGQTK; TIDNGVFEVVATNGDTHLGGEDFDQR; TFAPEEISAM1VLTK{1=15.9949}; TFAPEEISAMVLTK; STMKPVQK; STASDNQPTVTIK; SQIFSTASDNQPTVTIKVYEGE…	97	3146	0.00991735	85	10	99	78 kDa glucose-regulated protein (GRP-78) (Heat shock 70 kDa protein 5) (Immunoglobulin heavy chain-binding protein) (BiP)	GRP78_MESAU	P07823	654	72379	100	100	654	1328	4.8104	0.00248137	1.62281	179.599
PREDICTED: fructose-bisphosphate aldolase A isoform 3 [Cricetulus griseus]	gi|354496075|ref|XP_003510153.1|	YASIC1QQNGIVPIVEPEILPDGDHDLKR{1=57.0215}; IGGVILFHETLYQK	69	1715	0	94	177	4392	Fructose-bisphosphate aldolase A (EC 4.1.2.13) (Aldolase 1) (Muscle-type aldolase)	ALDOA_MOUSE	P05064	364	39356	99.73	100	364	753	4.71154	0.00243037	0.884656	95.6497
PREDICTED: nucleolin [Cricetulus griseus]	gi|354502803|ref|XP_003513471.1|	VVVSQTK; VTLDWAKPK; VTLDWAK; VTDRETGSSK; VPQNQQGK; VFGNEIKLEKPK; VFGNEIK; VEGSESTTPFNLFIGNLNPNKSVAELK; VEGSESTTPFNLFIGNLNPNK; VDFNSEEDAK; VAVPTPAKK; VAVPTPAK; VAISELFAKNDLAVVDVR; VAISELFAK; TLVLSNLSYSATEETLQEVFEK; TLVLSNLSY; TLFVKGLSEDTTEETLKESFEGSVR; TIRLELQGPRGSPNAR; TIRLELQGPR; TGTNRKFGYVDFESAEDLEK; TDRETGSSK; SYSATEETLQEVFEK; SVSLYYTGEKGQRQER; SVSLYYTGEKGQR; SVSLYYTGEK; SQPSKTLFVK; SNLSYSATEE…	99	3263	0.0162602	57	113	5149	Nucleolin (Protein C23)	NUCL_MESAU	P08199	714	77128	98.71	98.85	697	1315	4.57003	0.00235738	1.68317	181.82
peroxiredoxin-1 [Cricetulus griseus]	gi|350537945|ref|NP_001233694.1|	YVVFFFYPLDFTFVC1PTEIIAFSDR{1=57.0215}; TIAQDYGVLKADEGISFR; TIAQDYGVLK; SVDSHFC1HLAWINTPK{1=57.0215}; SVDEILR; RTIAQDYGVLK; Q1GGLGPM2NIPLVSDPKR{1=-17.0265;2=15.9949}; QGGLGPM1NIPLVSDPKR{1=15.9949}; Q1GGLGPMNIPLVSDPKR{1=-17.0265}; QGGLGPMNIPLVSDPKR; Q1GGLGPM2NIPLVSDPK{1=-17.0265;2=15.9949}; QGGLGPM1NIPLVSDPK{1=15.9949}; Q1GGLGPMNIPLVSDPK{1=-17.0265}; QGGLGPMNIPLVSDPK; PGSDTIKPDVQK; NIPLVSDPK; LVQAF…	39	890	0	93	183	118	Peroxiredoxin-1 (EC 1.11.1.15) (Thioredoxin peroxidase 2) (TPX-2)	PRDX1_CRIGR	Q9JKY1	199	22263	100	100	199	412	4.47236	0.002307	0.459092	51.3607
PREDICTED: 14-3-3 protein zeta/delta-like [Cricetulus griseus]	gi|354484391|ref|XP_003504372.1|	YLAEVAAGDDKKGIVDQSQQAYQEAFEISK; YLAEVAAGDDKK; YLAEVAAGDDK; YDDM1AAC2M3K{1=15.9949;2=57.0215;3=15.9949}; YDDM1AAC2MK{1=15.9949;2=57.0215}; YDDMAAC1MK{1=57.0215}; VVSSIEQK; TAFDEAIAELDTLSEESYKDSTLIMQLLR; TAFDEAIAELDTLSEESYK; SVTEQGAELSNEERNLLSVAYK; SVTEQGAELSNEER; MKSVTEQGAELSNEER; LAKTAFDEAIAELDTLSEESYK; LAEQAERYDDM1AAC2M3K{1=15.9949;2=57.0215;3=15.9949}; LAEQAERYDDMAAC1M2K{1=57.0215;2=15.9949}; L…	45	1076	0	86	66	2921	14-3-3 protein zeta/delta (Protein kinase C inhibitor protein 1) (KCIP-1)	1433Z_HUMAN	P63104	245	27745	99.59	99.59	245	499	4.39184	0.00226546	0.555038	62.8552
phosphoglycerate kinase 1 [Cricetulus griseus]	gi|350540646|ref|NP_001233654.1|	YSLEPVAAELK; YAEAVAR; WNTEDKVSHVSTGGGASLELLEGK; VSTGGGASLELLEGK; VSHVSTGGGASLELLEGK; VNEM1IIGGGM2AFTFLK{1=15.9949;2=15.9949}; VNEMIIGGGM1AFTFLK{1=15.9949}; VNEM1IIGGGMAFTFLK{1=15.9949}; VNEMIIGGGMAFTFLK; VLNNM1EIGTSLYDEEGAKIVK{1=15.9949}; VLNNMEIGTSLYDEEGAKIVK; VLNNM1EIGTSLYDEEGAK{1=15.9949}; VLNNMEIGTSLYDEEGAK; VDFNVPM1KNNQITNNQR{1=15.9949}; VDFNVPMKNNQITNNQR; VDFNVPM1K{1=15.9949}; VDFNVPMK; VAD…	84	1827	0	92	72	188	Phosphoglycerate kinase 1 (EC 2.7.2.3)	PGK1_CRIGR	P50310	417	44563	100	100	417	848	4.38129	0.00226002	0.942429	100.713
PREDICTED: elongation factor 1-alpha 1-like [Cricetulus griseus]	gi|354491317|ref|XP_003507802.1|	GYEEIVKEVSTYIK; GYEEIVK	44	2020	0	40	49	3777	Elongation factor 1-alpha 1 (EF-1-alpha-1) (Elongation factor Tu) (EF-Tu) (Eukaryotic elongation factor 1 A-1) (eEF1A-1)	EF1A1_CRIGR	P62629	462	50114	93.29	95.45	462	872	4.37229	0.00225538	1.04198	113.026
PREDICTED: myosin light polypeptide 6 [Cricetulus griseus]	gi|354488153|ref|XP_003506235.1|	VLGNPKSDEMNVK; VLDFEHFLPM1LQTVAK{1=15.9949}; VLDFEHFLPMLQTVAK; VLDFEHFLPMLQ; VLDFEHFLPM1{1=15.9949}; VLDFEHFLP; TGDGKILYSQC1GDVMR{1=57.0215}; SDEMNVK; NKDQGTYEDYVEGLR; MTEEEVEM1LVAGHEDSNGC2INYEELVR{1=15.9949;2=57.0215}; M1TEEEVEMLVAGHEDSNGC2INYEELVR{1=15.9949;2=57.0215}; MTEEEVEMLVAGHEDSNGC1INYEELVR{1=57.0215}; ILYSQC1GDVM2R{1=57.0215;2=15.9949}; ILYSQC1GDVMR{1=57.0215}; HVLVTLGEK; EAFQLFDR; DQGT…	22	644	0	88	832	3368	Myosin light polypeptide 6 (17 kDa myosin light chain) (LC17) (Myosin light chain 3) (MLC-3) (Myosin light chain alkali 3) (Myosin light chain A3) (Smooth muscle and nonmuscle myosin light chain alkali 6)	MYL6_RAT	Q64119	151	16975	99.34	100	151	309	4.2649	0.00219998	0.332197	37.3447
PREDICTED: 60S acidic ribosomal protein P2-like [Cricetulus griseus]	gi|354495391|ref|XP_003509814.1|	YVASYLLAALGGNSSPSAK; VISELNGKNIEDVIAQGVGK; VISELNGK; NIEDVIAQGVGK; LLAALGGNSSPSAK; LASVPAGGAVAVSAAPGSAAPAASSAPAAAEEKKDEK; LASVPAGGAVAVSAAPGSAAPAASSAPAAAEEKK; LASVPAGGAVAVSAAPGSAAPAASSAPAAAEEK; LAALGGNSSPSAK; KILDSVGIEADDDRLNK; KILDSVGIEADDDR; KEESEESDDDM1GFGLFD{1=15.9949}; KEESEESDDDMGFGLFD; ILDSVGIEADDDRLNKVISELNGK; ILDSVGIEADDDRLNK; ILDSVGIEADDDR; AAPGSAAPAASSAPAAAEEK; AALGGNSSPSAK	18	478	0	96	1347	4308	60S acidic ribosomal protein P2	RLA2_MOUSE	P99027	115	11651	99.13	99.13	115	218	4.15652	0.00214408	0.246569	24.9806
PREDICTED: 40S ribosomal protein S12-like [Cricetulus griseus]	gi|354497705|ref|XP_003510959.1|	VVGC1SC2VVVK{1=57.0215;2=57.0215}; VLASNC1DEPMYVK{1=57.0215}; TALIHDGLAR; Q1AHLC2VLASNC3DEPM4YVK{1=-17.0265;2=57.0215;3=57.0215;4=15.9949}; QAHLC1VLASNC2DEPM3YVK{1=57.0215;2=57.0215;3=15.9949}; Q1AHLC2VLASNC3DEPMYVK{1=-17.0265;2=57.0215;3=57.0215}; QAHLC1VLASNC2DEPMYVK{1=57.0215;2=57.0215}; LVEALC1AEHQINLIK{1=57.0215}; LVEALC1AEHQIN{1=57.0215}; LGEWVGLC1KIDR{1=57.0215}; LGEWVGLC1K{1=57.0215}; LC1…	21	543	0	52	1140	4593	40S ribosomal protein S12	RS12_HUMAN	P25398	132	14515	100	100	128	261	4.11364	0.00212195	0.280098	30.8002
PREDICTED: 40S ribosomal protein S3a-like [Cricetulus griseus]	gi|354484084|ref|XP_003504221.1|	WQTM1IEAHVDVK{1=15.9949}; WQTMIEAHVDVK; VVDPFSKKDWYDVK; VVDPFSKK; VVDPFSK; VFEVSLADLQNDEVAFRK; VFEVSLADLQNDEVAFR; VERADGYEPPVQESV; TTGDETGAKVERADGYEPPVQESV; TTGDETGAKVER; TTGDETGAK; TTDGYLLR; TSYAQHQQVR; TQGTKIASDGLK; PDSIGKDIEK; NC1LTNFHGM2DLTR{1=57.0215;2=15.9949}; NC1LTNFHGMDLTR{1=57.0215}; MM1EIM2TR{1=15.9949;2=15.9949}; M1MEIM2TR{1=15.9949;2=15.9949}; M1M2EIMTR{1=15.9949;2=15.9949}; MMEIM1TR…	48	1072	0	77	331	2876	40S ribosomal protein S3a (V-fos transformation effector protein) [Cleaved into: 40S ribosomal protein S3b]	RS3A_RAT	P49242	264	29945	100	100	264	545	4.06061	0.0020946	0.552974	62.7228
PREDICTED: elongation factor 1-gamma [Cricetulus griseus]	gi|354493316|ref|XP_003508788.1|	YSNEDTVSVALPYFWEHFDKDGWSLWYAEYR; YSNEDTVSVALPYFWEHFDK; WFLTC1INQPQFR{1=57.0215}; WEGAFQHVGK; VTLADITVVC1TLLWLYK{1=57.0215}; VPAFEGDDGFC1VFESNAIAHYVSNEDLR{1=57.0215}; VPAFEGDDGFC1VFESNAIAH{1=57.0215}; VLSAPPHFHFGQTNRTPEFLR; VLSAPPHFHFGQTNR; VFPTLGIMHHNK; TPEFLRK; TFLVGER; STFVLDEFKRK; STFVLDEFKR; STFVLDEFK; SSSISGVWVFR; SC1NLITGM2FQR{1=57.0215;2=15.9949}; SC1NLITGMFQR{1=57.0215}; RILGLLDTHLK; Q1VL…	71	1761	0	88	182	4029	Elongation factor 1-gamma (EF-1-gamma) (eEF-1B gamma)	EF1G_MOUSE	Q9D8N0	437	50061	98.17	99.31	437	895	4.02975	0.00207868	0.908384	104.061
PREDICTED: heterogeneous nuclear ribonucleoproteins A2/B1-like [Cricetulus griseus]	gi|354472764|ref|XP_003498607.1|	YHTINGHNAEVRK; YHTINGHNAEVR; YGPGGSGGSGGYGGR; TLETVPLER; TFDDHDPVDK; SSM1AEVDAAM2AAR{1=15.9949;2=15.9949}; SSMAEVDAAM1AAR{1=15.9949}; SSM1AEVDAAMAAR{1=15.9949}; SSMAEVDAAMAAR; SGRGGNFGFGDSR; SGNFGGSR; SFETTEESLR; RGFGFVTFDDHDPVDKIVLQK; RGFGFVTFDDHDPVDK; Q1EM2QEVQSSR{1=-17.0265;2=15.9949}; QEM1QEVQSSR{1=15.9949}; Q1EMQEVQSSR{1=-17.0265}; QEMQEVQSSR; PGAHVTVK; NYYEQWGK; NM1GGPYGGGNYGPGGSGGSGGYGGR{1…	68	1419	0	78	52	1251	Heterogeneous nuclear ribonucleoproteins A2/B1 (hnRNP A2/B1)	ROA2_HUMAN	P22626	353	37430	100	100	351	686	4.01983	0.00207357	0.731969	77.6136
PREDICTED: nucleophosmin-like [Cricetulus griseus]	gi|354500373|ref|XP_003512275.1|	VTLATLK; VSLGGFEITPPVVLR; VKIDEDEDDDDEDDEDDEDDDDDDFDDEETEEKVPVK; VKIDEDEDDDDEDDEDDEDDDDDDFDDEETEEK; VDNDENEHQLSLR; TVSLGAGAKDELHIVEAEAMNYEGSPIKVTLATLK; TVSLGAGAKDELHIVEAEAM1NYEGSPIK{1=15.9949}; TVSLGAGAKDELHIVEAEAMNYEGSPIK; TVSLGAGAK; TPKGPSSVEDIKAK; TPKGPSSVEDIK; TLKM1SVQPTVSLGGFEITPPVVLR{1=15.9949}; SNQNGKDLKPSTPR; M1TDQEAIQDLWQWRK{1=15.9949}; MTDQEAIQDLWQWRK; M1TDQEAIQDLWQWR{1=15.9949}; MTDQEA…	43	1160	0	58	394	4904	Nucleophosmin (NPM) (Nucleolar phosphoprotein B23) (Nucleolar protein NO38) (Numatrin)	NPM_RAT	P13084	292	32560	97.44	99.63	273	545	3.9726	0.0020492	0.598368	66.7221
PREDICTED: eukaryotic translation initiation factor 5A-2-like [Cricetulus griseus]	gi|354498973|ref|XP_003511586.1|	NDYQLIC1IQDGYLSLLTETGEVR{1=57.0215}; LPEGELGK; EDLKLPEGELGK	22	583	0.00262812	58	556	4742	Eukaryotic translation initiation factor 5A-2 (eIF-5A-2) (eIF-5A2) (Eukaryotic initiation factor 5A isoform 2)	IF5A2_MOUSE	Q8BGY2	153	16793	100	100	153	317	3.81046	0.00196556	0.300731	33.0077
PREDICTED: beta-actin-like protein 2-like [Cricetulus griseus]	gi|354501549|ref|XP_003512853.1|	VAPDEHPILLTEAPLNPKINR; VAPDEHPILLTEAPLNPK; PDEHPILLTEAPLNPK; MTQIM1FEAFNTPAM2YVAIQAVLSLYASGR{1=15.9949;2=15.9949}; MQKEIVTLAPSTM1K{1=15.9949}; IWYHTFYNELR; C1PEAIFQPSFLGIESSGIHETTFNSIMK{1=57.0215}	38	1404	0.00719425	54	39	5017	Beta-actin-like protein 2 (Kappa-actin)	ACTBL_MOUSE	Q8BFZ3	376	42004	97.87	98.67	376	770	3.73404	0.00192615	0.724231	80.9059
PREDICTED: 14-3-3 protein epsilon-like, partial [Cricetulus griseus]	gi|354508126|ref|XP_003516104.1|	YYEILNSPDR; YLAEFATGNDRKEAAENSLVAYK; YLAEFATGNDRK; YLAEFATGNDR; YEILNSPDR; SVFYYEILNSPDR; LIC1C2DILDVLDKHLIPAANTGESKVFYYK{1=57.0215;2=57.0215}; LIC1C2DILDVLDKHLIPAANTGESK{1=57.0215;2=57.0215}; LIC1C2DILDVLDKH{1=57.0215;2=57.0215}; LIC1C2DILDVLDK{1=57.0215;2=57.0215}; LGLALNFSVFYYEILNSPDR; KEAAENSLVAYK; HLIPAANTGESKVFYYK; HLIPAANTGESK; FSVFYYEILNSPDR; EAAENSLVAYK; C1C2DILDVLDK{1=57.0215;2=57.0215}…	21	936	0	85	1139	5650	14-3-3 protein epsilon (14-3-3E)	1433E_MOUSE	P62259	255	29174	100	100	193	400	3.67059	0.00189341	0.482821	55.2385
PREDICTED: endoplasmin [Cricetulus griseus]	gi|354487474|ref|XP_003505898.1|	YSQFINFPIYVWSSK; YNDTFWKEFGTNIK; YNDTFWK; YLNFVKGVVDSDDLPLNVSR; YLNFVK; VKEDEDDKTVLDLAVVLFETATLR; VFITDDFHDM1M2PK{1=15.9949;2=15.9949}; VFITDDFHDMM1PK{1=15.9949}; VFITDDFHDM1MPK{1=15.9949}; VFITDDFHDMMPK; VASQYGWSGNM1ER{1=15.9949}; VASQYGWSGNMER; TVWDWELM1NDIKPIWQRPSK{1=15.9949}; TVWDWELMNDIKPIWQRPSK; TVWDWELM1NDIKPIWQR{1=15.9949}; TVWDWELMNDIKPIWQR; TVWDWELM1NDIK{1=15.9949}; TVWDWELMNDIK; TVLDLA…	116	2906	0	77	2	3279	Endoplasmin (94 kDa glucose-regulated protein) (GRP-94) (Endoplasmic reticulum resident protein 99) (ERp99) (Heat shock protein 90 kDa beta member 1) (Polymorphic tumor rejection antigen 1) (Tumor rejection antigen gp96)	ENPL_MOUSE	P08113	802	92476	98.14	98.88	806	1604	3.62344	0.00186909	1.49901	172.846
class V beta tubulin [Cricetulus griseus]	gi|350538479|ref|NP_001233720.1|	SGPFGQLFRPDNFIFGQTGAGNNWAK; SGPFGQLFRPDNF; SGPFGQLFR; M1ASTFIGNSTAIQELFK{1=15.9949}; MASTFIGNSTAIQELFK; LTTPTYGDLNHLVSATM1SGVTTSLR{1=15.9949}; LTTPTYGDLNHLVSATMSGVTTSLR; ISVYYNESSSQK; ISEQFSAM1FR{1=15.9949}; ISEQFSAMFR; GHYTEGAELVDSVLDVIR; FWEVISDEHGIDQAGGYVGDSALQLER; EVDEQM1LAIQNK{1=15.9949}; EVDEQMLAIQNK; EIVHIQAGQC1GNQIGTK{1=57.0215}; EC1EHC2DC3LQGFQLTH{1=57.0215;2=57.0215;3=57.0215}; AALVDLEP…	58	1590	0.0199875	79	40	134	Tubulin beta-6 chain	TBB6_MOUSE	Q922F4	447	50090	99.55	100	447	940	3.55705	0.00183485	0.820176	91.9074
PREDICTED: T-complex protein 1 subunit beta-like [Cricetulus griseus]	gi|354492628|ref|XP_003508449.1|	VQDDEVGDGTTSVTVLAAELLR; VLVDM1SR{1=15.9949}; VLVDMSR; VAEIEHAEKEK; VAEIEHAEK; TVYGGGC1SEM2LM3AHAVAK{1=57.0215;2=15.9949;3=15.9949}; TVYGGGC1SEMLM2AHAVAK{1=57.0215;2=15.9949}; TVYGGGC1SEM2LMAHAVAK{1=57.0215;2=15.9949}; TVYGGGC1SEMLMAHAVAK{1=57.0215}; TVYGGGC1SEMLM2AH{1=57.0215;2=15.9949}; TVYGGGC1SEMLMAH{1=57.0215}; TTTGLDMK; SLHDALC1VLAQTVKDPR{1=57.0215}; SLHDALC1VLAQTVK{1=57.0215}; SGVALGEAC1TIV…	75	1894	0.0115875	83	181	3950	T-complex protein 1 subunit beta (TCP-1-beta) (CCT-beta)	TCPB_RAT	Q5XIM9	535	57458	98.13	98.88	535	1062	3.54019	0.00182615	0.97699	104.927
PREDICTED: 14-3-3 protein beta/alpha-like [Cricetulus griseus]	gi|354484889|ref|XP_003504618.1|	YLSEVASGDNKQTTVSNSQQAYQEAFEISKK; YLSEVASGDNKQTTVSNSQQAYQEAFEISK; YLSEVASGDNK; YLIPNATQPESK; YDDM1AAAM2K{1=15.9949;2=15.9949}; YDDMAAAM1K{1=15.9949}; YDDM1AAAMK{1=15.9949}; YDDMAAAMK; VISSIEQKTERNEK; VISSIEQKTER; TAFDEAIAELDTLNEESYKDSTLIMQLLR; TAFDEAIAELDTLNEESYK; QTTVSNSQQAYQEAFEISKK; Q1TTVSNSQQAYQEAFEISK{1=-17.0265}; QTTVSNSQQAYQEAFEISK; LAEQAERYDDM1AAAM2K{1=15.9949;2=15.9949}; LAEQAERYDDMAAAM1K…	43	862	0.00436364	85	66	2970	14-3-3 protein beta/alpha (Protein 1054) (Protein kinase C inhibitor protein 1) (KCIP-1) [Cleaved into: 14-3-3 protein beta/alpha, N-terminally processed]	1433B_HUMAN	P31946	246	28082	100	100	246	508	3.50407	0.00180752	0.444649	50.7587
PREDICTED: 10 kDa heat shock protein, mitochondrial-like [Cricetulus griseus]	gi|354492329|ref|XP_003508301.1|	VLLPEYGGTK; VGDKVLLPEYGGTK; DADILGKYTD; DADILGK	9	357	0	61	871	3906	10 kDa heat shock protein, mitochondrial (Hsp10) (10 kDa chaperonin) (Chaperonin 10) (CPN10) (Early-pregnancy factor) (EPF)	CH10_HUMAN	P61604	102	10932	93.14	95.1	102	167	3.5	0.00180542	0.184153	19.7368
PREDICTED: histone H2A.J-like [Cricetulus griseus]	gi|354474092|ref|XP_003499265.1|	RVTIAQGGVLPNIQAVLLPK; NDEELNKLLGR; DEELNKLLGR	23	441	0	56	257	1446	Histone H2A.J (H2a/j)	H2AJ_MOUSE	Q8R1M2	129	14045	95.76	96.61	118	224	3.4186	0.00176343	0.227483	24.7674
PREDICTED: prothymosin alpha-like [Cricetulus griseus]	gi|354503994|ref|XP_003514064.1|	VAEDDEDDDVDTKK; VAEDDEDDDVDTK; RVAEDDEDDDVDTKK; RVAEDDEDDDVDTK; KEVVEETENGR; GEEEDGDEDEEAEAPTGK; GDGEEEDGDEDEEAEAPTGK; GDEDEEAEAPTGK; EVVEETENGR; EEDGDEDEEAEAPTGK; EDGDEDEEAEAPTGK; DGDEDEEAEAPTGK	12	379	0	34	1925	5259	Prothymosin alpha [Cleaved into: Prothymosin alpha, N-terminally processed; Thymosin alpha]	PTMA_MOUSE	P26350	111	12254	96.91	98.97	97	162	3.41441	0.00176127	0.195501	21.5826
PREDICTED: histone H3.2-like [Cricetulus griseus]	gi|354472893|ref|XP_003498671.1|	FQSSAVM1ALQEASEAYLVGLFEDTNLC2AIH{1=15.9949;2=57.0215}; FQSSAVMALQEASEAYLVGLFEDTNLC1AIH{1=57.0215}	26	463	0	50	345	1263	Histone H3.2	H32_MOUSE	P84228	136	15388	100	100	136	274	3.40441	0.00175611	0.238831	27.023
PREDICTED: 60S ribosomal protein L23-like [Cricetulus griseus]	gi|354474813|ref|XP_003499624.1|	VHPAVVIR; NLYIISVK; LPAAGVGDM1VM2ATVKK{1=15.9949;2=15.9949}; LPAAGVGDM1VM2ATVK{1=15.9949;2=15.9949}; LPAAGVGDMVM1ATVK{1=15.9949}; LPAAGVGDM1VMATVK{1=15.9949}; LPAAGVGDMVMATVK; LNRLPAAGVGDM1VM2ATVK{1=15.9949;2=15.9949}; LNRLPAAGVGDMVMATVK; KVHPAVVIR; KKVHPAVVIR; ISLGLPVGAVINC1ADNTGAK{1=57.0215}; GSAITGPVAK; EC1ADLWPR{1=57.0215}; DGVFLYFEDNAGVIVNNK	15	471	0.0199377	66	1586	1548	60S ribosomal protein L23	RL23_MOUSE	P62830	140	14865	100	100	140	280	3.36429	0.00173541	0.242958	25.7969
40S ribosomal protein S17 [Cricetulus griseus]	gi|346227157|ref|NP_001230969.1|	YVPEVSALDQEIIEVDPDTK; VC1EEIAIIPSKK{1=57.0215}; VC1EEIAIIPSK{1=57.0215}; RVC1EEIAIIPSKK{1=57.0215}; RVC1EEIAIIPSK{1=57.0215}; RLGNDFHTNK; RDNYVPEVSALDQEIIEVDPDTKEM1LK{1=15.9949}; RDNYVPEVSALDQEIIEVDPDTKEMLK; RDNYVPEVSALDQEIIEVDPDTK; RDNYVPEVSALDQEIIEVD; QVTQPTVGMNFK; LLDFGSLSNLQVTQPTVGM1NFKTPR{1=15.9949}; LLDFGSLSNLQVTQPTVGM1NFK{1=15.9949}; LLDFGSLSNLQVTQPTVGMNFK; LGNDFHTNKR; LGNDFHTNK; IAGYVTHLM…	24	453	0	63	965	45	40S ribosomal protein S17	RS17_CRIGR	P63274	135	15524	100	100	135	277	3.35556	0.00173091	0.233673	26.8706
40S ribosomal protein S4 [Cricetulus griseus]	gi|350539629|ref|NP_001233602.1|	YPDPLIK; YALTGDEVKK; YALTGDEVK; VRTDITYPAGFM1DVISIDK{1=15.9949}; VRTDITYPAGFMDVISIDK; VNDTIQIDLETGK; TIRYPDPLIK; TGENFRLIYDTK; TGENFR; TDITYPAGFM1DVISIDK{1=15.9949}; TDITYPAGFMDVISIDK; LTIAEER; LTGVFAPRPSTGPHK; LTGVFAPR; LSNIFVIGK; LREC1LPLIIFLR{1=57.0215}; LIYDTK; KIFVGTK; IGVITNRER; IGVITNR; HWM1LDK{1=15.9949}; HWMLDK; HPGSFDVVHVKDANGNSFATR; HPGSFDVVHVK; GNKPWISLPR; GIPHLVTHDAR; FDTGNLC1M2VTGGA…	32	877	0	71	658	145	40S ribosomal protein S4	RS4_CRIGR	P47961	263	29588	100	100	263	537	3.3346	0.0017201	0.452387	50.8943
PREDICTED: 60S ribosomal protein L23a-like [Cricetulus griseus]	gi|354503617|ref|XP_003513877.1|	VNTLIRPDGEKK; VNTLIRPDGEK; RNKLDHYAIIK; PDYDALDVANK; NKLDHYAIIK; LYDIDVAK; LDHYAIIK; LAPDYDALDVANKIG; LAPDYDALDVANK; KLYDIDVAK; KIEDNNTLVFIVDVK; KEAPAPPKAEAK; IEDNNTLVFIVDVK; FPLTTESAM1KK{1=15.9949}; FPLTTESAM1K{1=15.9949}; FPLTTESAMK; EAPAPPKAEAK; EAPAPPK	18	517	0	54	1346	5221	60S ribosomal protein L23a	RL23A_MOUSE	P62751	156	17695	100	100	156	305	3.3141	0.00170953	0.266686	30.2501
protein disulfide-isomerase [Cricetulus griseus]	gi|350539695|ref|NP_001233622.1|	YQLDKDGVVLFKK; YQLDKDGVVLFK; YKPESDELTAEKITEFC1HR{1=57.0215}; YKPESDELTAEK; VLVGKNFEEVAFDEKK; VLVGKNFEEVAFDEK; VIEFTEQTAPK; VHSFPTLK; VDATEESDLAQQYGVR; TVIDYNGER; TLDGFKK; THILLFLPK; TGPAATTLSDTAAAETLIDSSEVAVIGFFK; SVSDYDGKLGNFKK; SVSDYDGKLGNFK; SVSDYDGK; SQELPEDWDKQPVK; SQELPEDWDK; Q1LAPIWDK{1=-17.0265}; QLAPIWDK; Q1FLLAAEAVDDIPFGITSNSGVFSK{1=-17.0265}; QFLLAAEAVDDIPFGITSNSGVFSK; PEEEDNVLVLK; NN…	67	1673	0	74	26	158	Protein disulfide-isomerase (PDI) (EC 5.3.4.1) (Prolyl 4-hydroxylase subunit beta) (p58)	PDIA1_CRIGR	Q8R4U2	509	57010	100	100	509	1035	3.28684	0.00169546	0.862991	96.6583
PREDICTED: nucleoside diphosphate kinase A-like isoform 1 [Cricetulus griseus]	gi|354478441|ref|XP_003501423.1|	YM1HSGPVVAM2VWEGLNVVK{1=15.9949;2=15.9949}; YMHSGPVVAM1VWEGLNVVK{1=15.9949}; YM1HSGPVVAMVWEGLNVVK{1=15.9949}; YMHSGPVVAMVWEGLNVVK; VM1LGETNPADSKPGTIR{1=15.9949}; VMLGETNPADSKPGTIR; VMLGETNPADSK; SC1AQNWIYE{1=57.0215}; NIIHGSDSVESAEK; GLVGEIIKR; FM1QASEDLLKEHYIDLK{1=15.9949}; FM1QASEDLLK{1=15.9949}; FMQASEDLLK; EIGLWFQPEELVDYK; EHYIDLK; DRPFFTGLVK	22	497	0	86	370	2038	Nucleoside diphosphate kinase A (NDK A) (NDP kinase A) (EC 2.7.4.6) (Metastasis inhibition factor NM23) (Tumor metastatic process-associated protein)	NDKA_RAT	Q05982	152	17193	98.03	99.34	152	312	3.26974	0.00168664	0.25637	28.9984
PREDICTED: hypothetical protein LOC100761990 [Cricetulus griseus]	gi|354466605|ref|XP_003495764.1|	YLYTLVITDKEKAEK; YLYTLVITDKEK; YLYTLVITDK; QSLPPGLAVK; LKQSLPPGLAVK; KIEEIKDFLLTAR; IEEIKDFLLTAR; DFLLTAR	8	228	0	19	2570	406	60S ribosomal protein L38	RL38_RAT	P63174	70	8218	98.53	100	68	126	3.25714	0.00168015	0.11761	13.8074
PREDICTED: proliferation-associated protein 2G4-like [Cricetulus griseus]	gi|354488159|ref|XP_003506238.1|	YKM1GGDIANR{1=15.9949}; VIGVAQGTQVTGR; VAHTFVIGVAQGTQVTGR; VAHSFNC1TPIEGM2LSHQLK{1=57.0215;2=15.9949}; VAHSFNC1TPIEGMLSHQLK{1=57.0215}; VAHSFNC1TPIEGMLSH{1=57.0215}; VAHSFNC1TPIEGM2{1=57.0215;2=15.9949}; TIIQNPTDQQKK; TIIQNPTDQQK; TFVIGVAQGTQVTGR; TAENATSGETLEENEAGD; SLVEASSSGVSVLSLC1EK{1=57.0215}; SGEDEQQEQTIAEDLVVTK; SFNC1TPIEGMLSHQLK{1=57.0215}; SDQDYILK; SDM1EVQDAELK{1=15.9949}; SDMEVQDAELK; …	53	1272	0.00262238	81	291	3370	Proliferation-associated protein 2G4 (Cell cycle protein p38-2G4 homolog) (hG4-1) (ErbB3-binding protein 1)	PA2G4_HUMAN	Q9UQ80	394	43787	98.98	99.75	394	810	3.22843	0.00166533	0.656141	72.9199
40S ribosomal protein S2 [Cricetulus griseus]	gi|346227164|ref|NP_001230972.1|	TYSYLTPDLWK; SPYQEFTDHLVK; SLEEIYLFSLPIK; PYQEFTDHLVK; M1AGIDDC2YTSAR{1=15.9949;2=57.0215}; MAGIDDC1YTSAR{1=57.0215}; LM1M2AGIDDC3YTSARGC4TATLGNFAK{1=15.9949;2=15.9949;3=57.0215;4=57.0215}; LLM1M2AGIDDC3YTSAR{1=15.9949;2=15.9949;3=57.0215}; LLMM1AGIDDC2YTSAR{1=15.9949;2=57.0215}; LLM1MAGIDDC2YTSAR{1=15.9949;2=57.0215}; LLMMAGIDDC1YTSAR{1=57.0215}; KLLM1M2AGIDDC3YTSAR{1=15.9949;2=15.9949;3=57.0215…	23	649	0	49	1019	47	40S ribosomal protein S2 (Fragment)	RS2_CRIGR	P46791	202	22047	98.51	99.01	202	404	3.21287	0.00165731	0.334776	36.5387
PREDICTED: hypothetical protein LOC100770904 [Cricetulus griseus]	gi|354476283|ref|XP_003500354.1|	YIKDYM1K{1=15.9949}; YIKDYMK; VKPFM1TGAAEQIK{1=15.9949}; VKPFMTGAAEQIK; VALLDYR; TEGNIDDSLIGGNASAEGPEGEGTESTVVTGVDIVMNHHLQETSFTKEAYKK; TEGNIDDSLIGGNASAEGPEGEGTESTVVTGVDIVM1NHHLQETSFTK{1=15.9949}; TEGNIDDSLIGGNASAEGPEGEGTESTVVTGVDIVMNHHLQETSFTK; TEGNIDDSLIGGNASAEGPEGEGTESTVVTGVDIVMNHHLQETSF; TEGNIDDSLIGGNASAEGPEGEGTESTVVTGVDIVMNHH; TEGNIDDSLIGGNASAEGPEGEGTESTVVTGVDIVMNH; SLKGKLEEQK; PFMTGAAEQIK; M…	43	546	0.012987	20	396	1747	Translationally-controlled tumor protein (TCTP) (21 kDa polypeptide) (p21) (p23)	TCTP_MOUSE	P63028	172	19462	97.24	97.24	145	298	3.17442	0.00163747	0.281645	31.8685
calreticulin [Cricetulus griseus]	gi|346421364|ref|NP_001231051.1|	VHVIFNYK; TLIVRPDNTYEVK; SGTIFDNFLITNDEAYAEEFGNETWGVTKA; SGTIFDNFLITNDEAYAEEFGNETWGVTK; SDFGKFVLSSGKFYGDQEK; SDFGKFVLSSGK; Q1IDNPDYK{1=-17.0265}; QIDNPDYK; NVLINKDIR; LFPGSLDQK; KVHVIFNYK; KPEDWDEEM1DGEWEPPVIQNPEYK{1=15.9949}; KPEDWDEEMDGEWEPPVIQNPEYK; KIDNSQVESGSLEDDWDFLPPK; IVRPDNTYEVK; IKDPDAAKPEDWDER; IDNSQVESGSLEDDWDFLPPKK; IDNSQVESGSLEDDWDFLPPK; IDDPTDSKPEDWDKPEHIPDPDAK; IDDPTDSKPEDWDKPEHIP…	59	1314	0.00276243	78	193	63	Calreticulin (CRP55) (Calregulin) (Endoplasmic reticulum resident protein 60) (ERp60) (HACBP)	CALR_CRIGR	Q8K3H7	417	48243	100	100	417	843	3.15108	0.00162543	0.677806	78.4158
PREDICTED: annexin A2-like, partial [Cricetulus griseus]	gi|354503280|ref|XP_003513709.1|	WISIM1TER{1=15.9949}; WISIMTER; TPAQYDASELKASM1K{1=15.9949}; TPAQYDASELKASMK; TPAQYDASELK; TNQELQEINRVYKEMYK; TNQELQEINR; TNFDAERDALNIETAVK; TKGVDEVTIVNILTNR; TDLEKDIISDTSGDFRK; TDLEKDIISDTSGDFR; SVKPYTNFDAERDALNIETAVK; SVKPYTNFDAER; SNAQRQDIAFAYQR; SALSGHLESVILGLLK; SALSGHLESVILGL; RAEDGSVIDYELIDQDAR; Q1DIAFAYQR{1=-17.0265}; QDIAFAYQR; PYTNFDAERDALNIETAVK; PYTNFDAER; LSLEGDHSTPPSAYGSVKPYTNFDAERD…	43	1065	0.00413223	87	395	5191	Annexin A2 (Annexin II) (Annexin-2) (Calpactin I heavy chain) (Calpactin-1 heavy chain) (Chromobindin-8) (Lipocortin II) (Placental anticoagulant protein IV) (PAP-IV) (Protein I) (p36)	ANXA2_MOUSE	P07356	339	38676	99.12	99.71	339	691	3.14159	0.00162054	0.549363	62.676
PREDICTED: histone H3.3-like, partial [Cricetulus griseus]	gi|354467470|ref|XP_003496192.1|	IGALQEASEAYLVGLFEDTNLC1AIHAK{1=57.0215}; FQSAAIGALQEASEAYLVGLFEDTNLC1AIHAK{1=57.0215}; FQSAAIGALQEASEAYLVGLFEDTNLC1AIH{1=57.0215}; AIGALQEASEAYLVGLFEDTNLC1AIHAK{1=57.0215}	24	427	0.00259853	54	345	527	Histone H3.3	H33_MOUSE	P84244	136	15328	94.31	95.12	123	230	3.13971	0.00161957	0.220261	24.8247
PREDICTED: 40S ribosomal protein S3-like [Cricetulus griseus]	gi|354501651|ref|XP_003512903.1|	RAC1YGVLR{1=57.0215}; QGVLGIK; IM1LPWDPSGK{1=15.9949}; IMLPWDPSGK; ELAEDGYSGVEVR	30	754	0.0070922	77	659	5027	40S ribosomal protein S3 (EC 4.2.99.18)	RS3_MOUSE	P62908	243	26674	99.14	99.14	233	468	3.10288	0.00160057	0.388939	42.6937
PREDICTED: putative 60S ribosomal protein L37a-like [Cricetulus griseus]	gi|354473644|ref|XP_003499044.1|	YTC1SFC2GK{1=57.0215;2=57.0215}; YGASLRK; TVAGGAWTYNTTSAVTVK; RAVGIWHC1GSC2M3K{1=57.0215;2=57.0215;3=15.9949}; RAVGIWHC1GSC2MK{1=57.0215;2=57.0215}; KVGIVGK; KIEISQHAK; IEISQHAK; AVGIWHC1GSC2M3K{1=57.0215;2=57.0215;3=15.9949}; AVGIWHC1GSC2MK{1=57.0215;2=57.0215}; AVGIWHC1GSC2{1=57.0215;2=57.0215}	11	285	0	67	2072	1381	60S ribosomal protein L37a	RL37A_MOUSE	P61514	92	10275	100	100	92	184	3.09783	0.00159796	0.147013	16.4191
PREDICTED: GTP-binding nuclear protein Ran-like [Cricetulus griseus]	gi|354486520|ref|XP_003505428.1|	YVATLGVEVHPLVFHTNRG; YVATLGVEVHPLVFHTNR; YVATLGVEVHPLVFHTN; YVATLGVEVHPLVFH; YVATLGVEVHPLVF; KYVATLGVEVHPLVFHTNR	23	669	0.0199778	36	510	3177	GTP-binding nuclear protein Ran (GTPase Ran) (Ras-like protein TC4) (Ras-related nuclear protein)	RAN_MOUSE	P62827	216	24423	96.76	97.22	216	437	3.09722	0.00159765	0.345093	39.0195
PREDICTED: glyceraldehyde-3-phosphate dehydrogenase-like [Cricetulus griseus]	gi|354504469|ref|XP_003514298.1|	VPTPNVSVM1FVSC2H{1=15.9949;2=57.0215}; VIHDNFGIVEELM1TTVHAITATQK{1=15.9949}; VIHDNFGIVEELMTTVHAITATQK; LVINEKAVTIFQER	37	1029	0.00450112	39	82	5312	Glyceraldehyde-3-phosphate dehydrogenase (GAPDH) (EC 1.2.1.12) (Peptidyl-cysteine S-nitrosylase GAPDH) (EC 2.6.99.-)	G3P_CRIGR	P17244	333	35748	89.58	91.67	336	609	3.09009	0.00159397	0.530793	56.9814
PREDICTED: 60S ribosomal protein L17-like [Cricetulus griseus]	gi|354485559|ref|XP_003504951.1|	YSLDPENPTK; VRYSLDPENPTK; SAEFLLHM1LK{1=15.9949}; SAEFLLHMLK; QC1VPFR{1=57.0215}; NAESNAELKGLDVDSLVIEHIQVNKAPK; NAESNAELKGLDVDSLVIEHIQVNK; KSAEFLLHM1LK{1=15.9949}; KSAEFLLHMLK; KQC1VPFR{1=57.0215}; GLDVDSLVIEHIQVNK; GLDVDSLVIEH	27	564	0	54	744	3062	60S ribosomal protein L17 (Amino acid starvation-induced protein) (ASI) (L23)	RL17_RAT	P24049	184	21397	100	100	184	384	3.06522	0.00158114	0.29093	33.8317
PREDICTED: profilin-1-like [Cricetulus griseus]	gi|354469573|ref|XP_003497202.1|	TLVLLM1GK{1=15.9949}; TLVLLMGK; TKSTGGAPTFNVTVTM1TAK{1=15.9949}; TKSTGGAPTFNVTVTMTAK; STGGAPTFNVTVTM1TAK{1=15.9949}; STGGAPTFNVTVTMTAK; SSFFVNGLTLGGQK; KC1YEM2ASHLR{1=57.0215;2=15.9949}; FVNGLTLGGQK; EGVHGGLINKK; EGVHGGLINK; DSLLQDGEFTM1DLR{1=15.9949}; DSLLQDGEFTMDLR; C1YEM2ASHLR{1=57.0215;2=15.9949}; C1YEMASHLR{1=57.0215}	15	429	0.00829876	54	1587	838	Profilin-1 (Profilin I)	PROF1_MOUSE	P62962	140	14957	98.96	98.96	96	194	3.06429	0.00158066	0.221293	23.642
PREDICTED: calmodulin-like [Cricetulus griseus]	gi|354496917|ref|XP_003510570.1|	VFDKDGNGYISAAELR; SLGQNPTEAELQDM1INEVDADGNGTIDFPEFLTM2{1=15.9949;2=15.9949}; SLGQNPTEAELQDMINEVDADGNGTIDFPEFLTM; SLFDKDGDGTITTK; M1KDTDSEEEIREAFR{1=15.9949}; MKDTDSEEEIREAFR; M1KDTDSEEEIR{1=15.9949}; MKDTDSEEEIR; LTDEEVDEMIR; KMKDTDSEEEIR; ELGTVM1R{1=15.9949}; ELGTVMR; EAFSLFDKDGDGTITTKELGTVMR; EAFSLFDKDGDGTITTK; EAFSLFDK; EAFRVFDKDGNGYISAAELR; EADIDGDGQVNYEEFVQM1M2TAK{1=15.9949;2=15.9949}; EADID…	27	450	0	51	833	4495	Calmodulin (CaM)	CALM_MOUSE	P62204	149	16838	100	100	148	302	3.02013	0.00155789	0.232125	26.2317
PREDICTED: heterogeneous nuclear ribonucleoprotein K-like isoform 1 [Cricetulus griseus]	gi|354499998|ref|XP_003512090.1|	SISADIETIGEILK; LLIHQSLAGGIIGVKG; KIIPTLEEGLQLPSPTATSQLPLESDAVEC1LNYQHYK{1=57.0215}; IITITGTQDQIQNAQYLLQN; IIPTLEEGLQLPSPTATSQLPLESDAVEC1LNYQHYK{1=57.0215}; AQPYDPNFYDETYDYGGFTM1M2FDDRR{1=15.9949;2=15.9949}; AQPYDPNFYDETYDYGGFTM1M1FDDRR{1=15.9949}; AQPYDPNFYDETYDYGGFTMMFDDRR; AQPYDPNFYDETYDYGGFTM1M2FDDR{1=15.9949;2=15.9949}; AQPYDPNFYDETYDYGGFTM1M1FDDR{1=15.9949}; AQPYDPNFYDETYDYGGFTM1MFDDR{1=15.…	55	1387	0	71	268	4862	Heterogeneous nuclear ribonucleoprotein K (hnRNP K)	HNRPK_PONAB	Q5R5H8	464	51028	99.57	99.78	464	939	2.98922	0.00154194	0.715462	78.6823
PREDICTED: ATP synthase subunit beta, mitochondrial-like [Cricetulus griseus]	gi|354488131|ref|XP_003506224.1|	VVDLLAPYAK; VLDSGAPIKIPVGPETLGR; VLDSGAPIK; VALVYGQM1NEPPGAR{1=15.9949}; VALVYGQMNEPPGAR; VALTGLTVAEYFR; TVLIM1ELINNVAK{1=15.9949}; TVLIMELINNVAK; TREGNDLYHEMIESGVINLK; TIAM1DGTEGLVR{1=15.9949}; TIAMDGTEGLVR; SVEQEILVTGIK; SLQDIIAILGM1DELSEEDKLTVSR{1=15.9949}; SLQDIIAILGMDELSEEDKLTVSR; SLQDIIAILGM1DELSEEDK{1=15.9949}; SLQDIIAILGMDELSEEDK; SEEDKLTVSR; QVAEVFTGHM1GK{1=15.9949}; Q1VAEVFTGHMGK{1=-17.…	56	1572	0	78	276	3361	ATP synthase subunit beta, mitochondrial (EC 3.6.3.14)	ATPB_MOUSE	P56480	529	56300	97.19	97.75	534	1035	2.97164	0.00153288	0.810891	86.3009
PREDICTED: rho GDP-dissociation inhibitor 1-like [Cricetulus griseus]	gi|354469007|ref|XP_003496941.1|	YKEALLGR; YIQHTYR; VNREIVSGM1K{1=15.9949}; VNREIVSGMK; VAVSADPNVPNVIVTR; TDYM1VGSYGPR{1=15.9949}; TDYMVGSYGPR; TDHLSWEWNLTIK; STSPGPLELDLTGDLESFKK; STSPGPLELDLTGDLESFK; SIQEIQELDKDDESLRK; SIQEIQELDKDDESLR; SIQEIQELDK; Q1SFVLKEGVEYR{1=-17.0265}; QSFVLKEGVEYR; QSFVLK; LTLVC1STSPGPLELDLTGDLESFKK{1=57.0215}; LTLVC1STSPGPLELDLTGDLESFK{1=57.0215}; KYKEALLGR; KSIQEIQELDKDDESLR; IDKTDYM1VGSYGPR{1=15.9949…	34	598	0	84	601	750	Rho GDP-dissociation inhibitor 1 (Rho GDI 1) (GDI-1) (Rho-GDI alpha)	GDIR1_MOUSE	Q99PT1	204	23407	99.51	100	204	422	2.93137	0.0015121	0.308469	35.3938
PREDICTED: heterogeneous nuclear ribonucleoprotein K-like isoform 4 [Cricetulus griseus]	gi|354500004|ref|XP_003512093.1|	QYSGKFF; IIPTLEEYQHYK; HESGASIK	46	1357	0	65	268	4863	Heterogeneous nuclear ribonucleoprotein K (hnRNP K)	HNRPK_MOUSE	P61979	463	50976	94.38	94.6	463	874	2.93089	0.00151185	0.699987	77.0681
PREDICTED: peptidyl-prolyl cis-trans isomerase A-like [Cricetulus griseus]	gi|354465156|ref|XP_003495046.1|	HTGPGILSM1ANAGPNTNGSQFFIYTTK{1=15.9949}; HTGPGILSMANAGPNTNGSQFFIYTTK	17	475	0	59	21	224	Peptidyl-prolyl cis-trans isomerase A (PPIase A) (EC 5.2.1.8) (Cyclophilin A) (Cyclosporin A-binding protein) (Rotamase A) [Cleaved into: Peptidyl-prolyl cis-trans isomerase A, N-terminally processed]	PPIA_CRIGR	P14851	164	17899	92.37	94.07	118	224	2.89634	0.00149403	0.245021	26.7417
PREDICTED: beta-enolase-like isoform 1 [Cricetulus griseus]	gi|354469679|ref|XP_003497253.1|	YGKDATNVGDEGGFAPNILENNEALELLKTAIQA; TLGPALLEK; NGKYDLDFK	17	1247	0	36	158	855	Beta-enolase (EC 4.2.1.11) (2-phospho-D-glycerate hydro-lyase) (Enolase 3) (Muscle-specific enolase) (MSE) (Skeletal muscle enolase)	ENOB_RAT	P15429	434	47014	99.54	99.77	434	887	2.87327	0.00148213	0.643245	69.6809
PREDICTED: 60S ribosomal protein L9-like [Cricetulus griseus]	gi|354506625|ref|XP_003515360.1|	VSNSAALIQQATTVK; VDKWWGNRK; VDKWWGNR; TILSNQTVDIPENVDITLK; TIC1SHVQNM2IK{1=57.0215;2=15.9949}; TIC1SHVQNMIK{1=57.0215}; TGVAC1SVSQAQKDELILEGNDIELVSNSAALIQQATTVK{1=57.0215}; TGVAC1SVSQAQK{1=57.0215}; SVYAHFPINVVIQENGSLVEIR; SVSQAQKDELILEGNDIELVSNSAALIQQATTVK; SNQTVDIPENVDITLK; SAALIQQATTVK; RDFNHINVELSLLGK; KFLDGIYVSEKGTVQQADE; KFLDGIYVSEK; FLDGIYVSEKGTVQQADE; FLDGIYVSEK; DFNHINVELSLLGK; DELILEGND…	20	551	0	70	1197	5544	60S ribosomal protein L9	RL9_MOUSE	P51410	192	21881	98.96	99.48	192	389	2.86979	0.00148034	0.284225	32.3912
PREDICTED: 60S ribosomal protein L27-like [Cricetulus griseus]	gi|354484974|ref|XP_003504660.1|	YSVDIPLDK; WFFQK; VYNYNHLM1PTR{1=15.9949}; VYNYNHLMPTR; VVLVLAGR; VKFEER; TVVNKDVFRDPALK; TVVNKDVFR; NIDDGTSDRPYSHALVAGIDRYPR; NIDDGTSDRPYSHALVAGIDR; NIDDGTSDRPYSHAL; NIDDGTSDRPYSH; KVTAAM1GK{1=15.9949}; DVFRDPALKR; DVFRDPALK	15	387	0	63	1588	2978	60S ribosomal protein L27	RL27_MOUSE	P61358	136	15798	99.26	100	136	272	2.84559	0.00146785	0.199628	23.1891
PREDICTED: 14-3-3 protein theta-like [Cricetulus griseus]	gi|354502651|ref|XP_003513397.1|	YYEILNNPELAC1TLAK{1=57.0215}; YLIANATNPESK; YLAEVAC1GDDRK{1=57.0215}; YLAEVAC1GDDR{1=57.0215}; YDDM1ATC2M3K{1=15.9949;2=57.0215;3=15.9949}; YDDMATC1M2K{1=57.0215;2=15.9949}; YDDM1ATC2MK{1=15.9949;2=57.0215}; YDDMATC1MK{1=57.0215}; VISSIEQKTDTSDKK; VISSIEQKTDTSDK; TAFDEAIAELDTLNEDSYKDSTLIMQLLR; TAFDEAIAELDTLNEDSYK; SVFYYEILNNPELAC1TLAK{1=57.0215}; SIC1TTVLELLDKYLIANATNPESK{1=57.0215}; SIC1TTVLELLD…	32	695	0	79	66	5136	14-3-3 protein theta (14-3-3 protein T-cell) (14-3-3 protein tau) (Protein HS1)	1433T_HUMAN	P27348	245	27764	99.59	99.59	245	500	2.83673	0.00146328	0.358505	40.6266
PREDICTED: peroxiredoxin-6-like, partial [Cricetulus griseus]	gi|354470990|ref|XP_003497727.1|	VVFIFDPDKKLK; VVFIFDPDKK; VVFIFDPDK; VATPVDWKEGDSVM1VLPTIPEEEAK{1=15.9949}; VATPVDWKEGDSVMVLPTIPEEEAK; VATPVDWK; SLQLTATKK; SLQLTATK; SIDSVEDHLAWSK; NFDEILR; LSILYPATTGR; LPFPIIDDKNR; LPFPIIDDK; LIALSIDSVEDHLAWSK; LAPEFAK; KVATPVDWK; FHDFLGDSWGILFSHPR; FHDFLGDSWGILF; EGDSVM1VLPTIPEEEAK{1=15.9949}; EGDSVMVLPTIPEEEAK; DLAILLGM1LDPAEKDDKGM2PVTAR{1=15.9949;2=15.9949}; DLAILLGMLDPAEKDDKGM1PVTAR{1=15.9…	32	633	0	77	581	986	Peroxiredoxin-6 (EC 1.11.1.15) (1-Cys peroxiredoxin) (1-Cys PRX) (Acidic calcium-independent phospholipase A2) (aiPLA2) (EC 3.1.1.-) (Antioxidant protein 2) (Ciliary body glutathione peroxidase) (Non-selenium glutathione peroxidase) (NSGPx) (EC 1.11.1.9) (PHGPx)	PRDX6_BOVIN	O77834	224	25067	93.3	96.88	224	429	2.82589	0.00145769	0.326523	36.54
PREDICTED: peptidyl-prolyl cis-trans isomerase B-like [Cricetulus griseus]	gi|354474350|ref|XP_003499394.1|	VTFGLFGK; VLEGMDVVRK; VLEGM1DVVR{1=15.9949}; VLEGMDVVR; VIKDFM1IQGGDFTRGDGTGGK{1=15.9949}; VIKDFMIQGGDFTRGDGTGGK; VIKDFM1IQGGDFTR{1=15.9949}; VIKDFMIQGGDFTR; VFFDLHIGDEPVGR; TVPKTVDNFVALATGEK; TVDNFVALATGEKGFGYKNSK; TVDNFVALATGEKGFGYK; TVDNFVALATGEK; TSWLDGKHVVFGK; TSWLDGK; SIYGERFPDENFKLK; SIYGERFPDENFK; IEVEKPFAIAKE; IEVEKPFAIAK; HYGPGWVSM1ANAGKDTNGSQFFITTVK{1=15.9949}; HYGPGWVSMANAGKDTNGSQFFIT…	32	609	0	75	661	1481	Peptidyl-prolyl cis-trans isomerase B (PPIase B) (EC 5.2.1.8) (CYP-S1) (Cyclophilin B) (Rotamase B) (S-cyclophilin) (SCYLP)	PPIB_RAT	P24368	216	23803	96.76	98.15	216	421	2.81944	0.00145437	0.314143	34.6183
PREDICTED: heterogeneous nuclear ribonucleoprotein A3-like [Cricetulus griseus]	gi|354472305|ref|XP_003498380.1|	YHTINGHNC1EVKK{1=57.0215}; YHTINGHNC1EVK{1=57.0215}; YGKIETIEVMEDRQSGK; YGKIETIEVM1EDR{1=15.9949}; YGKIETIEVMEDR; WGTLTDC1VVM2RDPQTK{1=57.0215;2=15.9949}; VTYSC1VEEVDAAMC2AR{1=57.0215;2=57.0215}; VTFDDHDTVDK; TFDDHDTVDK; SVKPGAHLTVK; SSGSPYGGGYGSGGGSGGYGSR; SC1VEEVDAAM2C3AR{1=57.0215;2=15.9949;3=57.0215}; SC1VEEVDAAMC2AR{1=57.0215;2=57.0215}; RGFAFVTFDDHDTVDKIVVQK; RGFAFVTFDDHDTVDK; LFIGGLSFETTDD…	46	1067	0.00372093	47	52	1181	Heterogeneous nuclear ribonucleoprotein A3 (hnRNP A3)	ROA3_MOUSE	Q8BG05	379	39652	99.16	99.16	359	681	2.8153	0.00145223	0.550395	57.5838
PREDICTED: 40S ribosomal protein S7-like [Cricetulus griseus]	gi|354495303|ref|XP_003509770.1|	VETFSGVYKK; VETFSGVYK; TLTAVHDAILEDLVFPSEIVGKR; TLTAVHDAILEDLVFPSEIVGK; TLTAVHDAILED; LVFPSEIVGK; LTGKDVNFEFPEFQL; KLTGKDVNFEFPEFQL; KAIIIFVPVPQLK; IVKPNGEKPDEFESGISQALLELEM1NSDLK{1=15.9949}; IVKPNGEKPDEFESGISQALLELEMNSDLK; ILPKPTR; HVVFIAQR; GEKPDEFESGISQALLELEM1NSDLK{1=15.9949}; GEKPDEFESGISQALLELEMNSDLK; ELNITAAK; EIEVGGGR; DVNFEFPEFQL; AVHDAILEDLVFPSEIVGK; AQQNNVEHKVETFSGVYKK; AQQNNVEHKVETFSG…	23	546	0	68	1020	4297	40S ribosomal protein S7	RS7_MOUSE	P62082	194	22127	100	100	194	387	2.81443	0.00145178	0.281645	32.1235
PREDICTED: hypothetical protein LOC100763852 [Cricetulus griseus]	gi|354506775|ref|XP_003515435.1|	VGATAAVYSAAILEYLTAEVLELAGNASK; SAAILEYLTAEVLELAGNASK; ILEYLTAEVLELAGNASK; HLQLAIRGDEELDSLIK; GDEELDSLIK; ATIAGGGVIPHIHK; AILEYLTAEVLELAGNASK	8	356	0	17	257	5558	Histone H2A.Z (H2A/z)	H2AZ_CHICK	Q5ZMD6	128	13583	97.14	98.1	105	204	2.78125	0.00143466	0.183637	19.487
40S ribosomal protein SA [Cricetulus griseus]	gi|345842370|ref|NP_001230962.1|	YVDIAIPC1NNK{1=57.0215}; YRDPEEIEKEEQAAAEK; SVGLMWWMLAR; SDGIYIINLKR; SDGIYIINLK; RDPEEIEKEEQAAAEK; PGTFTNQIQAAFR; PEEIEKEEQAAAEK; PDLYFYR; LLVVTDPR; LGGTNLDFQMEQYIYK; KSDGIYIINLK; GAHSVGLM1WWM2LAR{1=15.9949;2=15.9949}; GAHSVGLMWWM1LAR{1=15.9949}; GAHSVGLM1WWMLAR{1=15.9949}; GAHSVGLMWWMLAR; FYRDPEEIEKEEQAAAEK; FTPGTFTNQIQAAFREPR; FTPGTFTNQIQAAFR; FLAAGTHLGGTNLDFQM1EQYIYKR{1=15.9949}; FLAAGTHLGGTN…	40	817	0	63	462	25	40S ribosomal protein SA (37 kDa laminin receptor precursor) (37LRP) (37/67 kDa laminin receptor) (LRP/LR) (67 kDa laminin receptor) (67LR) (Laminin receptor 1) (LamR) (Laminin-binding protein precursor p40) (LBP/p40)	RSSA_CRIGR	P38982	295	32881	100	100	295	608	2.76949	0.0014286	0.421436	46.9737
PREDICTED: nuclease-sensitive element-binding protein 1-like [Cricetulus griseus]	gi|354502621|ref|XP_003513382.1|	SVGDGETVEFDVVEGEKGAEAANVTGPGGVPVQGSK; RPQYSNPPVQGEVM1EGADNQGAGEQGRPVR{1=15.9949}; RPQYSNPPVQGEVMEGADNQGAGEQGRPVR; RPQYSNPPVQGEVM1EGADNQGAGEQGR{1=15.9949}; RPQYSNPPVQGEVMEGADNQGAGEQGR; RNFNYR; RFPPYYM1R{1=15.9949}; RFPPYYMR; QYSNPPVQGEVMEGADNQGAGEQGR; PPVQGEVMEGADNQGAGEQGR; PPAENSSAPEAEQGGAE; NYQQNYQNSESGEKNEGSESAPEGQAQQR; NYQQNYQNSESGEK; NSESGEKNEGSESAPEGQAQQR; NEGSESAPEGQAQQR; GAEAANVTGPGGVPVQGS…	28	891	0	53	411	5132	Nuclease-sensitive element-binding protein 1 (CCAAT-binding transcription factor I subunit A) (CBF-A) (DNA-binding protein B) (DBPB) (Enhancer factor I subunit A) (EFI-A) (Y-box transcription factor) (Y-box-binding protein 1) (YB-1)	YBOX1_HUMAN	P67809	324	35924	96.47	97.53	283	541	2.75	0.00141854	0.459608	50.9598
PREDICTED: 60S ribosomal protein L3-like [Cricetulus griseus]	gi|354494770|ref|XP_003509508.1|	YGEVTNDFVM1LK{1=15.9949}; YGEVTNDFVMLK; WQDDMGK; VAFSVAR; VAC1IGAWHPAR{1=57.0215}; TVFAEHISDEC1KR{1=57.0215}; TVFAEHISDEC1K{1=57.0215}; TEINKK; SLLVQTKR; SLLVQTK; SINPLGGFVHYGEVTNDFVM1LK{1=15.9949}; SINPLGGFVHYGEVTNDFVMLK; SINPLGGFVHYGEVTND; SFPKDDPSKPVHLTAFLGYK; RALEKIDLK; PVHLTAFLGYK; NNASTDYDLSDK; LMEIQVNGGTVAEK; LEQQVPVNQVFGQDEM1IDVIGVTK{1=15.9949}; LEQQVPVNQVFGQDEMIDVIGVTK; KYC1QVIR{1=57.021…	49	1103	0	65	320	4210	60S ribosomal protein L3 (L4)	RL3_RAT	P21531	403	46136	99.5	99.75	403	828	2.73697	0.00141182	0.568965	65.1359
PREDICTED: 40S ribosomal protein S8-like [Cricetulus griseus]	gi|354470166|ref|XP_003497434.1|	YELGRPAANTK; Q1WYESHYALPLGR{1=-17.0265}; QWYESHYALPLGR; PEEEEILNK; NC1IVLIDSTPYR{1=57.0215}; LTPEEEEILNKKR; LTPEEEEILNKK; LTPEEEEILNK; LLAC1IASRPGQC2GR{1=57.0215;2=57.0215}; LLAC1IASR{1=57.0215}; LDVGNFSWGSEC1C2TR{1=57.0215;2=57.0215}; KYELGRPAANTK; ISSLLEEQFQQGK; IIDVVYNASNNELVR; ELEFYLR; ADGYVLEGKELEFYLRK; ADGYVLEGK	17	568	0	60	1408	892	40S ribosomal protein S8	RS8_MOUSE	P62242	208	24205	100	100	208	423	2.73077	0.00140862	0.292994	34.0957
PREDICTED: 60S ribosomal protein L32-like [Cricetulus griseus]	gi|354490504|ref|XP_003507397.1|	YPNARLR; TKHM1LPSGFR{1=15.9949}; SYC1AEIAHNVSSK{1=57.0215}; KFLVHNVK; ILM1PNIGYGSNK{1=15.9949}; HM1LPSGFRK{1=15.9949}; HMLPSGFRK; HM1LPSGFR{1=15.9949}; HMLPSGFR; GQILMPNIGYGSNKKTK; GQILM1PNIGYGSNKK{1=15.9949}; GQILMPNIGYGSNKK; GQILM1PNIGYGSNK{1=15.9949}; GQILMPNIGYGSNK; FLVHNVK; FKGQILM1PNIGYGSNKK{1=15.9949}; FKGQILMPNIGYGSNKK; FKGQILM1PNIGYGSNK{1=15.9949}; FKGQILMPNIGYGSNK; ELEVLLM1C2NK{1=15.994…	24	368	0.0132714	61	967	3684	60S ribosomal protein L32	RL32_MOUSE	P62911	135	15860	97.78	97.78	135	267	2.72593	0.00140613	0.189827	22.3012
PREDICTED: 60S ribosomal protein L26-like [Cricetulus griseus]	gi|354469606|ref|XP_003497218.1|	YVIYIER; YKEETIEKM1QE{1=15.9949}; YKEETIEK; SM1PIRKDDEVQVVR{1=15.9949}; SMPIRKDDEVQVVR; Q1KYNVR{1=-17.0265}; M1KFNPFVTSDR{1=15.9949}; MKFNPFVTSDR; KYVIYIER; KIM1SSPLSK{1=15.9949}; KIMSSPLSK; KEETIEK; KDDEVQVVR; IM1SSPLSK{1=15.9949}; IMSSPLSK; HFNAPSHIR; GKYKEETIEK; FNPFVTSDR; EKANGTTVHVGIHPSK; DDEVQVVR; ANGTTVHVGIHPSK	22	393	0	63	239	844	60S ribosomal protein L26 (Silica-induced gene 20 protein) (SIG-20)	RL26_MOUSE	P61255	145	17258	98.62	98.62	145	286	2.71034	0.00139809	0.202723	24.1282
PREDICTED: thioredoxin-like [Cricetulus griseus]	gi|354489742|ref|XP_003507020.1|	VKLIESK; VGEFSGANKEKLEASITEFA; VGEFSGANKEK; SATWC1GPC2K{1=57.0215;2=57.0215}; PFFHSLC1EK{1=57.0215}; M1IKPFFHSLC2EK{1=15.9949;2=57.0215}; MIKPFFHSLC1EK{1=57.0215}; LVVVDFSATWC1GPC2K{1=57.0215;2=57.0215}; IKPFFHSLC1EK{1=57.0215}; FHSLC1EK{1=57.0215}; EKLEASITEFA; EAFQEALAAAGDK; C1KM2IKPFFHSLC3EK{1=57.0215;2=15.9949;3=57.0215}	14	284	0	81	789	3577	Thioredoxin (Trx) (ATL-derived factor) (ADF)	THIO_MOUSE	P10639	105	11675	96.19	100	105	208	2.70476	0.00139521	0.146497	16.2891
PREDICTED: macrophage migration inhibitory factor-like [Cricetulus griseus]	gi|354492012|ref|XP_003508146.1|	VVPDQLMTFSGSSDPC1ALC2SLHSIGK{1=57.0215;2=57.0215}; TFSGSSDPC1ALC2SLHSIGK{1=57.0215;2=57.0215}; SGSSDPC1ALC2SLHSIGK{1=57.0215;2=57.0215}; PM1FTVNTNVPR{1=15.9949}; PMFTVNTNVPR; PEGLLSELTQQLAQATGK; PC1ALC2SLHSIGK{1=57.0215;2=57.0215}; PAQYIAVHVVPDQLM1TFSGSSDPC2ALC3SLHSIGK{1=15.9949;2=57.0215;3=57.0215}; PAQYIAVHVVPDQLMTFSGSSDPC1ALC2SLHSIGK{1=57.0215;2=57.0215}; PAQYIAVHVVPDQLM1TFSGSSDPC2ALC3SLH{1=15…	19	309	0.0033195	71	1281	3869	Macrophage migration inhibitory factor (MIF) (EC 5.3.2.1) (L-dopachrome isomerase) (L-dopachrome tautomerase) (EC 5.3.3.12) (Phenylpyruvate tautomerase)	MIF_MERUN	O55052	115	12449	96.52	98.26	115	234	2.68696	0.00138602	0.159393	17.2546
PREDICTED: galectin-1-like [Cricetulus griseus]	gi|354496408|ref|XP_003510318.1|	VRGEVAPDAK; VASNLNLKPGEC1LK{1=57.0215}; SFVLNLGKDSNNLC1LHFNPR{1=57.0215}; SFVLNLGK; LPDGHEFKFPNR; LPDGHEFK; LNMEAINYMAADGDFKIK; LNM1EAINYM2AADGDFK{1=15.9949;2=15.9949}; LNMEAINYM1AADGDFK{1=15.9949}; LNM1EAINYMAADGDFK{1=15.9949}; LNMEAINYMAADGDFK; GEVAPDAK; FPNRLNMEAINYM1AADGDFK{1=15.9949}; FPNRLNMEAINYMAADGDFK; FNAHGDANTIVC1NSK{1=57.0215}; EPAFPFQPGSTVEVC1ITFDQADLTIK{1=57.0215}; DSNNLC1LHFNPR{1=5…	18	361	0	93	1350	4425	Galectin-1 (Gal-1) (14 kDa lectin) (Beta-galactoside-binding lectin L-14-I) (Galaptin) (Lactose-binding lectin 1) (Lectin galactoside-binding soluble 1) (S-Lac lectin 1)	LEG1_CRIGR	P48538	135	14803	100	100	135	281	2.67407	0.00137938	0.186216	20.4189
PREDICTED: 40S ribosomal protein S18-like [Cricetulus griseus]	gi|354497561|ref|XP_003510888.1|	YSQVLANGLDNK; YAHVVLR; VITIM1QNPR{1=15.9949}; VITIMQNPR; RYAHVVLR; RAGELTEDEVER; QYKIPDWFLNR; KADIDLTKR; KADIDLTK; IPDWFLNR; HFWGLR; AGELTEDEVER	12	406	0.0026178	49	1924	4574	40S ribosomal protein S18 (Ke-3) (Ke3)	RS18_MOUSE	P62270	152	17719	93.75	94.53	128	241	2.67105	0.00137782	0.209429	24.4136
PREDICTED: 10 kDa heat shock protein, mitochondrial-like [Cricetulus griseus]	gi|354492269|ref|XP_003508271.1|	VVLDDKDYFLFR; GKGGEIQPVSVK	10	269	0	43	871	3899	10 kDa heat shock protein, mitochondrial (Hsp10) (10 kDa chaperonin) (Chaperonin 10) (CPN10) (Early-pregnancy factor) (EPF)	CH10_HUMAN	P61604	102	10932	91.18	95.1	102	163	2.63725	0.00136039	0.138759	14.8717
PREDICTED: 60S ribosomal protein L5-like [Cricetulus griseus]	gi|354480450|ref|XP_003502420.1|	YLM1EEDEDAYKKQFSQYIK{1=15.9949}; YLM1EEDEDAYKK{1=15.9949}; YLMEEDEDAYKK; YLM1EEDEDAYK{1=15.9949}; YLMEEDEDAYK; TTTGNKVFGALKGAVDGGLSIPHSTK; Q1FSQYIK{1=-17.0265}; QFSQYIK; NNVTPDMMEEMYKK; NNVTPDMM1EEM2YK{1=15.9949;2=15.9949}; NNVTPDM1MEEM2YK{1=15.9949;2=15.9949}; NNVTPDM1M2EEMYK{1=15.9949;2=15.9949}; NNVTPDMMEEM1YK{1=15.9949}; NNVTPDMM1EEMYK{1=15.9949}; NNVTPDM1MEEMYK{1=15.9949}; NNVTPDMMEEMYK; LVI…	46	778	0	46	332	2333	60S ribosomal protein L5	RL5_RAT	P09895	297	34459	98.65	98.65	296	603	2.61953	0.00135124	0.401319	46.5625
protein disulfide-isomerase A3 [Cricetulus griseus]	gi|350538125|ref|NP_001233703.1|	YLKSEPIPETNDGPVK; YKELGEKLSK; YGVSGYPTLK; VVVAENFDDIVNNEDKDVLIEF; VVVAENFDDIVNNEDK; VDC1TANTNTC2NKYGVSGYPTLK{1=57.0215;2=57.0215}; VDC1TANTNTC2NK{1=57.0215;2=57.0215}; TVVYTEQK; TFSHELSDFGLESTTGEVPVVAIR; TAKGEKFVMQEEFSR; TADGIVSHLKK; TADGIVSHLK; SHELSDFGLESTTGEVPVVAIR; SEPIPETNDGPVK; SEEEFKK; SDVLELTDENFESR; RLAPEYEAAATR; RFLQDYFDGNLK; PSHLANK; M1TEDNKDLIQSK{1=15.9949}; MTEDNKDLIQSK; M1DATANDVPSP…	63	1312	0	79	26	123	Protein disulfide-isomerase A3 (EC 5.3.4.1) (58 kDa glucose-regulated protein) (58 kDa microsomal protein) (p58) (Disulfide isomerase ER-60) (Endoplasmic reticulum resident protein 57) (ER protein 57) (ERp57) (Endoplasmic reticulum resident protein 60) (ER protein 60) (ERp60)	PDIA3_MOUSE	P27773	505	56678	96.04	98.42	505	968	2.59802	0.00134015	0.676774	75.9569
PREDICTED: transketolase-like [Cricetulus griseus]	gi|354467411|ref|XP_003496163.1|	YFDKASYR; VYC1MLGDGEVSEGSVWEAMAFAGIYK{1=57.0215}; VLDPFTIKPLDRK; VLDPFTIKPLDR; TVPFC1STFAAFFTR{1=57.0215}; TSRPENAIIYSNNEDFQVGQAK; STVFYPSDGVATEK; SSDLDGHPVPK; SKDDQVTVIGAGVTLHEALAAAELLKK; SKDDQVTVIGAGVTLHEALAAAELLK; SIPM1STVFYPSDGVATEK{1=15.9949}; SIPMSTVFYPSDGVATEK; SGKPAELLK; QAFTDVATGSLGQGLGAAC1GM2AYTGK{1=57.0215;2=15.9949}; Q1AFTDVATGSLGQGLGAAC2GMAYTGK{1=-17.0265;2=57.0215}; QAFTDVATGSLGQGLG…	83	1616	0.00189215	90	150	520	Transketolase (TK) (EC 2.2.1.1) (P68)	TKT_MOUSE	P40142	623	67630	97.27	99.2	623	1267	2.5939	0.00133802	0.833588	90.4905
PREDICTED: 40S ribosomal protein S29-like [Cricetulus griseus]	gi|354482142|ref|XP_003503259.1|	YGLNM1C2R{1=15.9949;2=57.0215}; YGLNMC1R{1=57.0215}; GHQQLYWSHPR; DIGFIKLD	4	145	0	45	3608	2595	40S ribosomal protein S29	RS29_MOUSE	P62274	56	6677	74.19	77.42	62	87	2.58929	0.00133564	0.0747959	8.91808
PREDICTED: protein DJ-1-like [Cricetulus griseus]	gi|354502560|ref|XP_003513352.1|	VTTHPGAK; VTIAGLAGKDPVQC1SR{1=57.0215}; VTIAGLAGKDPVQC1{1=57.0215}; VTIAGLAGK; VKAPLLLKD; QGPYDVVVLPGGNLGAQNLSESAVVKEILKEQESR; Q1GPYDVVVLPGGNLGAQNLSESAVVK{1=-17.0265}; QGPYDVVVLPGGNLGAQNLSESAVVK; PGGNLGAQNLSESAVVK; M1INGGHYSYTESR{1=15.9949}; MINGGHYSYTESR; LGAQNLSESAVVK; LAHEIGFGSK; KGLIAAIC1AGPTALLAHEIGFGSK{1=57.0215}; KGLIAAIC1AGPTALLAH{1=57.0215}; IAAIC1AGPTALLAHEIGFGSK{1=57.0215}; GLIAAIC1AGP…	37	488	0.00831255	93	533	5123	Protein deglycase DJ-1 (EC 3.1.2.-) (EC 3.5.1.-) (Contraception-associated protein 1) (Parkinson disease protein 7 homolog)	PARK7_MESAU	Q7TQ35	189	19915	94.18	98.41	189	365	2.58201	0.00133189	0.251727	26.5246
PREDICTED: 40S ribosomal protein S23-like [Cricetulus griseus]	gi|354483181|ref|XP_003503773.1|	VPNDGC1LNFIEENDEVLVAGFGR{1=57.0215}; VANVSLLALYK; PFGGASHAK; KITAFVPNDGC1LNFIEENDEVLVAGFGR{1=57.0215}; KGHAVGDIPGVR; ITAFVPNDGC1LNFIEENDEVLVAGFGR{1=57.0215}; GHAVGDIPGVR; FIEENDEVLVAGFGR; ANPFGGASHAK; AHLGTALK	10	369	0	49	2225	2756	40S ribosomal protein S23	RS23_MOUSE	P62267	143	15808	100	100	143	290	2.58042	0.00133107	0.190343	21.0415
PREDICTED: SH3 domain-binding glutamic acid-rich-like protein-like [Cricetulus griseus]	gi|354494229|ref|XP_003509241.1|	VYIASSSGSTAIKKK; VYIASSSGSTAIKK; VYIASSSGSTAIK; QQDVLGFLEANKIGFEEKDIAANEENR; QQDVLGFLEANKIGFEEK; Q1QDVLGFLEANK{1=-17.0265}; QQDVLGFLEANK; PATGYPLPPQIFNESQYR; LGLTAPPGSK; KQQDVLGFLEANK; KKQQDVLGFLEANK; IGFEEKDIAANEENRK; IGFEEK; GDYDAFFEAR; ENVPEDSRPATGYPLPPQIFNESQYR; ENNAVYAFLGLTAPPGSKEAEAQAKQQA; ENNAVYAFLGLTAPPGSKEAEAQAK; ENNAVYAFLGLTAPPGSK; DIAANEENRK; DIAANEENR	20	294	0	94	1201	4145	SH3 domain-binding glutamic acid-rich-like protein	SH3L1_HUMAN	O75368	114	12774	98.25	99.12	114	230	2.57895	0.00133031	0.151655	16.9934
PREDICTED: myosin regulatory light chain 12B-like [Cricetulus griseus]	gi|354499681|ref|XP_003511936.1|	NPTDAYLDAM	20	441	0.019802	73	12	4831	Myosin regulatory light chain 12B (Myosin regulatory light chain 2-B, smooth muscle isoform) (Myosin regulatory light chain 20 kDa) (MLC20) (Myosin regulatory light chain MRLC2)	ML12B_MOUSE	Q3THE2	172	19779	100	100	172	354	2.56395	0.00132257	0.227483	26.1592
PREDICTED: 60S ribosomal protein L10-like [Cricetulus griseus]	gi|354500469|ref|XP_003512322.1|	WGFTKFNADEFEDMVAEKR; VSDEYEQLSSEALEAAR; VHIGQVIM1SIR{1=15.9949}; VHIGQVIMSIR; VDEFPLC1GHM2VSDEYEQLSSEALEAAR{1=57.0215;2=15.9949}; VDEFPLC1GHMVSDEYEQLSSEALEAAR{1=57.0215}; VDEFPLC1GH{1=57.0215}; NADEFEDMVAEK; M1VSDEYEQLSSEALEAAR{1=15.9949}; MVSDEYEQLSSEALEAAR; M1LSC2AGADR{1=15.9949;2=57.0215}; MLSC1AGADR{1=57.0215}; LQTGMR; LQNKEHVIEALR; LHPFHVIR; KWGFTK; GPLDKWR; GAFGKPQGTVAR; FNADEFEDM1VAEKR{1=1…	30	546	0	59	719	4919	60S ribosomal protein L10 (Protein QM homolog)	RL10_MOUSE	Q6ZWV3	214	24604	98.6	99.07	214	437	2.5514	0.0013161	0.281645	32.3813
PREDICTED: heat shock-related 70 kDa protein 2-like [Cricetulus griseus]	gi|354474282|ref|XP_003499360.1|	VQSAVITVPAYFNDSQR; VC1NPIISK{1=57.0215}; TFFPEEISSM1VLTK{1=15.9949}; TFFPEEISSMVLTK; SINPDEAVAYGAAVQAAILIGDK; Q1TVEDEKLR{1=-17.0265}; QTVEDEKLR; NQVAM1NPTNTIFDAK{1=15.9949}; NQVAMNPTNTIFDAK; NQMAEKDEYEHK; NAVESYTYNIK; M1VSHLAEEFKR{1=15.9949}; MVSHLAEEFKR; MVSHLAEEFK; LYQGGPGGGGGGSGGPTIEEVD; IINEPTAAAIAYGLDKKG; GQIQEIVLVGGSTR; GPAIGIDLGTTYSC1VGVFQHGK{1=57.0215}; FEDATVQSDMK; EIAEAYLGGK; DAGTITGLNV…	47	1615	0	59	10	1471	Heat shock-related 70 kDa protein 2 (Heat shock protein 70.2)	HSP72_MOUSE	P17156	633	69642	99.68	99.68	634	1292	2.55134	0.00131607	0.833072	91.6537
PREDICTED: E3 ubiquitin-protein ligase HUWE1-like [Cricetulus griseus]	gi|354476061|ref|XP_003500243.1|	YLQSNSNNWR; YIC1QKPSIQK{1=57.0215}; WITPVLLLIDFYEK; VSEGGSSSIDFK; VPVSEGLEHSDLPDGTGEFLDAWLM1LVEK{1=15.9949}; VPVSEGLEHSDLPDGTGEFLDAWLMLVEK; VPLQGFAALEGMNGIQK; VPIVNHLEFLRDEELEER; VPIVNHLEFLR; VPHSLDLSSPNM1ANTVNAALKPLETLSR{1=15.9949}; VPHSLDLSSPNMANTVNAALKPLETLSR; VLQVIIQLR; VLQEGLLQLDSILSSLEPLHRPIESPGGSVLLR; VLQEGLLQLDSILSSLEPLHR; VLLSPDYLPAM1R{1=15.9949}; VLLSPDYLPAMR; VLGPAAC1R{1=57.0215}; VLDH…	156	811	0	43	14	1724	E3 ubiquitin-protein ligase HUWE1 (EC 6.3.2.-) (HECT, UBA and WWE domain-containing protein 1) (Upstream regulatory element-binding protein 1) (URE-B1) (URE-binding protein 1) (Fragment)	HUWE1_RAT	P51593	322	37361	100	100	322	694	2.51863	0.0012992	0.418341	48.5393
PREDICTED: 14-3-3 protein eta-like [Cricetulus griseus]	gi|354483990|ref|XP_003504175.1|	YYEIQNAPEQAC1LLAK{1=57.0215}; YLAEVASGEKK; YLAEVASGEK; SVFYYEIQNAPEQAC1LLAK{1=57.0215}; Q1AFDDAIAELDTLNEDSYK{1=-17.0265}; QAFDDAIAELDTLNEDSYK; NSVVEASEAAYKEAFEISKEHMQPTHPIR; NSVVEASEAAYKEAFEISK; NSVVEASEAAYK; NC1NDFQYESK{1=57.0215}; KNSVVEASEAAYK; ELETVC1NDVLALLDK{1=57.0215}; DNLTLWTSDQQDEEAGEGN	23	618	0	64	66	2862	14-3-3 protein eta	1433F_MOUSE	P68510	246	28212	100	100	176	363	2.5122	0.00129588	0.318785	36.5593
PREDICTED: GTP-binding nuclear protein Ran-like [Cricetulus griseus]	gi|354504153|ref|XP_003514142.1|	SNYNFEKPFLWLSR; LVLVGDGGTGKTTFVKR; LVLVGDGGTGK	24	541	0.00236686	54	510	5279	GTP-binding nuclear protein Ran (GTPase Ran) (Ras-like protein TC4) (Ras-related nuclear protein)	RAN_MOUSE	P62827	216	24423	93.06	96.76	216	426	2.50463	0.00129197	0.279066	31.5539
PREDICTED: moesin [Cricetulus griseus]	gi|354492323|ref|XP_003508298.1|	YGDFNK; VTAQDVR; VLEQHKLNKDQWEER; VLEQHKLNK; VAEPAENEQDEQDENGAEASAELR; TQEQLASEM1AELTSR{1=15.9949}; TQEQLASEMAELTSR; TANDM1IHAENM2R{1=15.9949;2=15.9949}; TANDMIHAENMR; TAM1STPHVAEPAENEQDEQDENGAEASAELR{1=15.9949}; TAMSTPHVAEPAENEQDEQDENGAEASAELR; STPHVAEPAENEQDEQDENGAEASAELR; SGYLAGDKLLPQR; SGYLAGDK; RALELEQER; Q1RIDEFESM2{1=-17.0265;2=15.9949}; QRIDEFESM1{1=15.9949}; Q1RIDEFESM{1=-17.0265}; QRIDE…	92	1440	0	76	22	3905	Moesin (Membrane-organizing extension spike protein)	MOES_MOUSE	P26041	577	67767	99.65	99.83	577	1172	2.49567	0.00128735	0.742801	87.2399
PREDICTED: eukaryotic initiation factor 4A-II-like isoform 1 [Cricetulus griseus]	gi|354492249|ref|XP_003508261.1|	VFDMLNRR; TITQAVIFLNTR; LQAEAPHIVVGTPGR; LDTLC1DLYETLTITQAVIFLNTR{1=57.0215}; KGVAINFVTEEDKR; KEELTLEGIK; GVAINFVTEEDKR; GFKDQIYEIFQK; ETQALVLAPTR; EHGGPEGM1DPDGVIESNWNEIVDNFDDM2NLK{1=15.9949;2=15.9949}; EHGGPEGMDPDGVIESNWNEIVDNFDDM1NLK{1=15.9949}; EHGGPEGM1DPDGVIESNWNEIVDNFDDMNLK{1=15.9949}; EHGGPEGMDPDGVIESNWNEIVDNFDDMNLK; DQIYEIFQK; DFTVSALHGDMDQK	51	1013	0	64	48	3895	Eukaryotic initiation factor 4A-II (eIF-4A-II) (eIF4A-II) (EC 3.6.4.13) (ATP-dependent RNA helicase eIF4A-2) [Cleaved into: Eukaryotic initiation factor 4A-II, N-terminally processed]	IF4A2_MOUSE	P10630	407	46402	100	100	407	844	2.48894	0.00128388	0.52254	59.5747
60S ribosomal protein L13 [Cricetulus griseus]	gi|350538733|ref|NP_001233732.1|	VITEEEKNFKAFASLR; VITEEEKNFK; VDTWFNQPAR; TIGISVDPR; STESLQANVQR; RVDTWFNQPARK; RVDTWFNQPAR; PASGPIRPIVR; NGM1ILKPHFHK{1=15.9949}; NGMILKPHFHK; LATQLTGPVM1R{1=15.9949}; LATQLTGPVMR; KGDSSAEELKLATQLTGPVM1R{1=15.9949}; KGDSSAEELKLATQLTGPVMR; KGDSSAEELK; GFSLEELR; GDSSAEELK; EAAEQDVEK; AKEAAEQDVEK	20	525	0	52	42	142	60S ribosomal protein L13	RL13_CRIGR	Q9Z313	211	24393	100	100	211	424	2.48815	0.00128347	0.270813	31.3078
PREDICTED: 40S ribosomal protein S15a-like [Cricetulus griseus]	gi|354505902|ref|XP_003515006.1|	WQNNLLPSR; VRM1NVLADALK{1=15.9949}; TTSAGIM1DHEEAR{1=15.9949}; TTSAGIMDHEEAR; Q1VLIRPC2SK{1=-17.0265;2=57.0215}; QVLIRPC1SK{1=57.0215}; QFGFIVLTTSAGIM1DHEEAR{1=15.9949}; Q1FGFIVLTTSAGIMDHEEAR{1=-17.0265}; QFGFIVLTTSAGIMDHEEAR; M1NVLADALK{1=15.9949}; MNVLADALK; IVVNLTGR; IVLTTSAGIM1DHEEAR{1=15.9949}; IVLTTSAGIMDHEEAR; IGEFEIIDDHR; HGYIGEFEIIDDHR; FLTVM1M2K{1=15.9949;2=15.9949}; FLTVMMK; FDVQLKDLEK	21	319	0	73	280	5467	40S ribosomal protein S15a	RS15A_MOUSE	P62245	130	14840	100	100	130	268	2.45385	0.00126578	0.164551	18.7841
PREDICTED: 40S ribosomal protein S19-like, partial [Cricetulus griseus]	gi|354493611|ref|XP_003508933.1|	VPEWVDTVK; VLQALEGLK; RVLQALEGLK; PEWVDTVK; NQQEFVR; NGVRPSHFSR; LKVPEWVDTVK; KLTPQGQR; IAGQVAAANKKH; IAGQVAAANK; HKELAPYDENWFYTR; GGAGVGSMTK; ELAPYDENWFYTR; ALAAFLKK; ALAAFLK	16	354	0	71	1022	4068	40S ribosomal protein S19	RS19_MOUSE	Q9CZX8	145	16085	100	100	136	279	2.44138	0.00125935	0.182605	20.2566
PREDICTED: histone H1.2-like [Cricetulus griseus]	gi|354480050|ref|XP_003502221.1|	SLVSKGTLVQTK; SETAPAAPAAAPPAEK; PAAPAAAPPAEK; KPAAAAVTK; KATGSATPK; KALAAAGYDVEKNNSR; KALAAAGYDVEK; ALAAAGYDVEKNNSR; ALAAAGYDVEK	19	518	0	47	1084	2283	Histone H1.2 (CTL-1)	H12_BOVIN	P02253	213	21356	98.26	99.13	115	152	2.43192	0.00125447	0.267202	26.7905
PREDICTED: histone H3.1-like [Cricetulus griseus]	gi|354480024|ref|XP_003502208.1|	LQEAC1EAYLVGLFEDTNLC2AIHAK{1=57.0215;2=57.0215}; FQSSAVM1ALQEAC2EAYLVGLFEDTNLC3AIHAK{1=15.9949;2=57.0215;3=57.0215}; FQSSAVMALQEAC1EAYLVGLFEDTNLC2AIHAK{1=57.0215;2=57.0215}; AVMALQEAC1EAYLVGLFEDTNLC2AIHAK{1=57.0215;2=57.0215}; ALQEAC1EAYLVGLFEDTNLC2AIHAK{1=57.0215;2=57.0215}	18	328	0	60	345	2281	Histone H3.1	H31_MOUSE	P68433	136	15404	100	100	135	274	2.41176	0.00124407	0.169194	19.1637
PREDICTED: elongation factor 1-delta-like isoform 1 [Cricetulus griseus]	gi|354496734|ref|XP_003510480.1|	VVEDDKVGTDLLEEEITKFEEHVQSVDIAAFNK; VVEDDKVGTDLLEEEITK; VGTDLLEEEITKFEEHVQSVDIAAFNK; VGTDLLEEEITKFEEH; VGTDLLEEEITK; SSILLDVKPWDDETDM1AQLETC2VR{1=15.9949;2=57.0215}; SSILLDVKPWDDETDMAQLETC1VR{1=57.0215}; SLAGSSGPGASSGPGGDHSELIVR; SIQLDGLVWGGSK; Q1VEPPTKK{1=-17.0265}; Q1ENGASVILR{1=-17.0265}; QENGASVILR; LVPVGYGIR; LQIQC1VVEDDKVGTDLLEEEITKFEEHVQSVDIAAFNK{1=57.0215}; LQIQC1VVEDDKVGTDLLEEEITK{1=57.02…	41	671	0.0026121	83	114	4475	Elongation factor 1-delta (EF-1-delta)	EF1D_RAT	Q68FR9	281	31330	96.09	98.58	281	558	2.3879	0.00123176	0.346125	38.5911
40S ribosomal protein S14 [Cricetulus griseus]	gi|347300292|ref|NP_001231448.1|	VKADRDESSPYAAM1LAAQDVAQR{1=15.9949}; VKADRDESSPYAAMLAAQDVAQR; TPGPGAQSALR; TKTPGPGAQSALR; RIEDVTPIPSDSTR; LAAQDVAQR; KEEQVISLGPQVAEGENVFGVC1HIFASFNDTFVHVTDLSGK{1=57.0215}; KEEQVISLGPQVAEGENVFGVC1HIF{1=57.0215}; KEEQVISLGPQVAEGENVFGVC1H{1=57.0215}; KEEQVISLGPQVAEGENVFGVC1{1=57.0215}; IGRIEDVTPIPSDSTRR; IGRIEDVTPIPSDSTR; IFASFNDTFVHVTDLSGK; IEDVTPIPSDSTRR; IEDVTPIPSDSTR; HIFASFNDTFVHVTDLSGK; ELGITA…	28	358	0	70	787	86	40S ribosomal protein S14	RS14_CRIGR	P62265	151	16273	100	100	151	308	2.37086	0.00122297	0.184669	19.9014
PREDICTED: protein S100-A6-like [Cricetulus griseus]	gi|354478978|ref|XP_003501691.1|	VAFLGALALIYNEALK; PLDQAIGLLVAIFHK; NKDQEVNFQEYVAFLGALALIYNEALK; NKDQEVNFQEYVAFLGALAL; NKDQEVNFQEYVAFLGAL; NKDQEVNFQEYVAF; NKDQEVNFQEY; LQDAEIAR; LM1DDLDRNKDQEVNFQEYVAFLGALALIYNEALK{1=15.9949}; LMDDLDRNKDQEVNFQEYVAFLGALALIYNEALK; LM1DDLDRNK{1=15.9949}; LMDDLDRNK; LM1DDLDR{1=15.9949}; LMDDLDR; LGALALIYNEALK; LDQAIGLLVAIFHK; ELTIGSKLQDAEIAR; ELIQKELTIGSKLQDAEIAR; ELIQKELTIGSK; EGDKHTLSK; DQEVNFQEYVA…	23	211	0	91	537	2116	Protein S100-A6 (5B10) (Calcyclin) (Prolactin receptor-associated protein) (S100 calcium-binding protein A6)	S10A6_MOUSE	P14069	89	10051	100	100	89	179	2.37079	0.00122293	0.108841	12.2917
PREDICTED: phosphatidylethanolamine-binding protein 1-like [Cricetulus griseus]	gi|354466994|ref|XP_003495956.1|	YVWLVYEQDKPLNC1DEPILSNR{1=57.0215}; YHLGAPVAGTC1YQAEWDDYVPKLYEQLSGK{1=57.0215}; VLTDPDAPSR; VAYAGVEVDELGKVLTPTQVK; VAYAGVEVDELGK; TLVLTDPDAPSRKDPK; Q1WHHFLVVNMK{1=-17.0265}; PADISQWSGPLSLQEVDERPQHALR; LYTLVLTDPDAPSRKDPK; LYTLVLTDPDAPSRK; LYTLVLTDPDAPSR; LYEQLSGK; AGVEVDELGK	24	441	0	86	786	457	Phosphatidylethanolamine-binding protein 1 (PEBP-1) (HCNPpp) [Cleaved into: Hippocampal cholinergic neurostimulating peptide (HCNP)]	PEBP1_MOUSE	P70296	187	20830	90.91	95.19	187	354	2.35829	0.00121649	0.227483	25.3394
PREDICTED: 40S ribosomal protein S10-like [Cricetulus griseus]	gi|354488368|ref|XP_003506342.1|	WIVPGGGMEPEEEPSVAAVR; VLQC1HKPVQASYFETLR{1=57.0215}; TNEGIQYLR; SAVPPGADK; QGYSANNGTPVVAASYPSSVSGIR; PNLHVMK; NVPNLHVM1K{1=15.9949}; NVPNLHVMK; LVGIFENQER; LTNEGIQYLR; KDVHMPK; IAIYELLFK; HPELADKNVPNLHVM1K{1=15.9949}; HPELADKNVPNLHVMK; HPELADK; HFYWYLTNEGIQYLR; GEADRDTYR; EQFAWR; DYLHLPPEIVPATLR; DVHMPK	21	389	0	57	1	3404	40S ribosomal protein S10	RS10_MOUSE	P63325	165	18916	99.34	99.34	152	313	2.35758	0.00121612	0.200659	23.0041
PREDICTED: T-complex protein 1 subunit zeta [Cricetulus griseus]	gi|354494818|ref|XP_003509532.1|	VQAEHSESGQLVGVDLNTGEPMVAAEM1GVWDNYC2VK{1=15.9949;2=57.0215}; VQAEHSESGQLVGVDLNTGEPM1VAAEMGVWDNYC2VK{1=15.9949;2=57.0215}; VQAEHSESGQLVGVDLNTGEPMVAAEMGVWDNYC1VK{1=57.0215}; VQAEHSESGQLVGVDLNTGEPM; VLLHEMQIQHPTASLIAK; VLAQNSGFDLQETLVK; VHAELADVLTEAVVDSVLSIKK; VHAELADVLTEAVVDSVLSIK; VENAYILTC1NVSLEYEK{1=57.0215}; VATAQDDITGDGTTSNVLIIGELLK; TVIATNILLVDEIMR; TNEPIDLFMVEIM1EM2K{1=15.9949;2=15.9949}; TN…	74	1251	0	83	14	4220	T-complex protein 1 subunit zeta (TCP-1-zeta) (CCT-zeta-1)	TCPZ_MOUSE	P80317	531	58004	97.74	99.44	531	1066	2.35593	0.00121527	0.645308	70.4905
PREDICTED: elongation factor 1-beta-like [Cricetulus griseus]	gi|354479921|ref|XP_003502157.1|	YGPASVEDTTGSGTADAKDDDDIDL; YGPASVEDTTGSGTADAK; WYNHIKSYEKEK; WYNHIK; VVEDDKVGTDM1LEEQITAFEDYVQSM2DVAAFNK{1=15.9949;2=15.9949}; VVEDDKVGTDMLEEQITAFEDYVQSM1DVAAFNK{1=15.9949}; VVEDDKVGTDMLEEQITAFEDYVQSMDVAAFNK; VGTDM1LEEQITAFEDYVQSM2DVAAFNK{1=15.9949;2=15.9949}; VGTDMLEEQITAFEDYVQSM1DVAAFNK{1=15.9949}; VGTDMLEEQITAFEDYVQSMDVAAFNK; TPAGLQVLNDYLADK; SSILLDVKPWDDETDM1TKLEEC2VR{1=15.9949;2=57.0215}; SS…	37	528	0	73	114	2267	Elongation factor 1-beta (EF-1-beta)	EF1B_MOUSE	O70251	225	24694	98.22	99.11	225	447	2.34667	0.00121049	0.27236	29.8919
PREDICTED: 60S ribosomal protein L18-like [Cricetulus griseus]	gi|354493140|ref|XP_003508702.1|	TNSTFNQVVLKR; TNSTFNQVVLK; TNRPPLSLSR; TAVVVGTVTDDVRILEVPKLK; TAVVVGTVTDDVRILEVPK; TAVVVGTVTDDVR; SQDIYLR; RTNSTFNQVVLKR; RTNSTFNQVVLK; RLFMSR; PGTPHSHTKPYVR; ILTFDQLALESPKGRG; ILTFDQLALESPKGR; ILTFDQLALESPKG; ILTFDQLALESPK; GTVLLSGPR; APGTPHSHTKPYVR; APGTPHSHTKPY	18	441	0	49	1348	4009	60S ribosomal protein L18	RL18_MOUSE	P35980	188	21645	99.47	100	188	373	2.34574	0.00121002	0.227483	26.1908
PREDICTED: 40S ribosomal protein S11-like [Cricetulus griseus]	gi|354493136|ref|XP_003508700.1|	YYKNIGLGFK; VLLGETGKEKLPR; VLLGETGKEK; VLLGETGK; RVLLGETGK; RDYLHYIR; Q1PTIFQNKK{1=-17.0265}; Q1PTIFQNK{1=-17.0265}; QPTIFQNK; NM1SVHLSPC2FR{1=15.9949;2=57.0215}; NMSVHLSPC1FR{1=57.0215}; NIGLGFK; ILSGVVTK; HKNM1SVHLSPC2FR{1=15.9949;2=57.0215}; FNVLKVTK; EAIEGTYIDKK; EAIEGTYIDK; DYLHYIR; DVQIGDIVTVGEC1RPLSK{1=57.0215}; DVQIGDIVTVGEC1RPL{1=57.0215}; DVQIGDIVTVGEC1R{1=57.0215}; C1PFTGNVSIR{1=57.021…	23	369	0.0189994	72	1021	4008	40S ribosomal protein S11	RS11_MOUSE	P62281	158	18431	100	100	158	325	2.33544	0.0012047	0.190343	22.2038
PREDICTED: phosphoglycerate mutase 1-like [Cricetulus griseus]	gi|354471198|ref|XP_003497830.1|	YADLTEDQLPSC1ESLKDTIAR{1=57.0215}; YADLTEDQLPSC1ESLK{1=57.0215}; WNEEIVPQIK; TLWTVLDAIDQM1WLPVVR{1=15.9949}; TLWTVLDAIDQMWLPVVR; TLWTVLDAIDQM1{1=15.9949}; SYDVPPPPM1EPDHPFYSNISK{1=15.9949}; SYDVPPPPMEPDHPFYSNISK; RYADLTEDQLPSC1ESLK{1=57.0215}; RSYDVPPPPM1EPDHPFYSNISK{1=15.9949}; Q1FLGDEETVRK{1=-17.0265}; QFLGDEETVRK; Q1FLGDEETVR{1=-17.0265}; QFLGDEETVR; PSSELSSIPQILR; PM1QFLGDEETVR{1=15.9949}; PM…	33	585	0	58	557	1005	Phosphoglycerate mutase 1 (EC 3.1.3.13) (EC 5.4.2.11) (EC 5.4.2.4) (BPG-dependent PGAM 1) (Phosphoglycerate mutase isozyme B) (PGAM-B)	PGAM1_MOUSE	Q9DBJ1	254	28832	99.04	99.52	209	428	2.30315	0.00118804	0.301763	34.2537
PREDICTED: 60S ribosomal protein L6-like [Cricetulus griseus]	gi|354466942|ref|XP_003495930.1|	YYPTEDVPRK; YYPTEDVPR; YEITEQR; VLATVTKPVGGDKNGGTR; VLATVTKPVGGDK; VLATVTK; VDISEVKIPK; VDISEVK; TVDSQLLPK; TPGTVLIILTGR; SQFSLTNGMYPHKLVF; SQFSLTNGM1YPHK{1=15.9949}; SQFSLTNGMYPHK; Q1LGSGLLLVTGPLALNR{1=-17.0265}; QLGSGLLLVTGPLALNR; PGTVLIILTGR; LLVTGPLALNR; KPFSQHVR; KLLSHGK; IKAVPQLQGYLR; HQEGEIFDTEKEKYEITEQR; HQEGEIFDTEKEK; HQEGEIFDTEK; HLTDAYFKK; HLTDAYFK; FVIATSTK; EKYEITEQR; EKVLATVTKPVGGDK…	31	681	0.00413053	57	239	449	60S ribosomal protein L6 (Neoplasm-related protein C140)	RL6_RAT	P21533	298	33562	90.6	92.62	298	490	2.28523	0.0011788	0.351283	39.563
PREDICTED: T-complex protein 1 subunit gamma-like [Cricetulus griseus]	gi|354481540|ref|XP_003502959.1|	WSSLAC1NIALDAVK{1=57.0215}; VQSGNINAAK; VEKIPGGIIEDSC1VLR{1=57.0215}; TVQFEENGRK; TVQFEENGR; TQDEEVGDGTTSVIILAGEM1LSVAEHFLEQQM2HPTVVIGAYR{1=15.9949;2=15.9949}; TQDEEVGDGTTSVIILAGEMLSVAEHFLEQQMHPTVVIGAYR; TQDEEVGDGTTSVIILAGEMLSVAEHFLEQQM1HPT{1=15.9949}; TLIQNC1GASTIR{1=57.0215}; TIADIIR; TAVETAVLLLR; SM1IEISR{1=15.9949}; SMIEISR; SDLAQHYLMR; PVLVLSQNTK; NVLLDPQLVPGGGASEM1AVAHALTEK{1=15.9949}; NVLL…	75	1232	0.003663	82	184	2502	T-complex protein 1 subunit gamma (TCP-1-gamma) (CCT-gamma)	TCPG_RAT	Q6P502	545	60647	98.72	99.45	545	1109	2.26055	0.00116607	0.635508	70.7186
PREDICTED: 60S ribosomal protein L15-like [Cricetulus griseus]	gi|354472059|ref|XP_003498258.1|	YIQELWR; WVGEDSTYK; VLNSYWVGEDSTYKFFEVILIDPFHK; VLNSYWVGEDSTYK; SYWVGEDSTYK; SLQSVAEER; RNPDTQWITKPVHK; RNPDTQWITK; Q1LSALHR{1=-17.0265}; QLSALHR; PVHHGVNQLK; PDTQWITKPVHK; NTLQLHR; NPDTQWITKPVHK; NPDTQWITK; GATYGKPVHHGVNQLK; FHHTIGGSR; FFEVILIDPFHK; C1WQYR{1=57.0215}; AKQGYVIYR	22	461	0.00701754	53	4	1141	60S ribosomal protein L15	RL15_MOUSE	Q9CZM2	204	24146	100	100	204	417	2.2598	0.00116568	0.2378	28.1466
PREDICTED: 40S ribosomal protein S26-like [Cricetulus griseus]	gi|354493635|ref|XP_003508945.1|	NIVEAAAVR; LHYC1VSC2AIHSK{1=57.0215;2=57.0215}; LHYC1VSC2AIH{1=57.0215;2=57.0215}; GHVQPIR; DISEASVFDAYVLPK	5	259	0	37	3248	1645	40S ribosomal protein S26	RS26_MOUSE	P62855	115	13015	100	100	115	230	2.25217	0.00116175	0.133601	15.1202
PREDICTED: 40S ribosomal protein S26-like [Cricetulus griseus]	gi|354488163|ref|XP_003506240.1|	NIVEAAAVR; LHYC1VSC2AIHSK{1=57.0215;2=57.0215}; LHYC1VSC2AIH{1=57.0215;2=57.0215}; GHVQPIR; DISEASVFDAYVLPK	5	259	0	37	3248	1645	40S ribosomal protein S26	RS26_MOUSE	P62855	115	13015	100	100	115	230	2.25217	0.00116175	0.133601	15.1202
PREDICTED: 40S ribosomal protein S26-like [Cricetulus griseus]	gi|354475535|ref|XP_003499983.1|	NIVEAAAVR; LHYC1VSC2AIHSK{1=57.0215;2=57.0215}; LHYC1VSC2AIH{1=57.0215;2=57.0215}; GHVQPIR; DISEASVFDAYVLPK	5	259	0	37	3248	1645	40S ribosomal protein S26	RS26_MOUSE	P62855	115	13015	98.26	98.26	115	226	2.25217	0.00116175	0.133601	15.1202
PREDICTED: prelamin-A/C-like isoform 1 [Cricetulus griseus]	gi|354481554|ref|XP_003502966.1|	VAVEEVDEEGKFVR; VAVEEVDEEGK; TYSAKLDNAR; TVLC1GTC2GQPADK{1=57.0215;2=57.0215}; TSGRVAVEEVDEEGKFVR; TLEGELHDLRGQVAK; TLEGELHDLR; TALINSTGEEVAM1RK{1=15.9949}; TALINSTGEEVAMRK; TALINSTGEEVAM1R{1=15.9949}; TALINSTGEEVAMR; SVGGSGGGSFGDSLVTR; SNEDQSM1GNWQIKR{1=15.9949}; SNEDQSMGNWQIKR; SNEDQSM1GNWQIK{1=15.9949}; SNEDQSMGNWQIK; SLETENAGLR; SGAQASSTPLSPTRITR; SGAQASSTPLSPTR; RVDAENR; RTLEGELHDLR; QSAERNS…	86	1491	0.00255537	74	70	2505	Prelamin-A/C [Cleaved into: Lamin-A/C (70 kDa lamin) (Renal carcinoma antigen NY-REN-32)]	LMNA_HUMAN	P02545	664	74139	97.44	98.5	665	1303	2.24548	0.0011583	0.769109	85.8749
PREDICTED: guanine nucleotide-binding protein subunit beta-2-like 1-like [Cricetulus griseus]	gi|354483820|ref|XP_003504090.1|	YWLC1AATGPSIK{1=57.0215}; YTVQDESHSEWVSC1VR{1=57.0215}; VWQVTIGTR; VWNLANC1K{1=57.0215}; TVTVSPDGSLC1ASGGK{1=57.0215}; TNHIGHTGYLNTVTVSPDGSLC1ASGGK{1=57.0215}; TLDGGDIINALC1FSPNR{1=57.0215}; TGYLNTVTVSPDGSLC1ASGGK{1=57.0215}; SSNPIIVSC1GWDK{1=57.0215}; RLWDLTTGTTTR; QEVISTSSK; LWNTLGVC1K{1=57.0215}; LWDLTTGTTTR; LWDLNEGK; LTRDETNYGIPQR; LNTVTVSPDGSLC1ASGGK{1=57.0215}; IWDLEGK; IIVDELKQEVISTSSK; H…	29	710	0	68	743	2840	Guanine nucleotide-binding protein subunit beta-2-like 1 (12-3) (Receptor for activated C kinase) (Receptor of activated protein kinase C 1) (RACK1) (p205) [Cleaved into: Guanine nucleotide-binding protein subunit beta-2-like 1, N-terminally processed]	GBLP_MOUSE	P68040	317	35077	99.65	99.65	282	577	2.23975	0.00115534	0.366242	40.5258
PREDICTED: 40S ribosomal protein S24-like [Cricetulus griseus]	gi|354482231|ref|XP_003503303.1|	TTPDVIFVFGFR; TTGFGM1IYDSLDYAKK{1=15.9949}; TTGFGMIYDSLDYAKK; TTGFGM1IYDSLDYAK{1=15.9949}; TTGFGMIYDSLDYAK; Q1M2VIDVLHPGK{1=-17.0265;2=15.9949}; QM1VIDVLHPGK{1=15.9949}; Q1MVIDVLHPGK{1=-17.0265}; QMVIDVLHPGK; PDVIFVFGFR; KQM1VIDVLHPGK{1=15.9949}; KQMVIDVLHPGK; IYDSLDYAK; HGLYEK	14	296	0	35	1687	2607	40S ribosomal protein S24	RS24_MOUSE	P62849	133	15423	98.48	99.24	132	263	2.22556	0.00114802	0.152687	17.7059
PREDICTED: 60S acidic ribosomal protein P0-like isoform 1 [Cricetulus griseus]	gi|354467008|ref|XP_003495963.1|	VLALSVETDYTFPLAEKVK; VLALSVETDYTFPLAEK; VGASEATLLNMLNISPFSFGLIIQQVFDNGSIYNPEVLDITEQTLHSR; VGASEATLLNMLNISPF; TSFFQALGITTK; SVETDYTFPLAEK; SNYFLK; SFGLIIQQVFDNGSIYNPEVLDITEQTLHSR; Q1MQQIR{1=-17.0265}; NVASVC1LQIGYPTVASVPHSIINGYKR{1=57.0215}; NVASVC1LQIGYPTVASVPHSIINGYK{1=57.0215}; NVASVC1LQIGYPTVASVPH{1=57.0215}; IIQQVFDNGSIYNPEVLDITEQTLHSR; IIQLLDDYPK; GTIEILSDVQLIK; GNVGFVFTKEDLTEIRDM1LLANK{1=15…	38	699	0	72	511	462	60S acidic ribosomal protein P0 (60S ribosomal protein L10E)	RLA0_MOUSE	P14869	317	34216	98.53	99.27	273	538	2.20505	0.00113744	0.360568	38.9186
PREDICTED: 60S acidic ribosomal protein P0-like isoform 2 [Cricetulus griseus]	gi|354467010|ref|XP_003495964.1|	VLALSVETDYTFPLAEKVK; VLALSVETDYTFPLAEK; VGASEATLLNMLNISPFSFGLIIQQVFDNGSIYNPEVLDITEQTLHSR; VGASEATLLNMLNISPF; TSFFQALGITTK; SVETDYTFPLAEK; SNYFLK; SFGLIIQQVFDNGSIYNPEVLDITEQTLHSR; Q1MQQIR{1=-17.0265}; NVASVC1LQIGYPTVASVPHSIINGYKR{1=57.0215}; NVASVC1LQIGYPTVASVPHSIINGYK{1=57.0215}; NVASVC1LQIGYPTVASVPH{1=57.0215}; IIQQVFDNGSIYNPEVLDITEQTLHSR; IIQLLDDYPK; GTIEILSDVQLIK; GNVGFVFTKEDLTEIRDM1LLANK{1=15…	38	699	0	76	511	462	60S acidic ribosomal protein P0 (60S ribosomal protein L10E)	RLA0_MOUSE	P14869	317	34216	98.55	99.27	275	542	2.20505	0.00113744	0.360568	38.9186
PREDICTED: gamma-enolase [Cricetulus griseus]	gi|354467315|ref|XP_003496115.1|	LAQENGWGVM1VSHR{1=15.9949}; LAQENGWGVMVSHR	9	954	0	21	158	501	Gamma-enolase (EC 4.2.1.11) (2-phospho-D-glycerate hydro-lyase) (Enolase 2) (Neural enolase) (Neuron-specific enolase) (NSE)	ENOG_MOUSE	P17183	434	47297	98.85	99.77	434	887	2.19816	0.00113388	0.492106	53.6293
PREDICTED: 40S ribosomal protein S3-like [Cricetulus griseus]	gi|354473311|ref|XP_003498879.1|	KFVADGIFKAELNEFLTR; KFVADGIFK	27	534	0	67	659	1333	40S ribosomal protein S3 (EC 4.2.99.18)	RS3_MOUSE	P62908	243	26674	94.24	95.47	243	456	2.19753	0.00113356	0.275455	30.2366
proliferating cell nuclear antigen [Cricetulus griseus]	gi|350538007|ref|NP_001233697.1|	YYLAPKIEDEEGS; YYLAPK; YLNFFTK; STDVPLVVEYK; SEGFDTYR; NLAM1GVNLTSM2SK{1=15.9949;2=15.9949}; NLAMGVNLTSM1SK{1=15.9949}; NLAM1GVNLTSMSK{1=15.9949}; NLAMGVNLTSMSK; M1PSGEFAR{1=15.9949}; MPSGEFAR; LVQGSILKK; LVQGSILK; LSQTSNVDKEEEAVTIEM1NEPVQLTFALR{1=15.9949}; LSQTSNVDKEEEAVTIEMNEPVQLTFALR; LSQTSNVDKEEEAVTIEMNEPVQLTF; LM1DLDVEQLGIPEQEYSC2VVKM3PS{1=15.9949;2=57.0215;3=15.9949}; LMDLDVEQLGIPEQEYSC1VVK…	33	573	0.00864101	85	622	121	Proliferating cell nuclear antigen (PCNA)	PCNA_CRIGR	P57761	261	28795	100	100	261	538	2.1954	0.00113246	0.295573	32.6093
PREDICTED: bifunctional purine biosynthesis protein PURH [Cricetulus griseus]	gi|354494379|ref|XP_003509315.1|	YTQSNSVC1YAK{1=57.0215}; YGM1NPHQTPAQLYTLKPK{1=15.9949}; YGMNPHQTPAQLYTLKPK; YGMNPHQTPAQLYTLK; YGMNPHQTPAQLY; VVIEAC1DELGIILAHTDLR{1=57.0215}; VVAC1NLYPFVK{1=57.0215}; VTVVC1EPEDYVTVAAEM2QNSDSKDTSLETR{1=57.0215;2=15.9949}; VTVVC1EPEDYVTVAAEMQNSDSKDTSLETR{1=57.0215}; VTVVC1EPEDYVTVAAEM2QNSDSK{1=57.0215;2=15.9949}; VTVVC1EPEDYVTVAAEMQNSDSK{1=57.0215}; VKTLHPAVHAGILAR; TVASPDVTVEAAVEQIDIGGVTLLR; TLH…	63	1299	0	81	231	4160	Bifunctional purine biosynthesis protein PURH [Includes: Phosphoribosylaminoimidazolecarboxamide formyltransferase (EC 2.1.2.3) (5-aminoimidazole-4-carboxamide ribonucleotide formyltransferase) (AICAR transformylase); IMP cyclohydrolase (EC 3.5.4.10) (ATIC) (IMP synthase) (Inosinicase)]	PUR9_MOUSE	Q9CWJ9	592	64217	95.61	97.3	592	1176	2.19426	0.00113187	0.670069	72.6855
PREDICTED: 60S ribosomal protein L21-like [Cricetulus griseus]	gi|354468539|ref|XP_003496710.1|	VYNVTQHAVGIIVNKQVKG; VYNVTQHAVGIIVNK; TNGKEPELLEPIPYEFM1A{1=15.9949}; TNGKEPELLEPIPYEFMA; TNGKEPELLEPIPYEF; TNGKEPELLEPIPY; RQPAPPREAHFVR; RQPAPPR; Q1PAPPREAHFVR{1=-17.0265}; QPAPPREAHFVR; KHGVVPLATYM1R{1=15.9949}; KHGVVPLATYMR; KGDIVDIK; HGVVPLATYM1R{1=15.9949}; HGVVPLATYMR; GTWVQLK; GDIVDIK; EPELLEPIPYEFM1A{1=15.9949}; EPELLEPIPYEFMA; EPELLEPIPYEF; EKGTWVQLKR; EKGTWVQLK; EAHFVR	24	350	0	53	605	676	60S ribosomal protein L21	RL21_HUMAN	P46778	160	18565	99.38	100	160	328	2.1875	0.00112839	0.180542	20.9485
PREDICTED: 60S ribosomal protein L10a-like [Cricetulus griseus]	gi|354493078|ref|XP_003508671.1|	YDAFLASESLIKQ; YDAFLASESLIK; VLGDQQHC1DEAK{1=57.0215}; VLC1LAVAVGHVK{1=57.0215}; STMGKPQRLY; NWQNVR; M1TDDELVYNIHLAVNFLVSLLK{1=15.9949}; MTDDELVYNIHLAVNFLVSLLK; MTDDELVYNIH; LAVNFLVSLLK; LAKKYDAFLASESLIK; KYDAFLASESLIKQIPR; KYDAFLASESLIK; KVLC1LAVAVGHVK{1=57.0215}; KNWQNVR; ILGPGLNK; FSVC1VLGDQQHC2DEAK{1=57.0215;2=57.0215}; FPSLLTHNENM1VAK{1=15.9949}; FPSLLTHNENMVAK; FPSLLTHNEN; AVDIPHM1DIEALKK{1…	26	472	0	60	872	4000	60S ribosomal protein L10a	RL10A_RAT	P62907	217	24831	98.8	98.8	166	336	2.17512	0.001122	0.243474	27.8603
PREDICTED: tropomyosin alpha-3 chain-like isoform 3 [Cricetulus griseus]	gi|354478924|ref|XP_003501664.1|	TIDDLEDKLK; TIDDLEDK; M1LDQTLLDLNEM2{1=15.9949;2=15.9949}; MLDQTLLDLNEM1{1=15.9949}; M1LDQTLLDLNEM{1=15.9949}; MLDQTLLDLNEM; KIQVLQQQADDAEERTER; KIQVLQQQADDAEER; IQVLQQQADDAEERTERLQR; IQVLQQQADDAEERTER; IQVLQQQADDAEER; EQAEAEVASLNRR; EQAEAEVASLNR; C1TKEEHLC2TQR{1=57.0215;2=57.0215}; C1SELEEELK{1=57.0215}; AREQAEAEVASLNRR; AREQAEAEVASLNR	28	537	0.00831025	57	60	2109	Tropomyosin alpha-3 chain (Gamma-tropomyosin) (Tropomyosin-3) (Tropomyosin-5)	TPM3_RAT	Q63610	248	29007	93.15	95.97	248	433	2.16532	0.00111695	0.277003	32.3993
PREDICTED: 60S ribosomal protein L12-like [Cricetulus griseus]	gi|354490165|ref|XP_003507230.1|	Q1AQIEVVPSASALIIK{1=-17.0265}; QAQIEVVPSASALIIK; NIKHSGNITFDEIVGIAR; KVGDDIAK; ITFDEIVGIAR; HSGNITFDEIVGIAR; HPHDIIDDINSGVVEC1PAS{1=57.0215}; HDIIDDINSGVVEC1PAS{1=57.0215}; GLRITVK; EILGTAQSVGC1NVDGR{1=57.0215}; ALKEPPRDR	11	356	0	45	2071	3634	60S ribosomal protein L12	RL12_MOUSE	P35979	165	17805	97.67	98.45	129	257	2.15758	0.00111295	0.183637	19.8161
PREDICTED: 40S ribosomal protein S20-like [Cricetulus griseus]	gi|354494674|ref|XP_003509460.1|	VC1ADLIR{1=57.0215}; TPVEPEVAIHR; SLEKVC1ADLIR{1=57.0215}; RLIDLHSPSEIVK; PVEPEVAIHR; LIDLHSPSEIVKQ; LIDLHSPSEIVK; KTPC1GEGSK{1=57.0215}; GKTPVEPEVAIHR; DTGKTPVEPEVAIHR	11	256	0	34	662	4191	40S ribosomal protein S20	RS20_MOUSE	P60867	119	13373	98.32	99.16	119	235	2.15126	0.00110969	0.132054	14.8399
PREDICTED: LOW QUALITY PROTEIN: inorganic pyrophosphatase-like [Cricetulus griseus]	gi|354475471|ref|XP_003499952.1|	YVANLFPYK; YKVPDGKPENEFAFNAEFK; YGAIPQTWEDPGHSDK; VPDGKPENEFAFNAEFK; VLGILAM1IDEGETDWK{1=15.9949}; VLGILAMIDEGETDWK; VIAINVDDPDAANYNDISDVER; M1EIATKDPLNPIKQDVK{1=15.9949}; MEIATKDPLNPIKQDVK; MEIATKDPLNPIK; LKPGYLEATVDWFRR; LKPGYLEATVDWFR; IDEGETDWK; HTGC1C2GDNDPIDVC3EIGSK{1=57.0215;2=57.0215;3=57.0215}; HDIPIYAEK; GYIWNYGAIPQTWEDPGHSDKHTGC1C2GDNDPIDVC3EIGSK{1=57.0215;2=57.0215;3=57.0215}; GYIWNYG…	31	621	0	66	689	1635	Inorganic pyrophosphatase (EC 3.6.1.1) (Pyrophosphate phospho-hydrolase) (PPase)	IPYR_MOUSE	Q9D819	289	32667	97.58	98.62	289	590	2.14879	0.00110842	0.320333	36.2087
PREDICTED: 60S ribosomal protein L18a-like [Cricetulus griseus]	gi|354473904|ref|XP_003499172.1|	VKNFGIWLR; VEEIAAGK; SSGEIVYC1GQVFEK{1=57.0215}; SRFWYFVSQLKK; SRFWYFVSQLK; SGTHNMYR; PNHVVAK; NFGIWLR; KSSGEIVYC1GQVFEK{1=57.0215}; IKFPLPHR; IFAPNHVVAK; FWYFVSQLKK; FWYFVSQLK; FAPNHVVAK; DLTTAGAVTQC1YR{1=57.0215}; C1HTPPLYR{1=57.0215}; APNHVVAK; AHSIHIMK	18	378	0.00255864	50	1349	1415	60S ribosomal protein L18a	RL18A_MOUSE	P62717	176	20732	98.86	98.86	176	363	2.14773	0.00110787	0.194985	22.9684
PREDICTED: tropomyosin alpha-1 chain-like [Cricetulus griseus]	gi|354473830|ref|XP_003499135.1|	YSEKEDKYEEEIK; TIDDLEEKLAQAK; TIDDLEEK; SLEAASEK; LVILEGELERAEER; LLSDKLK; LAQAKEENVGLHQTLDQTLNELNC1I{1=57.0215}; KLVILEGELERAEER; EENVGLHQTLDQTLNELNC1I{1=57.0215}; EENVGLHQTLDQTLN; C1GDLEEELKNVTNNLK{1=57.0215}; C1GDLEEELK{1=57.0215}; ALDAEGDVAALNR; AEVSELKC1GDLEEELKNVTNNLK{1=57.0215}; AEVSELK; AEGDVAALNR; AEERAEVSELK	36	594	0.00343938	66	60	1403	Tropomyosin beta chain (Beta-tropomyosin) (Tropomyosin-2)	TPM2_CHICK	P19352	284	32777	80.99	90.49	284	427	2.09155	0.00107889	0.306405	35.3629
PREDICTED: ezrin [Cricetulus griseus]	gi|354490960|ref|XP_003507624.1|	YGINYFEIKNKK; VSAQEVRKENPVQFK; VSAQEVR; VMDQHKLTR; TKEELHLVMTAPPPPPPPVYEPVNYHVQEGLHDEGAEPMGYSAELSSEGIM1DDR{1=15.9949}; TKEELHLVMTAPPPPPPPVYEPVNYHVQEGLHDEGAEPMGY; THNDIIHNENM1R{1=15.9949}; THNDIIHNENMR; SQEQLAAELAEYTAK; SGYLSSER; SAELSSEGIMDDRNEEKR; SAELSSEGIMDDRNEEK; SAELSSEGIM1DDR{1=15.9949}; SAELSSEGIMDDR; RKEDEVEEWQHR; RAEKELSEQIEK; Q1QLETEKK{1=-17.0265}; QLLTLSNELSQARDENKR; Q1LLTLSNELSQAR{1=-…	88	1222	0	73	22	3727	Ezrin (Cytovillin) (Villin-2) (p81)	EZRI_MOUSE	P26040	586	69407	98.46	99.49	585	1180	2.08532	0.00107568	0.630349	74.6598
PREDICTED: T-complex protein 1 subunit epsilon-like isoform 2 [Cricetulus griseus]	gi|354475934|ref|XP_003500181.1|	WVGGPEIELIAIATGGR; VVYGGGAAEISC1ALAVSQEADKC2PTLEQYAM3R{1=57.0215;2=57.0215;3=15.9949}; VVYGGGAAEISC1ALAVSQEADKC2PTLEQYAMR{1=57.0215;2=57.0215}; VVYGGGAAEISC1ALAVSQEADK{1=57.0215}; VGGRLEDTKLIK; TSLGPNGLDK; SQDDEIGDGTTGVVVLAGALLEEAEQLLDR; SLHDALC1VIR{1=57.0215}; SHIMAAK; SGM1NPIQTM2TEVR{1=15.9949;2=15.9949}; RDVDFELIKVEGK; Q1QISLATQM2VR{1=-17.0265;2=15.9949}; QQISLATQM1VR{1=15.9949}; Q1QISLATQMVR{…	86	1128	0	84	12	1704	T-complex protein 1 subunit epsilon (TCP-1-epsilon) (CCT-epsilon)	TCPE_RAT	Q68FQ0	541	59537	98.34	99.26	541	1093	2.08503	0.00107553	0.581861	64.0337
PREDICTED: myosin regulatory light polypeptide 9-like [Cricetulus griseus]	gi|354499679|ref|XP_003511935.1|	ETFNM1IDQNR{1=15.9949}; ETFNMIDQNR; DGFIDKEDLHDM1LASM2GK{1=15.9949;2=15.9949}; DGFIDKEDLHDMLASMGK	19	357	0.0186846	68	12	4830	Myosin regulatory light polypeptide 9 (Myosin regulatory light chain 2, smooth muscle isoform) (Myosin regulatory light chain 9)	MYL9_BOVIN	Q5E9E2	172	19865	98.26	99.42	172	350	2.07558	0.00107066	0.184153	21.2686
PREDICTED: nuclear migration protein nudC-like [Cricetulus griseus]	gi|354492431|ref|XP_003508352.1|	WTQTLSELDLAVPFR; VVTVHLEK; VEESSWLIEDGKVVTVHLEK; VEESSWLIEDGK; TDFFVGGEEGM1AEK{1=15.9949}; TDFFVGGEEGMAEK; SM1GLPTSDEQKK{1=15.9949}; SMGLPTSDEQKK; SM1GLPTSDEQK{1=15.9949}; SMGLPTSDEQK; RKTDFFVGGEEGM1AEK{1=15.9949}; RKTDFFVGGEEGMAEK; Q1DAEEEEEEDEKDKGK{1=-17.0265}; QDAEEEEEEDEKDKGK; QDAEEEEEEDEKDK; NGSLDSPGKQDAEEEEEEDEKDK; MMYDQR; M1EWWNR{1=15.9949}; MEWWNR; LVTSDPEINTKK; LVTSDPEINTK; LSDLDSETR; LQ…	44	685	0.00833333	70	380	3919	Nuclear migration protein nudC (Nuclear distribution protein C homolog) (c15)	NUDC_RAT	Q63525	332	38412	98.36	99.34	305	610	2.06325	0.0010643	0.353346	40.8818
PREDICTED: protein SET-like [Cricetulus griseus]	gi|354499497|ref|XP_003511845.1|	VTTFVNHPQVSALLGEEDEEALHYLTR; VSALLGEEDEEALHYLTR; VNHPQVSALLGEEDEEALHYLTR; TFVNHPQVSALLGEEDEEALHYLTR; SVPAAKLDDKPASLGLPK; RQSALLPQSK; LGEEDEEALHYLTR; LDDKPASLGLPKGEK; LDDKPASLGLPK; IPNFWVTTFVNHPQVSALLGEEDEEALHYLTR; IPNFWVTTFVNHPQVS; IPNFWVTTFVNHPQ; HPQVSALLGEEDEEALHYLTR; GEKEQQEAIEHIDEVQNEIDRLNEQASEEILK; GEKEQQEAIEHIDEVQNEIDR; ALLGEEDEEALHYLTR	44	596	0	60	347	4807	Protein SET (Liver regeneration-related protein LRRGR00002) (Phosphatase 2A inhibitor I2PP2A) (I-2PP2A) (Template-activating factor I) (TAF-I)	SET_RAT	Q63945	289	33406	95.74	97.45	235	460	2.06228	0.0010638	0.307437	35.5372
PREDICTED: rab GDP dissociation inhibitor beta-like [Cricetulus griseus]	gi|354465044|ref|XP_003494990.1|	YIAIVSTTVETKEPEK; YIAIVSTTVETK; YGGESASITPLEDLYK; VVGVKSEGEIAR; VPSTEAEALASSLM1GLFEK{1=15.9949}; VPSTEAEALASSLMGLFEK; VLHM1DQNPYYGGESASITPLEDLYKR{1=15.9949}; VLHMDQNPYYGGESASITPLEDLYKR; VLHM1DQNPYYGGESASITPLEDLYK{1=15.9949}; VLHMDQNPYYGGESASITPLEDLYK; VIEGSFVYK; VIC1ILSHPIK{1=57.0215}; VANFDEKDPR; TFEGIDPK; TDDYLDQPC1C2DTINR{1=57.0215;2=57.0215}; SEGEIAR; SDIYVC1MISFAHNVAAQGK{1=57.0215}; RMTGSEFD…	70	913	0	89	129	204	Rab GDP dissociation inhibitor beta (Rab GDI beta) (GDI-3) (Guanosine diphosphate dissociation inhibitor 2) (GDI-2)	GDIB_MOUSE	Q61598	445	50537	98.65	100	445	912	2.05169	0.00105833	0.470957	53.4848
PREDICTED: transcription factor BTF3-like isoform 2 [Cricetulus griseus]	gi|354493469|ref|XP_003508864.1|	Q1SVDGKAPLATGEDDDDEVPDLVENFDEASKNEAN{1=-17.0265}; Q1LTEM2LPSILNQLGADSLTSLRR{1=-17.0265;2=15.9949}; QLTEMLPSILNQLGADSLTSLRR; Q1LTEM2LPSILNQLGADSLTSLR{1=-17.0265;2=15.9949}; QLTEM1LPSILNQLGADSLTSLR{1=15.9949}; Q1LTEMLPSILNQLGADSLTSLR{1=-17.0265}; QLTEMLPSILNQLGADSLTSLR; NISGIEEVNMFTNQGTVIHFNNPK; LGVNNISGIEEVNM1FTNQGTVIHFNNPK{1=15.9949}; LGVNNISGIEEVNMFTNQGTVIHFNNPK; LATGEDDDDEVPDLVENFDEASK; KLGVNNI…	29	422	0	76	692	4051	Transcription factor BTF3 (Nascent polypeptide-associated complex subunit beta) (NAC-beta) (RNA polymerase B transcription factor 3)	BTF3_HUMAN	P20290	206	22168	98.06	98.06	206	407	2.04854	0.00105671	0.217682	23.4251
PREDICTED: 40S ribosomal protein S28-like [Cricetulus griseus]	gi|354496883|ref|XP_003510553.1|	VTKVLGR; VQPIKLAR; VEFM1DDTSR{1=15.9949}; VEFMDDTSR; TGSQGQC1TQVRVEFM2DDTSR{1=57.0215;2=15.9949}; TGSQGQC1TQVRVEFMDDTSR{1=57.0215}; TGSQGQC1TQVR{1=57.0215}; NVKGPVREGDVLTLLESER; GPVREGDVLTLLESEREAR; GPVREGDVLTLLESER; EGDVLTLLESEREAR; EGDVLTLLESER	12	141	0.00564972	83	1930	4487	40S ribosomal protein S28	RS28_MOUSE	P62858	69	7841	100	100	69	137	2.04348	0.0010541	0.0727326	8.26517
T-complex protein 1 subunit alpha [Cricetulus griseus]	gi|350539836|ref|NP_001233662.1|	YPVNSVNILK; YISENLIINTDELGR; YFVEAGAM1AVR{1=15.9949}; YFVEAGAMAVR; WIGLDLINGKPR; WIGLDLINGK; VLC1ELADLQDKEVGDGTTSVVIIAAELLK{1=57.0215}; VLC1ELADLQDK{1=57.0215}; VILTTGGIDDMC1LK{1=57.0215}; TSASIILR; TLAVNAAQDSTDLVAK; SVVPGGGAVEAALSIYLENYATSM1GSR{1=15.9949}; SVVPGGGAVEAALSIYLENYATSMGSR; STLANLEGEETFEATMLGQAEEVVQER; SSLGPVGLDK; SQVESMLINGYALNC1VVGSQGM2PK{1=57.0215;2=15.9949}; SQVESM1LINGYALNC2VVGSQ…	65	1136	0	82	12	175	T-complex protein 1 subunit alpha (TCP-1-alpha) (65 kDa antigen) (CCT-alpha)	TCPA_CRIGR	P18279	556	60339	100	100	556	1131	2.04317	0.00105393	0.585988	63.5934
PREDICTED: chloride intracellular channel protein 1-like [Cricetulus griseus]	gi|354492781|ref|XP_003508524.1|	YLSNAYAR; VLDNYLTSPLPEEVDETSAEDEGISQRK; VLDNYLTSPLPEEVDETSAEDEGISQR; NSNPALNDNLEK; LLYGTEVHTDTNKIEEFLEAVLC1PPR{1=57.0215}; LLYGTEVHTDTNK; LHIVQVVC1K{1=57.0215}; LFM1VLWLK{1=15.9949}; LFMVLWLK; LC1PGGQLPFLLYGTEVHTDTNK{1=57.0215}; LAALNPESNTSGLDIFAK; KFLDGNELTLADC1NLLPK{1=57.0215}; IEEFLEAVLC1PPR{1=57.0215}; GVTFNVTTVDTKR; GVTFNVTTVDTK; GFTIPEAFR; FLDGNELTLADC1NLLPK{1=57.0215}; EEFASTC1PDDEEIELAYEQ…	22	490	0.00187705	82	185	3968	Chloride intracellular channel protein 1	CLIC1_RAT	Q6MG61	241	26981	99.59	100	241	496	2.0332	0.00104879	0.252759	28.2974
PREDICTED: ATP-dependent RNA helicase DDX3X [Cricetulus griseus]	gi|354465900|ref|XP_003495414.1|	YTRPTPVQK; YIPPHLR; YDDIPVEATGNNC1PPHIESFSDVEM2GEIIMGNIELTR{1=57.0215;2=15.9949}; YDDIPVEATGNNC1PPHIESFSDVEMGEIIMGNIELTR{1=57.0215}; WC1DKSDEDDWSKPLPPSER{1=57.0215}; VVYGGAEIGQQIR; VVWVEEM1DKR{1=15.9949}; VVWVEEMDKR; VRPC1VVYGGAEIGQQIR{1=57.0215}; VGSTSENITQK; VGNLGLATSFFNER; TAAFLLPILSQIYADGPGEALR; SSFFGDR; SPILVATAVAAR; SGGNTGINFEK; SFLLDLLNATGK; SDEDDWSKPLPPSER; RIVEQDTM1PPK{1=15.9949}; RIVEQD…	69	1341	0	72	25	315	ATP-dependent RNA helicase DDX3X (EC 3.6.4.13) (D1Pas1-related sequence 2) (DEAD box RNA helicase DEAD3) (mDEAD3) (DEAD box protein 3, X-chromosomal) (Embryonic RNA helicase)	DDX3X_MOUSE	Q62167	662	73101	99.24	99.7	662	1351	2.02568	0.00104491	0.691734	76.3843
PREDICTED: tubulin beta-1 chain-like [Cricetulus griseus]	gi|354468751|ref|XP_003496815.1|	YLTVAC1IFR{1=57.0215}; VSEHFSAMFR; NSNC1FVEWIPNNVK{1=57.0215}; M1REIVHIQIGQC2GNQIGAK{1=15.9949;2=57.0215}; LTTPTYGDLNHLVSLTM1SGITTSLR{1=15.9949}; LTTPTYGDLNHLVSLTMSGITTSLR; LHFFM1PGFAPLTAQGSQQYR{1=15.9949}; LHFFMPGFAPLTAQGSQQYR; LGALFQPDSFVHGNSGAGNNWAK; ILNSFSVM1PSPK{1=15.9949}; EVDQQLLSVQTR; EIVHIQIGQC1GNQIGAK{1=57.0215}; AVLVDLEPGTM1DSIR{1=15.9949}; AVLVDLEPGTMDSIR; ALSVAELTQQM1FDAR{1=15.9949};…	26	910	0.0193705	47	40	701	Tubulin beta-1 chain	TBB1_MOUSE	A2AQ07	451	50441	96.06	97.69	432	848	2.01774	0.00104082	0.469409	52.4999
PREDICTED: 60S ribosomal protein L7-like [Cricetulus griseus]	gi|354491420|ref|XP_003507853.1|	YGIIC1MEDLIHEIYTVGKR{1=57.0215}; YGIIC1M2EDLIHEIYTVGK{1=57.0215;2=15.9949}; YGIIC1MEDLIHEIYTVGK{1=57.0215}; YGIIC1MEDLIHEIY{1=57.0215}; VPAVPETLKK; VPAVPETLK; TTHFVEGGNAGNREDQINR; SVNELIYKR; SVNELIYK; RIALTDNSLIAR; Q1IFNGTFVK{1=-17.0265}; QIFNGTFVK; KVPAVPETLKK; KVPAVPETLK; KTTHFVEGGNAGNREDQINR; KKVPAVPETLK; KAGNFYVPAEPK; IVEPYIAWGYPNLK; IALTDNSLIAR; GINGVSPK; FKEVNNFLWPFK; EVNNFLWPFK; ASINM1LR{1…	25	498	0	54	920	3785	60S ribosomal protein L7	RL7_MACFA	Q4R506	247	29009	95.88	97.53	243	471	2.01619	0.00104002	0.256885	30.17
PREDICTED: high mobility group protein B1-like [Cricetulus griseus]	gi|354468511|ref|XP_003496696.1|	TYIPPKGETKK; TYIPPKGETK; RPPSAFFLFC1SEYRPK{1=57.0215}; M1SSYAFFVQTC2R{1=15.9949;2=57.0215}; MSSYAFFVQTC1R{1=57.0215}; LGEM1WNNTAADDK{1=15.9949}; LGEMWNNTAADDK; KLGEMWNNTAADDK; KKHPDASVNFSEFSK; KKEEEDDEEDEEDEEEEEEEEDEDEEEDDDDE; KKEEEDDEEDEEDEEEEEEEEDEDEEEDDDD; KHPDASVNFSEFSKK; KHPDASVNFSEFSK; IKGEHPGLSIGDVAKK; IKGEHPGLSIGDVAK; HPDASVNFSEFSKK; HPDASVNFSEFSK; GKFEDMAKADK; GKFEDMAK; GEHPGLSIGDVAK; FL…	22	433	0	61	1085	671	High mobility group protein B1 (High mobility group protein 1) (HMG-1)	HMGB1_MOUSE	P63158	215	24894	96.82	97.27	220	409	2.01395	0.00103887	0.223356	25.8615
PREDICTED: annexin A1-like [Cricetulus griseus]	gi|354496812|ref|XP_003510519.1|	YGISLC1QAILDETKGDYEK{1=57.0215}; YGISLC1QAILDETK{1=57.0215}; VYREELKR; VYREELK; VLDLEM1KGDIEK{1=15.9949}; VLDLEM1K{1=15.9949}; VLDLEMK; VFQNYR; TPAQFDADELRAAMK; TPAQFDADELR; TGHLEEVVLALLK; SSKGGPGSAVSPYPSFNPSSDVAALHK; SEIDM1NEIK{1=15.9949}; SEIDMNEIK; RKGTDTNVFITILTTR; Q1AWFIDNQEQEYVQAVK{1=-17.0265}; QAWFIDNQEQEYVQAVK; LYEAMK; LSVNQDLADTDAR; KYGISLC1QAILDETKGDYEK{1=57.0215}; KYGISLC1QAILDETK{1=57…	49	693	0.00268697	80	86	4478	Annexin A1 (Annexin I) (Annexin-1) (Calpactin II) (Calpactin-2) (Chromobindin-9) (Lipocortin I) (Phospholipase A2 inhibitory protein) (p35)	ANXA1_RAT	P07150	346	38829	90.75	94.8	346	652	2.00289	0.00103316	0.357473	40.1165
PREDICTED: radixin [Cricetulus griseus]	gi|354481232|ref|XP_003502806.1|	YGDYNKEIHKPGYLANDR; VTQQDVKKENPLQFK; VLEQHKLTK; TVM1SAPPPPPPPPVVPPTENEHDEHDENSAEASAELSSEGVM2NHR{1=15.9949;2=15.9949}; TVMSAPPPPPPPPVVPPTENEHDEHDENSAEASAELSSEGVM1NHR{1=15.9949}; TVM1SAPPPPPPPPVVPPTENEHDEHDENSAEASAELSSEGVMNHR{1=15.9949}; TVMSAPPPPPPPPVVPPTENEHDEHDENSAEASAELSSEGVMNHR; TQNDVLHAENVK; SEEERVTETQK; SAPPPPPPPPVVPPTENEHDEHDENSAEASAELSSEGVMNHR; Q1LQALSSELAQAR{1=-17.0265}; QLQALSSELAQAR; QI…	77	1167	0	77	22	2457	Radixin (ESP10)	RADI_MOUSE	P26043	583	68543	99.31	99.83	583	1181	2.00172	0.00103255	0.601978	70.7743
PREDICTED: 60S ribosomal protein L19-like isoform 1 [Cricetulus griseus]	gi|354474819|ref|XP_003499627.1|	VWLDPNETNEIANANSR; RLASSVLR; PNETNEIANANSR; LMEHIHK; LLADQAEARR; LLADQAEAR; LASSVLR; KVWLDPNETNEIANANSR; KPVTVHSR; KLLADQAEAR; KKVWLDPNETNEIANANSR; ILM1EHIHK{1=15.9949}; ILMEHIHK; HM1YHSLYLK{1=15.9949}; HMYHSLYLK; DGLIIRKPVTVHSR	16	392	0.00263505	35	1490	1549	60S ribosomal protein L19	RL19_MOUSE	P84099	196	23466	100	100	196	388	2	0.00103167	0.202207	24.2091
PREDICTED: importin subunit beta-1 [Cricetulus griseus]	gi|354474857|ref|XP_003499646.1|	YM1EAFKPFLGIGLK{1=15.9949}; YMEAFKPFLGIGLK; YLEVVLNTLQQASQAQVDKSDFDMVDYLNELR; YLEVVLNTLQQASQAQVDK; WLAIDANARR; WLAIDANAR; VVC1EATQC2PDTR{1=57.0215;2=57.0215}; VQHQDALQISDVVM1ASLLR{1=15.9949}; VQHQDALQISDVVMASLLR; VQHQDALQISDVVM; VLANPGNSQVAR; VIQAMPTLIELMK; VEFILSFIDHIAGDEDHTDGVVAC1AAGLIGDLC2TAFGK{1=57.0215;2=57.0215}; VC1DEEMDLAIEASEAAEQGRPPEHTSK{1=57.0215}; VAALQNLVKIMSLYYQYMETYMGPALFAITIEAM1KS…	106	1728	0.00412882	93	100	1553	Importin subunit beta-1 (Karyopherin subunit beta-1) (Nuclear factor p97) (Pore targeting complex 97 kDa subunit) (PTAC97) (SCG)	IMB1_MOUSE	P70168	876	97184	99.76	100	844	1729	1.9726	0.00101754	0.891361	98.8882
PREDICTED: T-complex protein 1 subunit eta-like [Cricetulus griseus]	gi|354492179|ref|XP_003508228.1|	YNFFTGC1PK{1=57.0215}; VQGGALEESQLVAGVAFKK; VQGGALEESQLVAGVAFK; VPEEDLKR; VPEEDLK; VHTVEDYQAIVDAEWNILYDKLEK; VHTVEDYQAIVDAEWNILYDK; VHTVEDYQAIVDAEWN; TM1M1AC2GGSIQTSVNALIPDVLGHC3QLFEETQIGGER{1=15.9949;2=57.0215;3=57.0215}; TMMAC1GGSIQTSVNALIPDVLGHC2QLFEETQIGGER{1=57.0215;2=57.0215}; TFSYAGFEM1QPK{1=15.9949}; TFSYAGFEMQPK; TC1TIILR{1=57.0215}; TATQLAVDKIKEIAVTVK; TATQLAVDKIK; TATQLAVDK; TAASEAAC1L…	68	1070	0.000991572	60	205	3890	T-complex protein 1 subunit eta (TCP-1-eta) (CCT-eta)	TCPH_MOUSE	P80313	544	59652	97.79	98.9	543	1090	1.96691	0.0010146	0.551943	60.5229
PREDICTED: proteasome subunit alpha type-1-like [Cricetulus griseus]	gi|354488597|ref|XP_003506454.1|	TQIPTQR; THAVLVALK; SKTHAVLVALK; RPYGVGLLIAGYDDM1GPHIFQTC2PSANYFDC3R{1=15.9949;2=57.0215;3=57.0215}; RPYGVGLLIAGYDDMGPHIFQTC1PSANYFDC2R{1=57.0215;2=57.0215}; RPYGVGLLIAGYDDMGPHIFQTC1PSAN{1=57.0215}; RPYGVGLLIAGYDDMGPH; Q1GSATVGLK{1=-17.0265}; QGSATVGLK; NVSIGIVGK; NQYDNDVTVWSPQGR; LVSLIGSK; LLC1NFM2R{1=57.0215;2=15.9949}; LLC1NFMR{1=57.0215}; ILHVDNHIGISIAGLTADAR; IHQIEYAM1EAVK{1=15.9949}; IHQIEY…	34	517	0.00199601	86	602	3438	Proteasome subunit alpha type-1 (EC 3.4.25.1) (Macropain subunit C2) (Multicatalytic endopeptidase complex subunit C2) (Proteasome component C2) (Proteasome nu chain)	PSA1_MOUSE	Q9R1P4	263	29547	99.62	100	263	549	1.96578	0.00101402	0.266686	29.9611
40S ribosomal protein S13 [Cricetulus griseus]	gi|347300327|ref|NP_001231462.1|	SVPTWLK; SKGLAPDLPEDLYHLIKK; SKGLAPDLPEDLYHLIK; RVLPPNWK; RSVPTWLK; PDLPEDLYHLIK; KGLTPSQIGVILR; KGLAPDLPEDLYHLIK; GLTPSQIGVILR; GLSQSALPYRR; GLSQSALPYR; GLAPDLPEDLYHLIKK; GLAPDLPEDLYHLIK; GLAPDLPEDLYH; DSHGVAQVR; APDLPEDLYHLIK	17	295	0.00194269	44	790	87	40S ribosomal protein S13	RS13_CRIGR	Q9WVH0	151	17192	100	100	151	305	1.95364	0.00100776	0.152171	17.3253
PREDICTED: transforming protein RhoA-like [Cricetulus griseus]	gi|354476375|ref|XP_003500400.1|	Q1EPVKPEEGR{1=-17.0265}; QEPVKPEEGR; M1KQEPVKPEEGR{1=15.9949}; MKQEPVKPEEGR; IGAFGYM1EC2SAK{1=15.9949;2=57.0215}; IGAFGYMEC1SAK{1=57.0215}; DQFPEVYVPTVFENYVADIEVDGK; DGVREVFEMATR	28	375	0	77	4	1759	Transforming protein RhoA	RHOA_MOUSE	Q9QUI0	193	21782	100	100	193	400	1.94301	0.00100227	0.193438	21.8314
PREDICTED: T-complex protein 1 subunit delta [Cricetulus griseus]	gi|354480001|ref|XP_003502197.1|	VVSQYSSLLSPM1SVNAVM2K{1=15.9949;2=15.9949}; VVSQYSSLLSPMSVNAVM1K{1=15.9949}; VVSQYSSLLSPM1SVNAVMK{1=15.9949}; VVSQYSSLLSPMSVNAVMK; VIDPATATSVDLRDIK; VIDPATATSVDLR; VANSGISRVEK; TTGINVR; TTDMLGSAELAEEVNLNGSGK; TLSGM1ESYC2VR{1=15.9949;2=57.0215}; TLSGMESYC1VR{1=57.0215}; TLAENAGLNPISTVTELR; TIGTKPVAHIDQFTTDMLGSAELAEEVNLNGSGK; TIGTKPVAHIDQF; TGC1NVLLIQK{1=57.0215}; TDM1DNQIVVSDYAQM2DR{1=15.9949;2=15…	71	1042	0	83	12	2279	T-complex protein 1 subunit delta (TCP-1-delta) (CCT-delta)	TCPD_RAT	Q7TPB1	539	58099	98.52	99.44	539	1075	1.93321	0.000997216	0.537499	57.9372
PREDICTED: alpha-actinin-1 [Cricetulus griseus]	gi|354472141|ref|XP_003498299.1|	VSSFYHAFSGAQK; VLAVNQENEQLM1EDYEK{1=15.9949}; VLAVNQENEQLMEDYEK; VIGPWIQTK; VGWEQLLTTIAR; VEQIAAIAQELNELDYYDSPSVNAR; TIPWLENR; TINEVENQILTR; TIEEIQGLTTAHEQFK; SIVNYKPK; RDQALTEEHAR; Q1KDYETATLSEIKALLK{1=-17.0265}; Q1KDYETATLSEIK{1=-17.0265}; QKDYETATLSEIK; Q1FGAQANVIGPWIQTK{1=-17.0265}; QFGAQANVIGPWIQTK; QAMQQKLEDFR; Q1AFIDFMSR{1=-17.0265}; QAFIDFMSR; PLTNLNTAFDVAEK; NYITADELRR; NYITADELR; NVNIQN…	108	1703	0.00677966	76	3	1155	Alpha-actinin-1 (Alpha-actinin cytoskeletal isoform) (F-actin cross-linking protein) (Non-muscle alpha-actinin-1)	ACTN1_MOUSE	Q7TPR4	892	103068	96.48	96.59	908	1813	1.90919	0.000984827	0.878466	101.504
PREDICTED: ras-related C3 botulinum toxin substrate 1-like [Cricetulus griseus]	gi|354467737|ref|XP_003496325.1|	YLEC1SALTQR{1=57.0215}; WYPEVR; VMVDGKPVNLGLWDTAGQEDYDR; TVFDEAIR; TPIILVGTK; SLVSPASFENVR; SANVMVDGK; PVNLGLWDTAGQEDYDR; LTPITYPQGLAM1AK{1=15.9949}; LTPITYPQGLAMAK; LRPLSYPQTDVFLIC1FSLVSPASFENVR{1=57.0215}; LDLRDDKDTIEK; KLTPITYPQGLAM1AK{1=15.9949}; KLTPITYPQGLAMAK; KLTPITYPQGLAM; HHC1PNTPIILVGTK{1=57.0215}; DDKDTIEK; AVLC1PPPVKK{1=57.0215}; AVLC1PPPVK{1=57.0215}; AKWYPEVR	21	366	0	63	334	565	Ras-related C3 botulinum toxin substrate 1 (p21-Rac1)	RAC1_MOUSE	P63001	192	21450	100	100	180	374	1.90625	0.000983309	0.188795	21.092
PREDICTED: acyl-CoA-binding protein-like [Cricetulus griseus]	gi|354474551|ref|XP_003499494.1|	WDSWNK; TYVEKVEELKK; TYVEKVEELK; TQPTDEEM1LFIYSHFK{1=15.9949}; TQPTDEEMLFIYSHFK; TQPTDEEM1LFIYSH{1=15.9949}; TQPTDEEMLFIYSH; Q1ATVGDVNTDRPGLLDLKGK{1=-17.0265}; QATVGDVNTDRPGLLDLKGK; Q1ATVGDVNTDRPGLLDLK{1=-17.0265}; QATVGDVNTDRPGLLDLK; PTDEEMLFIYSHFK; LKTQPTDEEMLFIYSHFK; AKWDSWNK	15	165	0	74	1032	1507	Acyl-CoA-binding protein (ACBP) (Diazepam-binding inhibitor) (DBI) (Endozepine) (EP)	ACBP_MOUSE	P31786	87	10000	98.85	100	87	176	1.89655	0.000978306	0.0851126	9.78306
glutathione S-transferase P 1 [Cricetulus griseus]	gi|350537543|ref|NP_001233673.1|	YITLIYTKYEEGKDDYVK; YITLIYTK; YEEGKDDYVK; STC1LYGQLPK{1=57.0215}; SLGLYGKDQR; SLGLYGK; PPYTIVYFPVR; PFETLLSQNQGGK; M1PPYTIVYFPVR{1=15.9949}; MPPYTIVYFPVR; LKPFETLLSQNQGGK; ILLADQGQSWKEEVVTVETWRK; ILLADQGQSWKEEVVTVETWR; ILLADQGQSWK; FEDGDLTLYQSNAILR; EEVVTVETWR; EAALVDM1VNDGVEDLR{1=15.9949}; EAALVDMVNDGVEDLR; ALPGHLKPFETLLSQNQGGK; AFLSSPDHVNRPINGNGK	20	396	0	68	1198	104	Glutathione S-transferase P (EC 2.5.1.18) (GST class-pi)	GSTP1_CRILO	P46424	210	23638	100	100	210	434	1.88571	0.000972716	0.20427	22.9931
PREDICTED: peroxiredoxin-4-like [Cricetulus griseus]	gi|354498904|ref|XP_003511552.1|	YFDKLN; TRENEC1HFYAGGQVYPGEVSR{1=57.0215}; SVDETLR; SINTEVVAC1SVDSQFTHLAWINTPR{1=57.0215}; SINTEVVAC1SVDSQFTH{1=57.0215}; Q1ITLNDLPVGR{1=-17.0265}; QITLNDLPVGR; QGGLGPIR; PLLSDLNHQISK; PAPYWEGTAVINGEFK; LVQAFQYTDK; LSAADHSLHLSK; LQGLESEDRFR; ISKPAPYWEGTAVINGEFKELK; ISKPAPYWEGTAVINGEFK; IPLLSDLNHQISK; HGEVC1PAGWKPGSETIIPDPAGK{1=57.0215}; FYPLDFTFVC1PTEIIAFGDR{1=57.0215}; ENEC1HFYAGGQVYPGEVSR{1=57.…	25	507	0	59	183	4734	Peroxiredoxin-4 (EC 1.11.1.15) (Antioxidant enzyme AOE372) (Peroxiredoxin IV) (Prx-IV) (Thioredoxin peroxidase AO372) (Thioredoxin-dependent peroxide reductase A0372)	PRDX4_RAT	Q9Z0V5	273	31007	95.83	98.48	264	495	1.85714	0.000957978	0.261528	29.704
serpin H1 [Cricetulus griseus]	gi|350537857|ref|NP_001233689.1|	TGLYNYYDDEKEKLQILEM1PLAHK{1=15.9949}; TGLYNYYDDEKEKLQILEMPLAHK; TGLYNYYDDEKEK; TGLYNYYDDEK; TDGALLVNAM1FFKPHWDEK{1=15.9949}; TDGALLVNAMFFKPHWDEK; TDGALLVNAMFFKPH; TDGALLVNAM1FFK{1=15.9949}; TDGALLVNAMFFK; SYTVGVTM1M2HR{1=15.9949;2=15.9949}; SYTVGVTM1M1HR{1=15.9949}; SYTVGVTM1MHR{1=15.9949}; SYTVGVTMMHR; STGLAFSLYQAM1AK{1=15.9949}; STGLAFSLYQAMAK; SALQSINEWASQTTDGKLPEVTKDVER; SALQSINEWASQTTDGKLPEV…	48	760	0	62	333	117	Serpin H1 (47 kDa heat shock protein) (Collagen-binding protein) (Colligin) (Serine protease inhibitor J6)	SERPH_MOUSE	P19324	417	46534	97.36	99.04	417	841	1.82254	0.000940129	0.392034	43.748
small ubiquitin-related modifier 2 [Cricetulus griseus]	gi|346644818|ref|NP_001231073.1|	VAGQDGSVVQFK; TENNDHINLK; FRFDGQPINETDTPAQLEMEDEDTIDVFQQQTGG; FDGQPINETDTPAQLEM1EDEDTIDVFQQQTGG{1=15.9949}; FDGQPINETDTPAQLEMEDEDTIDVFQQQTGG	5	173	0	59	3249	69	Small ubiquitin-related modifier 2 (SUMO-2) (MIF2 suppressor)	SUMO2_CRIGR	Q6LDZ8	95	10871	100	100	95	199	1.82105	0.000939361	0.0892393	10.2118
PREDICTED: cell division control protein 42 homolog isoform 1 [Cricetulus griseus]	gi|354482994|ref|XP_003503680.1|	YVEC1SALTQK{1=57.0215}; WVPEITHHC1PK{1=57.0215}; TPFLLVGTQIDLRDDPSTIEK; TPFLLVGTQIDLR; TLGLFDTAGQEDYDR; TC1LLISYTTNK{1=57.0215}; SVVSPSSFENVK; Q1KPITPETAEK{1=-17.0265}; QKPITPETAEK; PEITHHC1PK{1=57.0215}; NVFDEAILAALEPPEPK; LRPLSYPQTDVFLVC1FSVVSPSSFENVK{1=57.0215}; LRPLSYPQTDVFLVC1F{1=57.0215}; LLVGTQIDLR; IGGEPYTLGLFDTAGQEDYDR; DDPSTIEK	18	347	0.0069808	74	334	2723	Cell division control protein 42 homolog (G25K GTP-binding protein)	CDC42_MOUSE	P60766	191	21259	100	100	191	392	1.81675	0.000937144	0.178994	19.9227
PREDICTED: 40S ribosomal protein S21-like [Cricetulus griseus]	gi|354481947|ref|XP_003503162.1|	TYAIC1GAIR{1=57.0215}; RM1GESDDSILR{1=15.9949}; RMGESDDSILR; M1GESDDSILR{1=15.9949}; MGESDDSILR; LAKADGIVSK; IIGAKDHASIQMNVAEVDRC1TGR{1=57.0215}; IIGAKDHASIQMNVAEVDR; DHASIQM1NVAEVDR{1=15.9949}; DHASIQMNVAEVDR; DAGEFVDLYVPR; ADGIVSKNF	12	150	0.00187266	81	1928	2565	40S ribosomal protein S21	RS21_HUMAN	P63220	83	9111	97.59	98.8	83	168	1.80723	0.00093223	0.0773751	8.49355
PREDICTED: 60S ribosomal protein L8-like [Cricetulus griseus]	gi|354507332|ref|XP_003515710.1|	YATVISHNPETK; VVFRDPYR; VLPVGTMPEGTIVC1C2LEEKPGDR{1=57.0215;2=57.0215}; VKLPSGSK; VGLIAAR; TELFIAAEGIHTGQFVYC1GK{1=57.0215}; TELFIAAEGIHTGQFVY; TELFIAAEGIHTGQF; TELFIAAEGIH; RTELFIAAEGIHTGQFVYC1GK{1=57.0215}; RNC1WPR{1=57.0215}; PVEHPFGGGNHQHIGKPSTIR; PVEHPFGGGNHQHIGK; KVGLIAAR; KGAGSVFR; KAQLNIGNVLPVGTM1PEGTIVC2C3LEEKPGDR{1=15.9949;2=57.0215;3=57.0215}; KAQLNIGNVLPVGTMPEGTIVC1C2LEEKPGDR{1=57.021…	33	464	0	68	623	5602	60S ribosomal protein L8	RL8_MOUSE	P62918	257	28025	100	100	257	517	1.80545	0.000931311	0.239347	26.1
PREDICTED: 60S ribosomal protein L31-like [Cricetulus griseus]	gi|354482378|ref|XP_003503375.1|	TLVTYVPVTTFK; SAINEVVTR; RNEDEDSPNKLYTLVTYVPVTTFK; NLQTVNVDEN; NEDEDSPNKLYTLVTYVPVTTFK; LYTLVTYVPVTTFK; KRNEDEDSPNK; IHGVGFKK; IHGVGFK; GRSAINEVVTR; FAM1KEM2GTPDVR{1=15.9949;2=15.9949}; EYTINIHKR; EYTINIHK; EM1GTPDVR{1=15.9949}; EMGTPDVR	15	225	0	60	1589	2634	60S ribosomal protein L31	RL31_MOUSE	P62900	125	14463	100	100	125	253	1.8	0.000928501	0.116063	13.4289
PREDICTED: poly(rC)-binding protein 1-like [Cricetulus griseus]	gi|354491739|ref|XP_003508012.1|	VM1TIPYQPM2PASSPVIC3AGGQDR{1=15.9949;2=15.9949;3=57.0215}; VMTIPYQPM1PASSPVIC2AGGQDR{1=15.9949;2=57.0215}; VM1TIPYQPMPASSPVIC2AGGQDR{1=15.9949;2=57.0215}; VMTIPYQPMPASSPVIC1AGGQDR{1=57.0215}; VM1LETLSQSPQGR{1=15.9949}; VMLETLSQSPQGR; SIQGQHTISPLDLAK; Q1VTITGSAASISLAQYLINAR{1=-17.0265}; QVTITGSAASISLAQYLINAR; QQSHFAM1M2HGGTGFAGIDSSSPEVK{1=15.9949;2=15.9949}; QQSHFAMM1HGGTGFAGIDSSSPEVK{1=15.9949}; …	48	639	0	82	132	3829	Poly(rC)-binding protein 1 (Alpha-CP1) (Heterogeneous nuclear ribonucleoprotein E1) (hnRNP E1)	PCBP1_MOUSE	P60335	356	37498	100	100	356	727	1.79494	0.000925893	0.329618	34.7191
PREDICTED: prohibitin-like [Cricetulus griseus]	gi|354483625|ref|XP_003503993.1|	VLPSITTEILK; VFESIGK; SLATAGDGLIELR; SALYNVDAGHR; Q1VSDDLTER{1=-17.0265}; QVSDDLTER; Q1VAQQEAER{1=-17.0265}; PVASQLPR; PSITTEILK; PIIFDC1R{1=57.0215}; NVPVITGSK; NITYLPAGQSVLLQLPQ; LEAAEDIAYQLSR; KLEAAEDIAYQLSR; KAAIISAEGDSK; IYTSIGEDYDER; ILFRPVASQLPR; ILDDVSLTHLTFGK; GVQDIVVGEGTHFLIPWVQKPIIFDC1R{1=57.0215}; GVQDIVVGEGTHFLIPWVQK; GVQDIVVGEGTHF; GLILDDVSLTHLTFGK; FGLALAVAGGVVNSALYNVDAGHR; FDAGELI…	30	488	0	85	720	2814	Prohibitin (B-cell receptor-associated protein 32) (BAP 32)	PHB_MOUSE	P67778	272	29820	100	100	272	548	1.79412	0.000925467	0.251727	27.5974
PREDICTED: small nuclear ribonucleoprotein F-like [Cricetulus griseus]	gi|354478551|ref|XP_003501478.1|	WGMEYK; SRVFAMSLPLNPK; Q1LANTEEYIDGALSGHLGEVLIR{1=-17.0265}; QLANTEEYIDGALSGHLGEVLIR; PFLNGLTGKPVM1VK{1=15.9949}; PFLNGLTGKPVMVK; PFLNGLTGK; MQLANTEEYIDGALSGHLGEVLIR; MNMQLANTEEYIDGALSGHLGEVLIR; LGGGC1SGHEGLAAAR{1=57.0215}; LANTEEYIDGALSGHLGEVLIR; GYLVSVDGYM1NM2QLANTEEYIDGALSGHLGEVLIR{1=15.9949;2=15.9949}; GVEEEEEDGEM1RE{1=15.9949}; GVEEEEEDGEMRE; GVEEEEEDGEMR; C1NNVLYIR{1=57.0215}	16	153	0.00200803	62	1498	2057	Small nuclear ribonucleoprotein F (snRNP-F) (Sm protein F) (Sm-F) (SmF)	RUXF_MOUSE	P62307	86	9725	100	100	86	179	1.77907	0.000917705	0.0789226	8.92468
PREDICTED: 40S ribosomal protein S25-like [Cricetulus griseus]	gi|354499029|ref|XP_003511614.1|	VRDKLNNLVLFDK; LNNLVLFDK; LITPAVVSER; KDKDPVNK; GGDAPAAGEDA; DKLNNLVLFDK; AQVIYTR; AALQELLSK	8	222	0.00227531	46	2571	4752	40S ribosomal protein S25	RS25_MOUSE	P62852	125	13742	100	100	125	245	1.776	0.000916121	0.114515	12.5893
PREDICTED: 60S ribosomal protein L35-like [Cricetulus griseus]	gi|354493314|ref|XP_003508787.1|	YKPLDLRPK; VLTVINQTQKENLR; VLTVINQTQK; VELSQLR; Q1LDDLKVELSQLR{1=-17.0265}; QLDDLKVELSQLR; PLDLRPK; LYPLRK; ERLYPLR	10	216	0.00238949	41	6	3978	60S ribosomal protein L35	RL35_MOUSE	Q6ZWV7	123	14553	94.31	95.93	123	219	1.7561	0.000905855	0.11142	13.1829
PREDICTED: 60S ribosomal protein L35-like [Cricetulus griseus]	gi|354492870|ref|XP_003508567.1|	YKPLDLRPK; VLTVINQTQKENLR; VLTVINQTQK; VELSQLR; Q1LDDLKVELSQLR{1=-17.0265}; QLDDLKVELSQLR; PLDLRPK; LYPLRK; ERLYPLR	10	216	0.00238949	41	6	3978	60S ribosomal protein L35	RL35_MOUSE	Q6ZWV7	123	14553	100	100	123	235	1.7561	0.000905855	0.11142	13.1829
PREDICTED: 40S ribosomal protein S15-like [Cricetulus griseus]	gi|354480852|ref|XP_003502617.1|	YLGEFSITYKPVK; TFNQVEIKPEM1IGHYLGEFSITYKPVK{1=15.9949}; TFNQVEIKPEMIGHYLGEFSITYKPVK; TFNQVEIKPEMIGHYLGEFSITYK; TFNQVEIKPEMIGHYLGEF; TFNQVEIKPEM1IGH{1=15.9949}; TFNQVEIKPEMIGH; SITYKPVK; Q1HSLLKR{1=-17.0265}; PPM1EKPEVVK{1=15.9949}; PPMEKPEVVK; PGIGATHSSR; M1QLYSAR{1=15.9949}; MQLYSAR; KEAPPM1EKPEVVK{1=15.9949}; KEAPPMEKPEVVK; HGRPGIGATHSSR; EAPPM1EKPEVVK{1=15.9949}; EAPPMEKPEVVK; DMIILPEM1VGSM2VG…	26	253	0.00535236	77	881	2403	40S ribosomal protein S15 (RIG protein)	RS15_MOUSE	P62843	145	17040	99.15	99.15	118	239	1.74483	0.000900042	0.130506	15.3367
PREDICTED: ADP/ATP translocase 2-like [Cricetulus griseus]	gi|354475727|ref|XP_003500079.1|	YFPTQALNFAFK; YFAGNLASGGAAGATSLC1FVYPLDFAR{1=57.0215}; VLVLYDEIKK; VLVLYDEIK; SLC1FVYPLDFAR{1=57.0215}; Q1IFLGGVDKR{1=-17.0265}; QIFLGGVDKR; Q1IFLGGVDK{1=-17.0265}; PTQALNFAFK; NTHIFISWMIAQSVTAVAGLTSYPFDTVR; MMMQSGR; LQVQHASK; KGTDIM1YTGTIDC2WR{1=15.9949;2=57.0215}; IAQSVTAVAGLTSYPFDTVR; GTDIM1YTGTIDC2WR{1=15.9949;2=57.0215}; GTDIMYTGTIDC1WR{1=57.0215}; GNLANVIR; GM1LPDPK{1=15.9949}; GMLPDPK; GM1…	32	518	0.00271003	63	101	1673	ADP/ATP translocase 2 (ADP,ATP carrier protein 2) (Adenine nucleotide translocator 2) (ANT 2) (Solute carrier family 25 member 5) [Cleaved into: ADP/ATP translocase 2, N-terminally processed]	ADT2_MOUSE	P51881	298	32931	94.62	97.85	279	550	1.73826	0.000896651	0.267202	29.5276
PREDICTED: heterogeneous nuclear ribonucleoprotein C-like 1-like isoform 1 [Cricetulus griseus]	gi|354491207|ref|XP_003507747.1|	VFIGNLNTLVVKK; VDSLLESLEK; SAAEM1YGSSFDLDYDFQR{1=15.9949}; SAAEMYGSSFDLDYDFQR; Q1KVDSLLESLEKIEK{1=-17.0265}; QKVDSLLESLEKIEK; M1IAGQVLDINLAAEPK{1=15.9949}; MIAGQVLDINLAAEPK; LKGDDLQAIK	36	542	0	59	486	3767	Heterogeneous nuclear ribonucleoproteins C1/C2 (hnRNP C1/C2)	HNRPC_MOUSE	Q9Z204	313	34385	95.22	95.22	314	587	1.73163	0.000893234	0.279582	30.7138
PREDICTED: adenosylhomocysteinase [Cricetulus griseus]	gi|354477936|ref|XP_003501173.1|	YPVGVHFLPK; YPQLLSGIR; WSSC1NIFSTQDHAAAAIAK{1=57.0215}; WLNENAVEK; VPAINVNDSVTK; VNIKPQVDR; VIITEIDPINALQAAM1EGYEVTTM2DEAC3K{1=15.9949;2=15.9949;3=57.0215}; VIITEIDPINALQAAMEGYEVTTM1DEAC2K{1=15.9949;2=57.0215}; VIITEIDPINALQAAM1EGYEVTTMDEAC2K{1=15.9949;2=57.0215}; VIITEIDPINALQAAMEGYEVTTMDEAC1K{1=57.0215}; VIITEIDPINALQ; VAVVAGYGDVGK; VADIGLAAWGR; TVETAVLIETLVALGAEVR; STQDHAAAAIAK; SKFDNLYGC1R{1=…	64	748	0	84	47	1979	Adenosylhomocysteinase (AdoHcyase) (EC 3.3.1.1) (CUBP) (Liver copper-binding protein) (S-adenosyl-L-homocysteine hydrolase)	SAHH_MOUSE	P50247	432	47688	99.07	99.77	432	890	1.73148	0.000893157	0.385844	42.5929
PREDICTED: 14-3-3 protein sigma-like [Cricetulus griseus]	gi|354492419|ref|XP_003508346.1|	VLSSIEQK; NVVGGQR	8	428	0.0187134	19	66	3917	14-3-3 protein sigma (Stratifin)	1433S_MOUSE	O70456	248	27706	97.58	98.79	248	494	1.72581	0.00089023	0.220777	24.6647
PREDICTED: 60S ribosomal protein L11-like [Cricetulus griseus]	gi|354485596|ref|XP_003504969.1|	YDPSIGIYGLDFYVVLGR; YDGIILPGK; VREYELR; VLEQLTGQTPVFSK; PGFSIADKK; PGFSIADK; NNFSDTGNFGFGIQEHIDLGIK; LC1LNIC2VGESGDR{1=57.0215;2=57.0215}; KNNFSDTGNFGFGIQEHIDLGIK; KLC1LNIC2VGESGDR{1=57.0215;2=57.0215}; ISKEEAMR; IAVHC1TVR{1=57.0215}; AEEILEK	15	307	0	73	788	3067	60S ribosomal protein L11	RL11_MOUSE	Q9CXW4	178	20252	99.44	100	178	365	1.72472	0.000889669	0.158361	18.0176
PREDICTED: hypothetical protein LOC100766349 [Cricetulus griseus]	gi|354501165|ref|XP_003512663.1|	SKITVTSEVPFSKR; SKITVTSEVPFSK; LGGGVVTIER; ITVTSEVPFSKR; ITVTSEVPFSK; FTLDC1THPVEDGIM2DAANFEQFLQER{1=57.0215;2=15.9949}; FTLDC1THPVEDGIMDAANFEQFLQER{1=57.0215}; FTLDC1THPVEDGIMDAANFEQF{1=57.0215}; FTLDC1THPVEDGIMDAA{1=57.0215}; AGNLGGGVVTIER	10	220	0	22	2227	4988	60S ribosomal protein L22	RL22_CHICK	Q98TF8	128	14729	96.34	97.56	82	166	1.71875	0.00088659	0.113484	13.0586
PREDICTED: nucleosome assembly protein 1-like 1 isoform 1 [Cricetulus griseus]	gi|354488953|ref|XP_003506630.1|	YAVLYQPLFDKR; YAVLYQPLFDK; VNALKNLQVK; TVSNDSFFNFFAPPEVPENGDLDDDAEAILAADFEIGHFLR; SFILEFHFEPNEYFTNEVLTK; SEPDDSDPFSFDGPEIM1GC2TGC3QIDWK{1=15.9949;2=57.0215;3=57.0215}; SEPDDSDPFSFDGPEIMGC1TGC2QIDWK{1=57.0215;2=57.0215}; RFEIINAIYEPTEEEC1EWKPDEEEEISEELK{1=57.0215}; QNPQILAALQER; QLTVQM1M2QNPQILAALQER{1=15.9949;2=15.9949}; Q1LTVQMM2QNPQILAALQER{1=-17.0265;2=15.9949}; Q1LTVQM2MQNPQILAALQER{1=-17.026…	39	670	0	68	232	3482	Nucleosome assembly protein 1-like 1 (Brain protein DN38) (NAP-1-related protein)	NP1L1_MOUSE	P28656	391	45345	98.47	99.74	391	784	1.71355	0.00088391	0.345609	40.0809
PREDICTED: protein S100-A10-like [Cricetulus griseus]	gi|354490018|ref|XP_003507157.1|	VGFQSFLSLVAGLIIAC1NDYFVVHM2K{1=57.0215;2=15.9949}; VGFQSFLSLVAGLIIAC1NDYFVVHMK{1=57.0215}; PSQMEHAMETMMLTFHR; PSQMEHAM1ETM2{1=15.9949;2=15.9949}; PSQM1EHAMETM2{1=15.9949;2=15.9949}; PSQMEHAMETM1{1=15.9949}; PSQMEHAM1ETM{1=15.9949}; PSQM1EHAMETM{1=15.9949}; PSQMEHAMETM; PGFLENQKDPLAVDK; M1LTFHR{1=15.9949}; MLTFHR; FAGDKDYLTKEDLR; FAGDKDYLTK; EFPGFLENQKDPLAVDK; EFPGFLENQK; DPLAVDKIM1K{1=15.9949}; D…	18	162	0	79	1356	3609	Protein S100-A10 (Calpactin I light chain) (Calpactin-1 light chain) (Cellular ligand of annexin II) (Nerve growth factor-induced protein 42C) (S100 calcium-binding protein A10) (p10 protein) (p11)	S10AA_RAT	P05943	95	11075	97.87	100	94	194	1.70526	0.000879633	0.0835651	9.74193
PREDICTED: protein disulfide-isomerase A6-like [Cricetulus griseus]	gi|354478166|ref|XP_003501286.1|	VKLAAVDATVNQVLANR; VGAVDADKHQSLGGQYGVQGFPTIK; VGAVDADK; TGEAIVDAALSALR; SSDDVIELTPSNFNR; SDNAPPPELLEIINEDVAK; RGFPTIK; NVLDSDDVWM1VEFYAPWC2GHC3K{1=15.9949;2=57.0215;3=57.0215}; NVLDSDDVWM1VEFYAPWC2GH{1=15.9949;2=57.0215}; NSYLEILLK; NLEPEWATAATEVKEQTK; NLEPEWATAATEVK; MC1EEHQLC2VVAVLPHILDTGAAGR{1=57.0215;2=57.0215}; M1C2EEHQLC3VVAVLPH{1=15.9949;2=57.0215;3=57.0215}; MC1EEHQLC2VVAVLPH{1=57.0215;2=…	36	748	0	64	26	2015	Protein disulfide-isomerase A6 (EC 5.3.4.1) (Protein disulfide isomerase P5)	PDIA6_MESAU	P38660	439	48161	99.08	99.08	433	876	1.70387	0.000878916	0.385844	42.3295
PREDICTED: 60S ribosomal protein L27a-like [Cricetulus griseus]	gi|354495666|ref|XP_003509950.1|	YHPGYFGK; TGAAPIIDVVR; RNQSFC1PTVNLDK{1=57.0215}; NQSFC1PTVNLDK{1=57.0215}; NKTGAAPIIDVVR; LWTLVSEQTR; INFDKYHPGYFGK; GVGGAC1VLVA{1=57.0215}; GNAGGM1HHHR{1=15.9949}; GKLPKQPVIVK	10	252	0.00191388	54	2226	4335	60S ribosomal protein L27a	RL27A_BOVIN	Q56K03	148	16577	100	100	148	301	1.7027	0.000878312	0.12999	14.5598
PREDICTED: serine/arginine-rich splicing factor 1 [Cricetulus griseus]	gi|354472029|ref|XP_003498243.1|	YGAIRDIDLK; VVVSGLPPSGSWQDLK; TKDIEDVFYK; SGRGTGRGGGGGGGGGAPR; RGGPPFAFVEFEDPRDAEDAVYGR; KEDM1TYAVR{1=15.9949}; KEDMTYAVR; IYVGNLPPDIR; GGPPFAFVEFEDPRDAEDAVYGR; GGPPFAFVEFEDPR; EDMTYAVR; EAGDVC1YADVYR{1=57.0215}; DIEDVFYK; DGYDYDGYRLR; DGYDYDGYR; DGTGVVEFVRKEDM1TYAVR{1=15.9949}; DGTGVVEFVRKEDMTYAVR; DGTGVVEFVRK; DGTGVVEFVR; DAEDAVYGR	21	421	0	68	966	1136	Serine/arginine-rich splicing factor 1 (ASF/SF2) (Pre-mRNA-splicing factor SRp30a) (Splicing factor, arginine/serine-rich 1)	SRSF1_MOUSE	Q6PDM2	248	27745	96.35	97.4	192	370	1.69758	0.00087567	0.217166	24.2955
PREDICTED: peptidyl-prolyl cis-trans isomerase A-like [Cricetulus griseus]	gi|354484815|ref|XP_003504582.1|	VKQDMNIVEAMER; Q1DMNIVEAMER{1=-17.0265}	7	277	0	30	21	2962	Peptidyl-prolyl cis-trans isomerase A (PPIase A) (EC 5.2.1.8) (Cyclophilin A) (Cyclosporin A-binding protein) (Rotamase A) [Cleaved into: Peptidyl-prolyl cis-trans isomerase A, N-terminally processed]	PPIA_CRIGR	P14851	164	17899	93.29	95.12	164	313	1.68902	0.000871256	0.142886	15.5946
PREDICTED: heterogeneous nuclear ribonucleoprotein D0-like [Cricetulus griseus]	gi|354497793|ref|XP_003511003.1|	YHNVGLSK; TKEPVKK; RGFC1FITFK{1=57.0215}; M1FIGGLSWDTTKK{1=15.9949}; MFIGGLSWDTTKK; M1FIGGLSWDTTK{1=15.9949}; MFIGGLSWDTTK; LDPITGR; IREYFGGFGEVESIELPMDNKTNK; IREYFGGFGEVESIELPM1DNK{1=15.9949}; IREYFGGFGEVESIELPMDNK; IFVGGLSPDTPEEKIR; IFVGGLSPDTPEEK; HTEAATAQREEWK; HTEAATAQR; GFC1FITFKEEEPVKK{1=57.0215}; GFC1FITFK{1=57.0215}; FGEVVDC1TLKLDPITGR{1=57.0215}; FGEVVDC1TLK{1=57.0215}; EYFGGFGEVESIELPM…	29	599	0.00264201	73	195	4600	Heterogeneous nuclear ribonucleoprotein D0 (hnRNP D0) (AU-rich element RNA-binding protein 1)	HNRPD_HUMAN	Q14103	355	38434	99.64	100	277	580	1.68732	0.000870379	0.308985	33.4522
PREDICTED: GTP-binding nuclear protein Ran-like, partial [Cricetulus griseus]	gi|354505999|ref|XP_003515054.1|	VC1ENIPIVLC2GNKVDIK{1=57.0215;2=57.0215}; LAAQYEHDLEVAQTTALPDEDDDL; KLIGDPNLEFVAMPALAPPEVVMDPALAAQYEHDLEVAQTTALPDEDDDL; C1AIIM2FDVTSR{1=57.0215;2=15.9949}; C1AIIMFDVTSR{1=57.0215}	20	362	0	79	510	5479	GTP-binding nuclear protein Ran (GTPase Ran) (Ras-like protein TC4) (Ras-related nuclear protein)	RAN_MOUSE	P62827	216	24423	99.33	99.33	149	310	1.67593	0.0008645	0.186732	21.1137
PREDICTED: non-POU domain-containing octamer-binding protein [Cricetulus griseus]	gi|354497987|ref|XP_003511098.1|	VELDNM1PLR{1=15.9949}; VELDNMPLR; RQQEGFKGTFPDAR; RM1EELHNQEVQK{1=15.9949}; RMEELHNQEVQK; Q1QQDQVDR{1=-17.0265}; Q1QEGFKGTFPDAR{1=-17.0265}; QQEGFKGTFPDAR; PVTVEPM1DQLDDEEGLPEK{1=15.9949}; PVTVEPMDQLDDEEGLPEK; PAPGADFAPNKR; PAPGADFAPNK; NLPQYVSNELLEEAFSVFGQVER; MGQMAM1GGAM2GINNR{1=15.9949;2=15.9949}; MGQM1AMGGAM2GINNR{1=15.9949;2=15.9949}; M1GQMAM2GGAMGINNR{1=15.9949;2=15.9949}; M1GQM2AMGGAMGINNR…	64	792	0.0166226	73	1	4628	Non-POU domain-containing octamer-binding protein (NonO protein)	NONO_MOUSE	Q99K48	473	54541	98.58	99.06	424	848	1.67442	0.000863722	0.408541	47.1083
PREDICTED: importin-5-like [Cricetulus griseus]	gi|354465636|ref|XP_003495284.1|	YLRPHLEATLQLSLK; YAEYFLRPM1LQYVC2DNSPEVR{1=15.9949;2=57.0215}; YAEYFLRPMLQYVC1DNSPEVR{1=57.0215}; YAEYFLRPM1{1=15.9949}; YAEYFLRPM; YAEYFLR; YAAC1NAVGQM2ATDFAPGFQK{1=57.0215;2=15.9949}; YAAC1NAVGQMATDFAPGFQK{1=57.0215}; WNFPGIFGNQQQHYLDVIK; WLSWLPLHEDKEEAVQTFSYLC1DLIESNNPIVLGPNNTNLPK{1=57.0215}; WLPLHEDKEEAVQTFSYLC1DLIESNNPIVLGPNNTNLPK{1=57.0215}; VSDILHSIFSSYK; VQAHAAAALINFTEDC1PK{1=57.0215}; VL…	134	1824	0	87	59	287	Importin-5 (Imp5) (Importin subunit beta-3) (Karyopherin beta-3) (Ran-binding protein 5) (RanBP5)	IPO5_HUMAN	O00410	1097	123630	98.41	99.53	1068	2194	1.66272	0.000857686	0.940881	106.036
PREDICTED: proteasome subunit alpha type-5-like [Cricetulus griseus]	gi|354497813|ref|XP_003511013.1|	VETQNHWFTYNETM1TVESVTQAVSNLALQFGEEDADPGAM2SR{1=15.9949;2=15.9949}; TKEELEEVIKDI; TKEELEEVIK; SMTLKEAIK; RITSPLM1EPSSIEK{1=15.9949}; PSGTFVQC1DAR{1=57.0215}; PFGVALLFGGVDEK; LNATNIELATVQPGQNFHM1FTK{1=15.9949}; LNATNIELATVQPGQNFHMFTK; LNATNIELATVQPGQNFHM1F{1=15.9949}; LNATNIELATVQPGQNFHMF; LNATNIELATVQPGQNFH; LGSTAIGIQTSEGVC1LAVEKR{1=57.0215}; LGSTAIGIQTSEGVC1LAVEK{1=57.0215}; LFQVEYAIEAIK; IVEIDAH…	31	400	0	90	693	4602	Proteasome subunit alpha type-5 (EC 3.4.25.1) (Macropain zeta chain) (Multicatalytic endopeptidase complex zeta chain) (Proteasome zeta chain)	PSA5_MOUSE	Q9Z2U1	241	26411	100	100	241	498	1.65975	0.000856156	0.206334	22.6119
PREDICTED: nascent polypeptide-associated complex subunit alpha-like [Cricetulus griseus]	gi|354488129|ref|XP_003506223.1|	VITKPDVYK; SPASDTYIVFGEAK; SKNILFVITKPDVYK; QAQLAAAAEIDEEPVSK; PGEATETVPATEQEL; NNSNDIVNAIM1ELTM2{1=15.9949;2=15.9949}; NNSNDIVNAIMELTM1{1=15.9949}; NNSNDIVNAIM1ELTM{1=15.9949}; NNSNDIVNAIMELTM; NILFVITKPDVYK; LVMSQANVSR; LSQQAQLAAAEK; LGLRQVTGVTR; LAAAAEIDEEPVSK; ILFVITKPDVYK; IEDLSQQAQLAAAEKFK; IEDLSQQAQLAAAEK; FVITKPDVYK; DIELVM1SQANVSR{1=15.9949}; DIELVMSQANVSR; ALKNNSNDIVNAIM1ELTM2{1=15.9949…	24	356	0	56	968	3360	Nascent polypeptide-associated complex subunit alpha (NAC-alpha) (Alpha-NAC) (allergen Hom s 2)	NACA_HUMAN	Q13765	215	23384	99.53	99.53	215	424	1.65581	0.000854125	0.183637	19.9729
PREDICTED: S-methyl-5'-thioadenosine phosphorylase-like [Cricetulus griseus]	gi|354493494|ref|XP_003508876.1|	YVDTPFGKPSDALILGK; YVDTPFGK; VNYQANIWALK; TWGADVINM1TTVPEVVLAK{1=15.9949}; TWGADVINMTTVPEVVLAK; TSLRPQTFYDGSHC1SAR{1=57.0215}; TREVLIETAK; TEKYVDTPFGKPSDALILGK; SLLLTTIPQIGSM1EWSETLR{1=15.9949}; SLLLTTIPQIGSMEWSETLR; Q1HTIM2PSK{1=-17.0265;2=15.9949}; Q1HTIMPSK{1=-17.0265}; PSDALILGK; NVDC1VLLAR{1=57.0215}; NMAQC1SVLPPR{1=57.0215}; IKNVDC1VLLAR{1=57.0215}; IGIIGGTGLDDPEILEGRTEK; IGIIGGTGLDDPEILEGR…	31	468	0.00573066	86	691	4054	S-methyl-5'-thioadenosine phosphorylase (EC 2.4.2.28) (5'-methylthioadenosine phosphorylase) (MTA phosphorylase) (MTAP) (MTAPase)	MTAP_MOUSE	Q9CQ65	283	31062	97.53	98.94	283	578	1.65371	0.00085304	0.24141	26.4971
PREDICTED: myosin-9 [Cricetulus griseus]	gi|354504022|ref|XP_003514078.1|	YLYVDK; YKASIAALEAK; YEILTPNSIPK; YAEERDQAEAEAR; VVQEQGTHPK; VVFQEFR; VSHLLGINVTDFTR; VKVNKDDIQK; VKPVLNSIRHEDELIAK; VKPVLNSIR; VISGVLQLGNIVFKK; VISGVLQLGNIVFK; VAEFTTNLM1EEEEKSK{1=15.9949}; VAEFTTNLMEEEEKSK; VAEFTTNLM1EEEEK{1=15.9949}; VAEFTTNLMEEEEK; TVGQLYKEQLAK; TLEDEAKTHEAQIQEM1R{1=15.9949}; TLEDEAK; THEAQIQEM1R{1=15.9949}; THEAQIQEMR; TFHIFYYLLSGAGEHLK; TEM1EDLM2SSKDDVGK{1=15.9949;2=15.9949…	235	3233	0	69	2	5261	Myosin-9 (Cellular myosin heavy chain, type A) (Myosin heavy chain 9) (Myosin heavy chain, non-muscle IIa) (Non-muscle myosin heavy chain A) (NMMHC-A) (Non-muscle myosin heavy chain IIa) (NMMHC II-a) (NMMHC-IIA)	MYH9_MOUSE	Q8VDD5	1960	226372	91.68	93.27	1947	3484	1.64949	0.000850863	1.66769	192.612
PREDICTED: insulin-like growth factor-binding protein 4-like [Cricetulus griseus]	gi|354496841|ref|XP_003510533.1|	VVGTPREEPRPVPQGSC1QSELHR{1=57.0215}; TQEDLVIIPIPNC1DRNGNFHPK{1=57.0215}; TQEDLVIIPIPNC1DR{1=57.0215}; TLMHGQGVC1TELSEIEAIQESLQSSDKDESDHPNNSFNPC2SAHDHR{1=57.0215;2=57.0215}; TLMHGQGVC1TELSEIEAIQESLQSSDKDESDHPNN{1=57.0215}; TLMHGQGVC1TELSEIEAIQESLQSSDKDESDHPN{1=57.0215}; TLMHGQGVC1TELSEIEAIQESLQSSDKD{1=57.0215}; TLMHGQGVC1TELSEIEAIQESLQSSDK{1=57.0215}; TGVKLPGGLEPKGELDC1HQLADSFQE{1=57.0215}; TGVKLP…	35	416	0.00187003	85	583	4480	Insulin-like growth factor-binding protein 4 (IBP-4) (IGF-binding protein 4) (IGFBP-4)	IBP4_MOUSE	P47879	254	27807	97.64	99.21	254	507	1.6378	0.000844831	0.214587	23.4922
PREDICTED: T-complex protein 1 subunit theta-like [Cricetulus griseus]	gi|354466300|ref|XP_003495612.1|	VDQIIM1AK{1=15.9949}; VDQIIMAK; TVGATALPR; TAYGPNGMNK; Q1ITSYGETC2PGLEQYAIKK{1=-17.0265;2=57.0215}; QITSYGETC1PGLEQYAIKK{1=57.0215}; Q1ITSYGETC2PGLEQYAIK{1=-17.0265;2=57.0215}; QITSYGETC1PGLEQYAIK{1=57.0215}; PGGGATEIELAK; PAGGPKPPSGK; NVGLDIEAEVPAVK; LYAVHQEGNK; LVPGGGATEIELAK; LTPPVLEEM1GHC2DSVYLSEVGDTQVVVFK{1=15.9949;2=57.0215}; LTPPVLEEMGHC1DSVYLSEVGDTQVVVFK{1=57.0215}; LRVDQIIM1AKPAGGPK{1=15…	35	896	0	62	580	368	T-complex protein 1 subunit theta (TCP-1-theta) (CCT-theta) (Renal carcinoma antigen NY-REN-15)	TCPQ_HUMAN	P50990	548	59621	99.57	99.57	235	491	1.63504	0.000843408	0.462187	50.2848
PREDICTED: reticulocalbin-3-like [Cricetulus griseus]	gi|354506607|ref|XP_003515351.1|	VVAETLEDLDK; VHQGAPLSEAPHDDAHGNFQYDHEAFLGRDVAKEFDQLSPEESQAR; VHQGAPLSEAPHDDAHGNFQYDHEAFLGR; VGWEELR; VGSQATNYGEDLTR; VAETLEDLDKNK; VADQDGDSM1ATREELTAYLHPEEFPHM2R{1=15.9949;2=15.9949}; VADQDGDSM1ATREELTAYLHPEEFPHMR{1=15.9949}; VADQDGDSMATREELTAYLHPEEFPHMR; VADQDGDSM1ATR{1=15.9949}; VADQDGDSMATR; Q1QFRDFR{1=-17.0265}; M1FVGSQATNYGEDLTR{1=15.9949}; MFVGSQATNYGEDLTR; M1DLAGDSDGWVSLAELR{1=15.9949}; MD…	37	536	0.0131926	72	532	5542	Reticulocalbin-3	RCN3_MOUSE	Q8BH97	328	38002	94.19	95.41	327	609	1.63415	0.000842948	0.276487	32.0337
PREDICTED: ADP-ribosylation factor 3-like [Cricetulus griseus]	gi|354497356|ref|XP_003510786.1|	VNEAREELMR; Q1DLPNAM2NAAEITDKLGLHSLR{1=-17.0265;2=15.9949}; QDLPNAM1NAAEITDKLGLHSLR{1=15.9949}; Q1DLPNAMNAAEITDKLGLHSLR{1=-17.0265}; QDLPNAMNAAEITDKLGLHSLR; Q1DLPNAM2NAAEITDK{1=-17.0265;2=15.9949}; QDLPNAM1NAAEITDK{1=15.9949}; Q1DLPNAMNAAEITDK{1=-17.0265}; QDLPNAMNAAEITDK; NISFTVWDVGGQDK; M1LAEDELRDAVLLVFANK{1=15.9949}; MLAEDELRDAVLLVFANK; M1LAEDELR{1=15.9949}; MLAEDELR; LGLHSLR	24	295	0	67	249	4549	ADP-ribosylation factor 3	ARF3_MOUSE	P61205	181	20601	100	100	181	373	1.62983	0.000840724	0.152171	17.3198
PREDICTED: heterogeneous nuclear ribonucleoprotein U [Cricetulus griseus]	gi|354475984|ref|XP_003500205.1|	YNILGTNTIM1DK{1=15.9949}; YNILGTNTIMDK; VTEKIPVR; VLC1HNC2AVEFNFGQK{1=57.0215;2=57.0215}; TTWVTK; TLPEVAEC1FDEITYVELQK{1=57.0215}; TC1NC2ETEDYGEKFDENDVITC3FANFETDEVELSYAK{1=57.0215;2=57.0215;3=57.0215}; TC1NC2ETEDYGEKFDENDVITC3F{1=57.0215;2=57.0215;3=57.0215}; TC1NC2ETEDYGEK{1=57.0215;2=57.0215}; SPQPPVEEEDEHFDDTVVC1LDTYNC2DLHFK{1=57.0215;2=57.0215}; SLTTSGMLLGEEEFSYGYSLK; RNFILDQTNVSAAAQR; PYFPI…	81	1296	0.000985707	63	102	1712	Heterogeneous nuclear ribonucleoprotein U (hnRNP U) (Scaffold attachment factor A) (SAF-A)	HNRPU_MOUSE	Q8VEK3	800	87918	99.83	99.83	595	1248	1.62	0.000835651	0.668521	73.4688
PREDICTED: protein S100-A11-like [Cricetulus griseus]	gi|354490016|ref|XP_003507156.1|	YSGKDGNSC1QLSK{1=57.0215}; TEFLTFM1NTELAAFTK{1=15.9949}; TEFLTFMNTELAAFTK; TEFLTFMNTELAAF; NTELAAFTK; NQKDPGVLDR; M1NTELAAFTK{1=15.9949}; MNTELAAFTK; LIGGLALAC1HESFLK{1=57.0215}; LDLNSDGQLDFQEFLNLIGGLALAC1HESFLK{1=57.0215}; KLDLNSDGQLDFQEFLNLIGGLALAC1HESFLK{1=57.0215}; IGGLALAC1HESFLK{1=57.0215}; DPGVLDR; DGNSC1QLSK{1=57.0215}; C1IESLIAVFQK{1=57.0215}; ALAC1HESFLK{1=57.0215}; AC1HESFLK{1=57.0215}	17	158	0	82	1418	3608	Protein S100-A11 (Calgizzarin) (S100 calcium-binding protein A11)	S10AB_RAT	Q6B345	98	11065	93.81	97.94	97	193	1.61224	0.000831651	0.0815018	9.20222
PREDICTED: 60S ribosomal protein L14-like [Cricetulus griseus]	gi|354493963|ref|XP_003509109.1|	VAYVSFGPHAGK; RQAMPFK; RFVEVGR; M1TDFDRFK{1=15.9949}; MTDFDRFK; MTDFDR; LVAIVDVIDQNR; C1M2QLTDFILK{1=57.0215;2=15.9949}; C1MQLTDFILK{1=57.0215}; ALVDGPC1TR{1=57.0215}; AAIAAAAAAAAAAK	13	349	0	30	2	4115	60S ribosomal protein L14	RL14_MOUSE	Q9CR57	217	23564	88.48	89.86	217	291	1.60829	0.000829613	0.180026	19.549
polyubiquitin [Cricetulus griseus]	gi|346986300|ref|NP_001231307.1|	TLSDYNIQK; TITLEVEPSNTIKKSK; TITLEVEPSDTIENVKAK; TITLEVEPSDTIENVK; M1QIFVK{1=15.9949}; MQIFVK; IQDKEGIPPDQQR; GGM1QIFVKTLTGK{1=15.9949}; ESTLHLVLR	15	1227	0	10	1196	79	Polyubiquitin [Cleaved into: Ubiquitin]	UBIQP_DROME	P0CG69	763	85799	99.74	100	762	1500	1.60813	0.000829526	0.632928	71.1725
PREDICTED: thioredoxin reductase 1, cytoplasmic [Cricetulus griseus]	gi|354487462|ref|XP_003505892.1|	YLGIPGDKEYC1ISSDDLFSLPYC2PGK{1=57.0215;2=57.0215}; YLGIPGDK; VYYENAYGK; VVGFHVLGPNAGEVTQGFAAALK; VVGFHVLGPNAGEVTQGF; VVGFHVLGPN; VTAQSTNSEETM1QGEFNTVLLAVGR{1=15.9949}; VTAQSTNSEETMQGEFNTVLLAVGR; VLVLDFVTPTPLGTR; VLGPNAGEVTQGFAAALK; VEQIEAGTPGR; VEDTVKHDWEK; TIGLETVGVKINEK; TIGLETVGVK; TGKIPVTDEEQTNVPYIYAIGDILEGKLELTPVAIQAGR; SFFWPLEWTVPSR; Q1QLDSTIGIHPVC2AEIFTTLSVTKR{1=-17.0265;2=57.0215}; QQLDST…	65	801	0.00204918	62	133	3278	Thioredoxin reductase 1, cytoplasmic (TR) (EC 1.8.1.9) (NADPH-dependent thioredoxin reductase) (Thioredoxin reductase TR1)	TRXR1_RAT	O89049	499	54670	95.17	97.99	497	949	1.60521	0.000828022	0.413183	45.268
PREDICTED: filamin-A [Cricetulus griseus]	gi|354500481|ref|XP_003512328.1|	YWPQEAGEYAVHVLC1NSEDIR{1=57.0215}; YTPVQQGPVGISVTYGGDNIPK; YSPSEAGLHEM1DIR{1=15.9949}; YSPSEAGLHEMDIR; YNDQHIPGSPFTAR; YKGQHVPGSPFQFTVGPLGEGGAHK; YGGQPVPNFPSKLQVEPAVDTSGVQC1YGPGIEGQGVFR{1=57.0215}; YGGQPVPNFPSK; YGGPYHIGGSPFK; YGGDEIPFSPYR; YDNM1HIPGSPLQFYVDYVNC2GHVTAYGPGLSHGVVNKPATFTVNTK{1=15.9949;2=57.0215}; YDNMHIPGSPLQFYVDYVNC1GHVTAYGPGLSHGVVNKPATFTVNTK{1=57.0215}; YDNMHIPGSPLQFYVDYVNC1GHVTAY…	192	4236	0	76	7	4922	Filamin-A (FLN-A) (Actin-binding protein 280) (ABP-280) (Alpha-filamin) (Endothelial actin-binding protein) (Filamin-1) (Non-muscle filamin)	FLNA_MOUSE	Q8BTM8	2647	281222	98.18	98.93	2523	5046	1.6003	0.000825491	2.18507	232.146
PREDICTED: 14-3-3 protein gamma-like [Cricetulus griseus]	gi|354477581|ref|XP_003500998.1|	YYEIQNAPEQAC1HLAK{1=57.0215}; YLAEVATGEKRATVVESSEK; YLAEVATGEKR; YLAEVATGEK; VISSIEQKTSADGNEK; TSADGNEKKIEMVR; TAFDDAIAELDTLNEDSYKDSTLIMQLLR; TAFDDAIAELDTLNEDSYK; NC1SETQYESK{1=57.0215}; LGLALNYSVFYYEIQNAPEQAC1HLAK{1=57.0215}; ELEAVC1QDVLSLLDNYLIK{1=57.0215}; DNLTLWTSDQQDDDGGEGNN; AYSEAHEISK	21	393	0.00178094	79	66	1931	14-3-3 protein gamma [Cleaved into: 14-3-3 protein gamma, N-terminally processed]	1433G_MOUSE	P61982	247	28303	98.62	99.08	218	447	1.59109	0.00082074	0.202723	23.2294
PREDICTED: glutathione S-transferase Y1-like [Cricetulus griseus]	gi|354505868|ref|XP_003514989.1|	YTM1GDAPDFDR{1=15.9949}; YTMGDAPDFDR; VTYVDFLAYDVLDQYQM1FEPK{1=15.9949}; VTYVDFLAYDVLDQYQMFEPK; VDIVENQAM1DTR{1=15.9949}; VDIVENQAMDTR; RPWFAGDK; RPIFSK; Q1KPEFLK{1=-17.0265}; QKPEFLK; PM1ILGYWNVR{1=15.9949}; PMILGYWNVR; M1YSEFLGK{1=15.9949}; MYSEFLGK; MQLIM1LC2YNPDFEKQK{1=15.9949;2=57.0215}; M1QLIM2LC3YNPDFEK{1=15.9949;2=15.9949;3=57.0215}; MQLIM1LC2YNPDFEK{1=15.9949;2=57.0215}; M1QLIMLC2YNPDFEK…	36	346	0	88	94	5465	Glutathione S-transferase Y1 (EC 2.5.1.18) (Chain 3) (GST class-mu)	GSTMU_CRILO	Q00285	218	25819	98.17	98.17	218	444	1.58716	0.000818709	0.178479	21.1383
PREDICTED: protein SET-like, partial [Cricetulus griseus]	gi|354484203|ref|XP_003504279.1|	VNHPQVSALLGEEDKEALHYLTR; EDIWPNPLQYYLVPDM1DDEEGEAEDEEEEEEEEEEEEEEEEEEEEEEEEEEEEEEEEEEEEEEEEEEEEEEEEEE{1=15.9949}; EDIWPNPLQYYLVPDMDDEEGEAEDEEEEEEEEEEEEEEEEEEEEEEEEEEEEEEEEEEEEEEEEEEEEEEEEEE	31	460	0	66	347	2890	Protein SET (HLA-DR-associated protein II) (Inhibitor of granzyme A-activated DNase) (IGAAD) (PHAPII) (Phosphatase 2A inhibitor I2PP2A) (I-2PP2A) (Template-activating factor I) (TAF-I)	SET_HUMAN	Q01105	290	33489	95.28	97.64	212	416	1.58621	0.00081822	0.237284	27.4014
PREDICTED: cellular nucleic acid-binding protein isoform 2 [Cricetulus griseus]	gi|354482849|ref|XP_003503608.1|	VSSSLPDIC1YR{1=57.0215}; TSEVNC1YR{1=57.0215}; QFVSSSLPDIC1YR{1=57.0215}; GFQFVSSSLPDIC1YR{1=57.0215}; EQC1C2YNC3GKPGHLAR{1=57.0215;2=57.0215;3=57.0215}; EQC1C2YNC3GKPGH{1=57.0215;2=57.0215;3=57.0215}; EQC1C2YNC3GK{1=57.0215;2=57.0215;3=57.0215}; DC1DLQEDAC2YNC3GR{1=57.0215;2=57.0215;3=57.0215}; DC1DHADEQKC2YSC3GEFGHIQK{1=57.0215;2=57.0215;3=57.0215}; DC1DHADEQK{1=57.0215}; C1YSC2GEFGHIQK{1=57.02…	13	269	0	56	1799	2702	Cellular nucleic acid-binding protein (CNBP) (Zinc finger protein 9)	CNBP_BOVIN	Q3T0Q6	170	18742	100	100	170	343	1.58235	0.000816232	0.138759	15.2978
PREDICTED: probable ATP-dependent RNA helicase DDX5 [Cricetulus griseus]	gi|354479420|ref|XP_003501908.1|	WNLDELPKFEK; WNLDELPK; TTYLVLDEADRM1LDM2GFEPQIR{1=15.9949;2=15.9949}; TTYLVLDEADR; TLSYLLPAIVHINHQPFLER; TIVFVETKR; TGTAYTFFTPNNIK; TAQEVDTYRR; TAQEVDTYR; SGLDM1VGVAQTGSGK{1=15.9949}; RTTYLVLDEADR; RTAQEVDTYRR; RTAQEVDTYR; RGGFNTFR; Q1VSDLISVLR{1=-17.0265}; QVSDLISVLR; QNFTEPTAIQAQGWPVALSGLDM1VGVAQTGSGK{1=15.9949}; Q1NFTEPTAIQAQGWPVALSGLDMVGVAQTGSGK{1=-17.0265}; QNFTEPTAIQAQGWPVALSGLDMVGVAQTGSGK;…	63	965	0	66	25	2189	Probable ATP-dependent RNA helicase DDX5 (EC 3.6.4.13) (DEAD box RNA helicase DEAD1) (mDEAD1) (DEAD box protein 5) (RNA helicase p68)	DDX5_MOUSE	Q61656	614	69290	99.19	99.35	615	1273	1.57166	0.000810717	0.49778	56.1745
PREDICTED: cystatin-B-like [Cricetulus griseus]	gi|354506122|ref|XP_003515115.1|	VFKPLPHENKPLTLSSYQINK; VFKPLPHENKPLT; SQLEEKENQKFTVFK; QQVVAGINFFIK; NRHDDLTFF; HDDLTFF; GAPSATQPATAETQEISDTVK; C1GAPSATQPATAETQEISDTVK{1=57.0215}; APSATQPATAETQEISDTVK	9	154	0	81	2382	5492	Cystatin-B (Cystatin-beta) (Liver thiol proteinase inhibitor) (Stefin-B)	CYTB_RAT	P01041	98	11196	81.63	90.82	98	172	1.57143	0.000810596	0.0794385	9.07544
PREDICTED: phosphoglycerate kinase 1-like, partial [Cricetulus griseus]	gi|354491432|ref|XP_003507859.1|	SVVLM1NHLGRPDGVPMPDK{1=15.9949}; IQLINNM1LDK{1=15.9949}; IQLINNMLDK	22	654	0	40	72	3788	Phosphoglycerate kinase 1 (EC 2.7.2.3)	PGK1_CRIGR	P50310	417	44563	95.29	96.34	191	364	1.56835	0.000809006	0.337356	36.0517
PREDICTED: peptidyl-prolyl cis-trans isomerase FKBP4-like [Cricetulus griseus]	gi|354467339|ref|XP_003496127.1|	YEVHLK; YESSFSGEEMQK; VLQLYPSNK; VGEVC1HITC2KPEYAYGSAGSPPK{1=57.0215;2=57.0215}; VFVHYTGWLLDGTKFDSSLDRK; VFVHYTGWLLDGTK; TGWLLDGTK; SIVYLKPSYAFGSVGKEK; SIVYLKPSYAFGSVGK; RLYANMFER; RGEAHLAVNDFDLAR; QALLQYK; PSYAFGSVGK; PNDGAM1VEVALEGYYK{1=15.9949}; PNDGAMVEVALEGYYK; LYANM1FER{1=15.9949}; LYANMFER; LQAFSAAIESC1NK{1=57.0215}; LKPSYAFGSVGK; LEQSNIVK; LAVNDFDLAR; LASHLNLAM1C2HLK{1=15.9949;2=57.0215};…	64	712	0	84	163	505	Peptidyl-prolyl cis-trans isomerase FKBP4 (PPIase FKBP4) (EC 5.2.1.8) (52 kDa FK506-binding protein) (52 kDa FKBP) (FKBP-52) (59 kDa immunophilin) (p59) (FK506-binding protein 4) (FKBP-4) (FKBP59) (HSP-binding immunophilin) (HBI) (Immunophilin FKBP52) (Rotamase) [Cleaved into: Peptidyl-prolyl cis-trans isomerase FKBP4, N-terminally processed]	FKBP4_RAT	Q9QVC8	458	51450	95.55	97.19	427	848	1.55459	0.000801908	0.367274	41.2582
PREDICTED: mps one binder kinase activator-like 3-like [Cricetulus griseus]	gi|354484435|ref|XP_003504393.1|	VLQATVVAVGSGSKGK; SQGKVLQATVVAVGSGSK; SAAETVTK; Q1IFDEYENETFLC2HR{1=-17.0265;2=57.0215}; QIFDEYENETFLC1HR{1=57.0215}; ILEPPEGQDEGVWK; IFSHAYFHHR; HTLDGAAC1LLNSNK{1=57.0215}; EC1PAIDYTR{1=57.0215}	18	349	0.0130669	40	871	2928	MOB-like protein phocein (Class II mMOB1) (Mob1 homolog 3) (Mob3) (Mps one binder kinase activator-like 3) (Preimplantation protein 3)	PHOCN_MOUSE	Q6PEB6	225	26032	98.57	99.52	210	446	1.55111	0.000800116	0.180026	20.8286
PREDICTED: ubiquitin-conjugating enzyme E2 N-like [Cricetulus griseus]	gi|354488503|ref|XP_003506408.1|	YFHVVIAGPQDSPFEGGTFK; WSPALQIR; TVLLSIQALLSAPNPDDPLANDVAEQWK; TNEAQAIETAR; SAPNPDDPLANDVAEQWK; LSAPNPDDPLANDVAEQWK; LLAEPVPGIKAEPDESNAR; LLAEPVPGIK; LELFLPEEYPM1AAPK{1=15.9949}; LELFLPEEYPMAAPK; IYHPNVDK; DKWSPALQIR; ALLSAPNPDDPLANDVAEQWK	13	235	0	52	1800	3425	Ubiquitin-conjugating enzyme E2 N (EC 6.3.2.19) (Bendless-like ubiquitin-conjugating enzyme) (Ubc13) (Ubiquitin carrier protein N) (Ubiquitin-protein ligase N)	UBE2N_MOUSE	P61089	152	17138	100	100	142	295	1.54605	0.000797507	0.121221	13.6677
PREDICTED: serine hydroxymethyltransferase, mitochondrial-like [Cricetulus griseus]	gi|354490792|ref|XP_003507540.1|	YYGGAEVVDEIELLC1QR{1=57.0215}; YSEGYPGKR; YSEGYPGK; YADIVTTTTHK; VVDFIDEGVNIGLEVK; VLELVSITANK; TQAGEAAGGWTGQETLADSDPEM1WELLQR{1=15.9949}; TQAGEAAGGWTGQETLADSDPEMWELLQR; TGQEIPYTFEDR; TALLQPHDR; SLVSGGTDTHLVLVDLRPK; SGSPANLAAYTALLQPHDR; SGLIFYR; SAITPGGLR; RGYSLVSGGTDTHLVLVDLRPK; RALEAFDLDPAQWGVNVQPY; Q1QVEQFAR{1=-17.0265}; QQVEQFAR; QAC1TPMFR{1=57.0215}; NAQAM1ADALLKR{1=15.9949}; NAQAM1ADALLK{1=…	51	778	0.00416667	79	168	3710	Serine hydroxymethyltransferase, mitochondrial (SHMT) (EC 2.1.2.1) (Glycine hydroxymethyltransferase) (Serine methylase)	GLYM_HUMAN	P34897	504	55993	93.64	97.02	503	983	1.54365	0.000796268	0.401319	44.5854
PREDICTED: ubiquitin-like modifier-activating enzyme 1-like [Cricetulus griseus]	gi|354500398|ref|XP_003512287.1|	YFLVGAGAIGC1ELLK{1=57.0215}; YFDALEC1LPEDKEALTEDK{1=57.0215}; YFDALEC1LPEDK{1=57.0215}; YDGQVAVFGSDLQEK; VVQGHQQLDSYK; VLGPYTFSIC1DTSNFSDYIR{1=57.0215}; VGEFC1HSR{1=57.0215}; VAAGDLAPINAFIGGLAAQEVMK; TGPLVEDFLSGFQVVVLTNSPLEDQLR; SPSAVQQDNLDEDLIRK; SPSAVQQDNLDEDLIR; SLVLQR; SLAASLAEPDFVM1TDFAK{1=15.9949}; SLAASLAEPDFVMTDFAK; SIPIC1TLK{1=57.0215}; SIC1DTSNFSDYIR{1=57.0215}; SDTAAAAVR; SAVQQDNLDEDLI…	101	1631	0.00263968	77	108	4908	Ubiquitin-like modifier-activating enzyme 1 (Ubiquitin-activating enzyme E1)	UBA1_RAT	Q5U300	1058	117788	97.92	99.05	1058	2167	1.54159	0.000795204	0.841325	93.6654
PREDICTED: heterogeneous nuclear ribonucleoprotein H [Cricetulus griseus]	gi|354486518|ref|XP_003505427.1|	YVELFLNSTAGASGGAYEHRYVELFLNSTAGASGGAYGSQM1M1GGM1GLSNQSSYGGPASQQLSGGYG{1=15.9949}; YVELFLNSTAGASGGAYEHR; YGDGGSTFQSTTGHC1VHM2R{1=57.0215;2=15.9949}; YGDGGSTFQSTTGHC1VHMR{1=57.0215}; YGDGGSTFQSTTGHC1VH{1=57.0215}; YGDGGSTFQSTTGH; VTGEADVEFATHEDAVAAM1SK{1=15.9949}; VTGEADVEFATHEDAVAAMSK; SNNVEM1DWVLK{1=15.9949}; SNNVEMDWVLK; SGLEIVPNGITLPVDFQGR; NSTAGASGGAYEHR; LM1AMQR{1=15.9949}; LMAMQR; IQNGAQGIR;…	37	684	0	70	211	3176	Heterogeneous nuclear ribonucleoprotein H (hnRNP H) [Cleaved into: Heterogeneous nuclear ribonucleoprotein H, N-terminally processed]	HNRH1_MOUSE	O35737	449	49199	97.12	97.6	417	829	1.52339	0.000785814	0.352831	38.6613
PREDICTED: cellular nucleic acid-binding protein isoform 1 [Cricetulus griseus]	gi|354482847|ref|XP_003503607.1|	VSSSLPDIC1YR{1=57.0215}; TSEVNC1YR{1=57.0215}; QFVSSSLPDIC1YR{1=57.0215}; GFQFVSSSLPDIC1YR{1=57.0215}; EQC1C2YNC3GKPGHLAR{1=57.0215;2=57.0215;3=57.0215}; EQC1C2YNC3GKPGH{1=57.0215;2=57.0215;3=57.0215}; EQC1C2YNC3GK{1=57.0215;2=57.0215;3=57.0215}; DC1DLQEDAC2YNC3GR{1=57.0215;2=57.0215;3=57.0215}; DC1DHADEQKC2YSC3GEFGHIQK{1=57.0215;2=57.0215;3=57.0215}; DC1DHADEQK{1=57.0215}; C1YSC2GEFGHIQK{1=57.02…	13	269	0	54	1799	2702	Cellular nucleic acid-binding protein (CNBP) (Zinc finger protein 9)	CNBP_RAT	P62634	177	19463	100	100	177	357	1.51977	0.000783951	0.138759	15.258
PREDICTED: ubiquitin-conjugating enzyme E2 L3-like [Cricetulus griseus]	gi|354481358|ref|XP_003502868.1|	TDQVIQSLIALVNDPQPEHPLRADLAEEYSKDR; TDQVIQSLIALVNDPQPEHPLR; NIQVDEANLLTWQGLIVPDNPPYDK; NAEEFTK; IYHPNIDEK; IVPDNPPYDK; IEINFPAEYPFKPPK; IALVNDPQPEHPLR; GQVC1LPVISAENWKPATK{1=57.0215}; GQVC1LPVISAENWK{1=57.0215}; FC1KNAEEFTKK{1=57.0215}; ADLAEEYSKDR; ADLAEEYSK	14	234	0	77	1411	2476	Ubiquitin-conjugating enzyme E2 L3 (EC 6.3.2.19) (UbcM4) (Ubiquitin carrier protein L3) (Ubiquitin-protein ligase L3)	UB2L3_MOUSE	P68037	154	17862	99.35	99.35	154	317	1.51948	0.0007838	0.120705	14.0002
PREDICTED: small nuclear ribonucleoprotein Sm D2-like [Cricetulus griseus]	gi|354486715|ref|XP_003505524.1|	SEM1TPEELQKREEEEFNTGPLSVLTQSVK{1=15.9949}; SEMTPEELQKREEEEFNTGPLSVLTQSVK; SEMTPEELQKR; SEM1TPEELQK{1=15.9949}; SEMTPEELQK; REEEEFNTGPLSVLTQSVK; NNTQVLINC1R{1=57.0215}; HC1NM2VLENVK{1=57.0215;2=15.9949}; HC1NMVLENVK{1=57.0215}; EM1WTEVPK{1=15.9949}; EMWTEVPK; EEEEFNTGPLSVLTQSVK	12	179	0.00264434	41	1927	3191	Small nuclear ribonucleoprotein Sm D2 (Sm-D2) (snRNP core protein D2)	SMD2_MOUSE	P62317	118	13527	94.87	95.73	117	172	1.51695	0.000782494	0.0923343	10.5848
PREDICTED: heterogeneous nuclear ribonucleoprotein Q isoform 2 [Cricetulus griseus]	gi|354466428|ref|XP_003495676.1|	YGGPPPDSVYSGQQPSVGTEIFVGKIPR; YGGPPPDSVYSGQQPSVGTEIFVGK; VWGNVGTVEWADPIEDPDPEVM1AK{1=15.9949}; VWGNVGTVEWADPIEDPDPEVMAK; VTEGLTDVILYHQPDDKKK; VTEGLTDVILYHQPDDKK; VTEGLTDVILYHQPDDK; VGTVEWADPIEDPDPEVM1AK{1=15.9949}; VGTVEWADPIEDPDPEVMAK; VAEKLDEIYVAGLVAHSDLDER; TKEQILEEFSK; TENQEFYQDTFGQQWK; SFSQFGKLER; SFSQFGK; NLANTVTEEILEK; LYNNHEIR; LM1M2DPLTGLNR{1=15.9949;2=15.9949}; LMM1DPLTGLNR{1=15.9949}; …	44	801	0.00704225	55	186	386	Heterogeneous nuclear ribonucleoprotein Q (hnRNP Q) (Liver regeneration-related protein LRRG077) (Synaptotagmin-binding, cytoplasmic RNA-interacting protein)	HNRPQ_RAT	Q7TP47	533	59710	100	100	50	105	1.50281	0.000775203	0.413183	46.2874
PREDICTED: histone H1.3-like [Cricetulus griseus]	gi|354480030|ref|XP_003502211.1|	KATGAATPK; GTGASGSFK; ALAAAGYDGLVSK	13	329	0.00374532	29	1084	2282	Histone H1.4 (Histone H1b) (Histone H1s-4)	H14_HUMAN	P10412	219	21865	82.76	84.48	116	124	1.50228	0.000774929	0.169709	16.9438
PREDICTED: barrier-to-autointegration factor-like [Cricetulus griseus]	gi|354494726|ref|XP_003509486.1|	PVGSLAGIGEVLGK; KDEDLFR; HRDFVAEPMGEKPVGSLAGIGEVLGK; EWC1DAFL{1=57.0215}; DFVAEPM1GEKPVGSLAGIGEVLGK{1=15.9949}; DFVAEPMGEKPVGSLAGIGEVLGK; DC1FGC2LR{1=57.0215;2=57.0215}; AYVVLGQFLVLK	10	133	0	66	1420	4201	Barrier-to-autointegration factor (Breakpoint cluster region protein 1) [Cleaved into: Barrier-to-autointegration factor, N-terminally processed]	BAF_HUMAN	O75531	89	10059	100	100	89	183	1.49438	0.000770853	0.0686059	7.75401
PREDICTED: DNA-binding protein A-like [Cricetulus griseus]	gi|354496982|ref|XP_003510602.1|	VFPHPNR; SVGDGETVEFDVVEGEKGAEAANVTGPDGVPVEGSR; RPRPLNTVSQDGK; RFPPYHVGQTFDR; Q1AGEIGEMKDGVPEGAQLQVHR{1=-17.0265}; PRPAPAIGEAEDKENQQAANGPNQPSAR; PLNTVSQDGK; PEGAQLQVHR; PAPAIGEAEDKENQQAANGPNQPSAR; PAPAIGEAEDK; MQAGEIGEMK; GAEAANVTGPDGVPVEGSR; DGVPEGAQLQVHR; AGEAPTENPAPAAEQSSAE	22	537	0	45	411	4503	Y-box-binding protein 3 (Cold shock domain-containing protein A) (DNA-binding protein A) (Muscle Y-box protein YB2) (RYB-A) (Y-box-binding protein A)	YBOX3_RAT	Q62764	361	38852	98.94	98.94	284	568	1.48753	0.000767321	0.277003	29.812
PREDICTED: LOW QUALITY PROTEIN: ATP synthase subunit alpha, mitochondrial-like [Cricetulus griseus]	gi|354477751|ref|XP_003501082.1|	YTIVVSATASDAAPLQYLAPYSGC1SM2GEYFR{1=57.0215;2=15.9949}; VVDALGNAIDGKGPIGSK; VVDALGNAIDGK; VLSIGDGIAR; VISQHQSLLGNIR; VGSAAQTR; TSIAIDTIINQK; TGTAEVSSILEER; TGAIVDVPVGEELLGR; STVAQLVK; SLNLEPDNVGVVVFGNDK; SGC1SMGEYFR{1=57.0215}; RTGAIVDVPVGEELLGR; RSTVAQLVK; RLTDADAMK; QM1SLLLR{1=15.9949}; Q1MSLLLR{1=-17.0265}; QMSLLLR; Q1GQYSPM2AIEEQVAVIYAGVR{1=-17.0265;2=15.9949}; QGQYSPM1AIEEQVAVIYAGVR{1=15.994…	52	821	0.00570963	64	1	1950	ATP synthase subunit alpha, mitochondrial	ATPA_MOUSE	Q03265	553	59753	98.13	98.88	536	1061	1.48463	0.000765822	0.4235	45.7602
inosine-5'-monophosphate dehydrogenase 2 [Cricetulus griseus]	gi|350540066|ref|NP_001233751.1|	YPNLQVIGGNVVTAAQAK; YFSEADKIK; YFSEADK; YEQGFITDPVVLSPK; VRDVFEAK; VKKYEQGFITDPVVLSPK; VGM1GC2GSIC3ITQEVLAC4GRPQATAVYK{1=15.9949;2=57.0215;3=57.0215;4=57.0215}; VGMGC1GSIC2ITQEVLAC3GRPQATAVYK{1=57.0215;2=57.0215;3=57.0215}; VGMGC1GSIC2ITQEVLAC3GR{1=57.0215;2=57.0215;3=57.0215}; VAQGVSGAVQDKGSIHK; VAQGVSGAVQDK; TTEAPGEYFFSDGIR; TSSAQVEGGVHSLHSYEK; TSSAQVEGGVHSLH; TPLVSSPMDTVTEAGMAIAM1ALTGGIGFIHHNC…	60	763	0.00275356	77	57	179	Inosine-5'-monophosphate dehydrogenase 2 (IMP dehydrogenase 2) (IMPD 2) (IMPDH 2) (EC 1.1.1.205) (IMPDH-II)	IMDH2_CRIGR	P12269	514	55890	100	100	514	1057	1.48444	0.000765723	0.393581	42.7962
PREDICTED: LIM and SH3 domain protein 1-like [Cricetulus griseus]	gi|354474875|ref|XP_003499655.1|	YKEEFEKNK; YKEEFEK; YHEEFEK; TQDQISNIKYHEEFEK; TQDQISNIK; TMVADTPENLR; TGDTGM1LPANYVEAI{1=15.9949}; TGDTGMLPANYVEAI; SVVADTPELQR; RPPEQQQPQPHHIPTSAPVYQQPQQQQLTQSYGGYKEPAAPVSIQR; RPPEQQQPQPHHIPTSAPVYQQPQQQQ; RPPEQQQPQPHHIPTSAPVYQ; RPPEQQQPQPH; RMGPSGGEGVEPER; Q1SFTM2VADTPENLR{1=-17.0265;2=15.9949}; QSFTM1VADTPENLR{1=15.9949}; Q1SFTMVADTPENLR{1=-17.0265}; QSFTMVADTPENLR; Q1QSELQSQVR{1=-17.0265}; QQ…	36	387	0	70	560	1557	LIM and SH3 domain protein 1 (LASP-1) (Metastatic lymph node gene 50 protein) (MLN 50)	LASP1_MOUSE	Q61792	263	29994	97.12	97.94	243	495	1.47148	0.000759041	0.199628	22.7667
PREDICTED: 60S ribosomal protein L7a-like [Cricetulus griseus]	gi|354499367|ref|XP_003511780.1|	TVTTLVENKKAQLVVIAHDVDPIELVVFLPALC1R{1=57.0215}; TC1TTVAFTQVNSEDKGALAK{1=57.0215}; TC1TTVAFTQVNSEDK{1=57.0215}; KTC1TTVAFTQVNSEDKGALAK{1=57.0215}; KTC1TTVAFTQVNSEDK{1=57.0215}; KAQLVVIAHDVDPIELVVFLPALC1R{1=57.0215}; AQLVVIAHDVDPIELVVFLPALC1R{1=57.0215}; AQLVVIAHDVDPIELV	20	391	0	46	660	4792	60S ribosomal protein L7a	RL7A_RAT	P62425	266	29996	97.84	98.71	232	457	1.46992	0.000758237	0.201691	22.7441
PREDICTED: eukaryotic translation initiation factor 6 [Cricetulus griseus]	gi|354477958|ref|XP_003501184.1|	VTTC1NDYVALVHPDLDR{1=57.0215}; TSIEDQDELSSLLQVPLVAGTVNR; Q1TVADQVLVGSYC2VFSNQGGLVHPK{1=-17.0265;2=57.0215}; QTVADQVLVGSYC1VFSNQGGLVHPK{1=57.0215}; PSTIATSM1R{1=15.9949}; PSTIATSMR; NSLPDSVQIR; LTNTYC1LVAIGGSENFYSVFEGELSETIPVVHASIAGC2R{1=57.0215;2=57.0215}; LSALGNVTTC1NDYVALVHPDLDRETEEILADVLK{1=57.0215}; LSALGNVTTC1NDYVALVHPDLDR{1=57.0215}; LNEAKPSTIATSM1R{1=15.9949}; LNEAKPSTIATSMR; HGLLVPNNTTDQE…	17	359	0.0103842	80	1409	1986	Eukaryotic translation initiation factor 6 (eIF-6)	IF6_RAT	Q3KRD8	245	26571	99.59	100	245	500	1.46531	0.000755855	0.185184	20.0838
PREDICTED: 60S ribosomal protein L24-like [Cricetulus griseus]	gi|354488641|ref|XP_003506476.1|	VFQFLNAK; VELC1SFSGYK{1=57.0215}; TGASLADIMAKR; TAM1AAAKAPTKAAPK{1=15.9949}; Q1INWTVLYR{1=-17.0265}; QINWTVLYR; M1KVELC2SFSGYK{1=15.9949;2=57.0215}; MKVELC1SFSGYK{1=57.0215}; KTAMAAAK; KGQSEEIQK; IVKPVKVSAPR; GQSEEIQK; C1ESAFLSK{1=57.0215}; AITGASLADIM1AKR{1=15.9949}; AITGASLADIMAKR; AITGASLADIM1AK{1=15.9949}; AITGASLADIMAK	17	230	0.00273973	55	1412	3446	60S ribosomal protein L24	RL24_MOUSE	Q8BP67	157	17779	100	100	157	315	1.46497	0.000755681	0.118642	13.4352
PREDICTED: calumenin [Cricetulus griseus]	gi|354470665|ref|XP_003497565.1|	YDLFVGSQATDFGEALVR; WIHEDVERQWK; WIHEDVER; VHNDAQNFDYDHDAFLGAEEAK; VHHEPQLSDKVHNDAQNFDYDHDAFLGAEEAK; VHHEPQLSDK; VGSQATDFGEALVRHDEF; VGSQATDFGEALVR; TFDQLTPEESKER; TFDQLTPEESK; TEREQFVEFR; RWIHEDVER; NADGFIDLEEYIGDM1YSHDGNADEPEWVK{1=15.9949}; NADGFIDLEEYIGDMYSHDGNADEPEWVK; M1DKEETKDWILPSDYDHAEAEAR{1=15.9949}; MDKEETKDWILPSDYDHAEAEAR; M1ADKDGDLIATK{1=15.9949}; MADKDGDLIATK; LTKEEIVDKYDLFVGSQATDFGE…	36	461	0	82	558	940	Calumenin (Crocalbin)	CALU_MOUSE	O35887	315	37064	98.73	99.37	315	638	1.46349	0.000754919	0.2378	27.9803
stress-70 protein, mitochondrial [Cricetulus griseus]	gi|350540090|ref|NP_001233758.1|	YDDPEVQKDTK; YDDPEVQK; VQQTVQDLFGR; VLENAEGAR; VINEPTAAALAYGLDKSEDK; VINEPTAAALAYGLDK; VEAVNM1AEGIIHDTETK{1=15.9949}; VEAVNMAEGIIHDTETK; TTPSVVAFTADGER; STNGDTFLGGEDFDQALLR; STAADGQTQVEIK; SQVFSTAADGQTQVEIK; SLGIETLGGVFTK; SDIGEVILVGGM1TR{1=15.9949}; SDIGEVILVGGMTR; RYDDPEVQK; QAVTNPNNTFYATKR; Q1AVTNPNNTFYATK{1=-17.0265}; QAVTNPNNTFYATK; Q1AASSLQQASLK{1=-17.0265}; QAASSLQQASLK; M1KETAENYLGHTAK{1=…	64	987	0	66	10	184	Stress-70 protein, mitochondrial (75 kDa glucose-regulated protein) (GRP-75) (Heat shock 70 kDa protein 9)	GRP75_CRIGR	O35501	679	73731	100	100	679	1395	1.45361	0.000749821	0.509128	55.285
PREDICTED: heterogeneous nuclear ribonucleoprotein A/B-like [Cricetulus griseus]	gi|354472673|ref|XP_003498562.1|	VAQPKEVYQQQQYGSGGR; RGGHQNNYKPY; RGFVFITYK; M1FVGGLSWDTSKK{1=15.9949}; MFVGGLSWDTSKK; M1FVGGLSWDTSK{1=15.9949}; MFVGGLSWDTSK; KFHTVSGSKC1EIK{1=57.0215}; ITYKEEDPVKK; IREYFGQFGEIEAIELPIDPK; IFVGGLNPEATEEKIR; IFVGGLNPEATEEK; GQFGEIEAIELPIDPK; GFVFITYKEEDPVKK; GFVFITYKEEDPVK; GFVFITYK; GFGFILFKDSSSVEK; GFGFILFK; FGEVVDC1TIKM2DPNTGR{1=57.0215;2=15.9949}; FGEVVDC1TIKMDPNTGR{1=57.0215}; EYFGQFGEIEAIELP…	24	482	0	60	195	1242	Heterogeneous nuclear ribonucleoprotein A/B (hnRNP A/B) (APOBEC1-binding protein 1) (ABBP-1)	ROAA_HUMAN	Q99729	332	36225	88.59	91.25	263	461	1.45181	0.000748892	0.248632	27.1286
PREDICTED: galectin-3-like [Cricetulus griseus]	gi|354475788|ref|XP_003500109.1|	VIVC1NTKQDNNWGREER{1=57.0215}; VIVC1NTK{1=57.0215}; VAVNDVHLLQYNHR; VAVNDVHLLQYN; VAVNDVHLLQY; Q1SAFPFESGRPFKIQVLVEPDHFK{1=-17.0265}; Q1SAFPFESGRPFK{1=-17.0265}; QSAFPFESGRPFK; QSAFPFESGR; QDNNWGREER; M1LITIM2GTVKPNANR{1=15.9949;2=15.9949}; MLITIM1GTVKPNANR{1=15.9949}; M1LITIMGTVKPNANR{1=15.9949}; MLITIMGTVKPNANR; M1LITIM2GTVKPN{1=15.9949;2=15.9949}; MLITIMGTVKPN; LPLAGGVM1PR{1=15.9949}; LPLAGGVM…	23	354	0.0159332	46	1023	1681	Galectin-3 (Gal-3) (35 kDa lectin) (CBP30) (Carbohydrate-binding protein 35) (CBP 35) (Galactose-specific lectin 3) (IgE-binding protein) (Laminin-binding protein) (Lectin L-29) (Mac-2 antigen)	LEG3_CRILO	P47953	245	25739	88.21	89.73	263	450	1.4449	0.000745328	0.182605	19.184
PREDICTED: eukaryotic translation initiation factor 2 subunit 1-like [Cricetulus griseus]	gi|354472182|ref|XP_003498319.1|	YVM1TTTTLER{1=15.9949}; YVMTTTTLER; YKKPGYGAYDAFK; VVTDTDETELTR; VSPEEAIK; TVYSILR; TEGLSVLNQAM1AVIK{1=15.9949}; TEGLSVLNQAMAVIK; TAWVFDDKYK; TAWVFDDK; SINKLIR; RVSPEEAIK; RLTPQAVK; RGVFNVQM1EPK{1=15.9949}; RGVFNVQMEPK; PSILDSLDLNENER; NEC1VVVIR{1=57.0215}; KPGYGAYDAFK; INLIAPPR; IGRNEC1VVVIR{1=57.0215}; HVAEVLEYTKDEQLESLFQR; HVAEVLEYTK; HAVSDPSILDSLDLNENEREVLINNINR; HAVSDPSILDSLDLNENER; HAVSDPSI…	38	452	0.0159211	74	513	1161	Eukaryotic translation initiation factor 2 subunit 1 (Eukaryotic translation initiation factor 2 subunit alpha) (eIF-2-alpha) (eIF-2A) (eIF-2alpha)	IF2A_MOUSE	Q6ZWX6	315	36108	98.41	99.37	315	636	1.43492	0.000740181	0.233157	26.7265
PREDICTED: alcohol dehydrogenase [NADP+] [Cricetulus griseus]	gi|354470110|ref|XP_003497420.1|	YIVPM1ITVDGK{1=15.9949}; YIVPMITVDGK; YDSTHYKETWK; YALSVGYR; VVC1IPK{1=57.0215}; VTAYSPLGSSDR; TLADLQLEYLDLYLM1HWPYAFER{1=15.9949}; TLADLQLEYLDLYLMHWPYAFER; SPAQILLR; QLDALNK; Q1IDDILSVASVRPAVLQVEC2HPYLAQNELIAHC3QAR{1=-17.0265;2=57.0215;3=57.0215}; Q1IDDILSVASVR{1=-17.0265}; QIDDILSVASVR; PLIGLGTWK; PAVLQVEC1HPYLAQNELIAHC2QAR{1=57.0215;2=57.0215}; PAVLQVEC1HPYLAQNELIAH{1=57.0215}; PAVLQVEC1HPY{1=…	42	466	0	81	56	887	Alcohol dehydrogenase [NADP(+)] (EC 1.1.1.2) (3-DG-reducing enzyme) (Aldehyde reductase) (Aldo-keto reductase family 1 member A1)	AK1A1_RAT	P51635	325	36506	95.05	97.83	323	644	1.43385	0.000739627	0.240379	27.0008
PREDICTED: 3-hydroxyacyl-CoA dehydrogenase type-2-like [Cricetulus griseus]	gi|354476063|ref|XP_003500244.1|	VQNFLASQVPFPSR; VM1TIAPGLFATPLLTTLPEK{1=15.9949}; VMTIAPGLFATPLLTTLPEK; VLNVNLLGTFNVIR; VDVAVNC1AGIAVAIK{1=57.0215}; RNQAHTLEDFQR; NQAHTLEDFQR; M1VQTIIENPFLNGEVIR{1=15.9949}; MVQTIIENPFLNGEVIR; LVGQGATAVLLDLPNSGGEAQAK; LVAGEM1GQNEPDQGGQR{1=15.9949}; LVAGEMGQNEPDQGGQR; LLGTFNVIR; LGESC1LFAPANVTSEKDVQAALTLAK{1=57.0215}; LGESC1LFAPANVTSEK{1=57.0215}; LGDPAEYAHMVQTIIENPFLNGEVIR; LDLPNSGGEAQAK; KLGESC…	25	371	0	89	922	1725	3-hydroxyacyl-CoA dehydrogenase type-2 (EC 1.1.1.35) (17-beta-hydroxysteroid dehydrogenase 10) (17-beta-HSD 10) (EC 1.1.1.51) (3-hydroxy-2-methylbutyryl-CoA dehydrogenase) (EC 1.1.1.178) (3-hydroxyacyl-CoA dehydrogenase type II) (Mitochondrial ribonuclease P protein 2) (Mitochondrial RNase P protein 2) (Type II HADH)	HCD2_BOVIN	O02691	261	27140	91.95	96.93	261	488	1.42146	0.000733235	0.191374	19.9
PREDICTED: ras-related protein Rab-7a-like [Cricetulus griseus]	gi|354482839|ref|XP_003503603.1|	VIILGDSGVGK; TSLM1NQYVNKK{1=15.9949}; TSLMNQYVNKK; TSLM1NQYVNK{1=15.9949}; TSLMNQYVNK; TLDSWRDEFLIQASPR; TLDSWR; Q1ETEVELYNEFPEPIKLDK{1=-17.0265}; QETEVELYNEFPEPIKLDK; Q1ETEVELYNEFPEPIK{1=-17.0265}; QETEVELYNEFPEPIK; NNIPYFETSAK; NALKQETEVELYNEFPEPIK; LVTM1QIWDTAGQER{1=15.9949}; LVTMQIWDTAGQER; GADC1C2VLVFDVTAPNTFK{1=57.0215;2=57.0215}; FQSLGVAFYR; EVMVDDR; EAINVEQAFQTIAR; DPENFPFVVLGNK; DEFLIQAS…	22	293	0.00825764	76	1088	2700	Ras-related protein Rab-7a	RAB7A_MOUSE	P51150	207	23490	99.52	99.52	207	429	1.41546	0.000730142	0.151139	17.151
PREDICTED: ubiquitin-40S ribosomal protein S27a-like [Cricetulus griseus]	gi|354483686|ref|XP_003504023.1|	YYKVDENGKISR; YYKVDENGK; REC1PSDEC2GAGVFMASHFDR{1=57.0215;2=57.0215}; EC1PSDEC2GAGVFM3ASHFDR{1=57.0215;2=57.0215;3=15.9949}; EC1PSDEC2GAGVFMASHFDR{1=57.0215;2=57.0215}	11	220	0	64	1196	2823	Ubiquitin-40S ribosomal protein S27a (Ubiquitin carboxyl extension protein 80) [Cleaved into: Ubiquitin; 40S ribosomal protein S27a]	RS27A_HUMAN	P62979	156	17965	98.08	98.08	156	314	1.41026	0.000727458	0.113484	13.0688
PREDICTED: polypyrimidine tract-binding protein 1-like [Cricetulus griseus]	gi|354480918|ref|XP_003502650.1|	VTPQSLFILFGVYGDVQR; TDSSPNQARAQAALQAVNSVQSGNLALAASAAAVDAGMAMAGQSPVLR; SVQSGNLALAASAAAVDAGMAMAGQSPVLR; SVPNVHGALAPLAIPSAAAAAAAGR; SVLLVSNLNPER; NQAFIEM1NTEEAANTM2VNYYTSVAPVLR{1=15.9949;2=15.9949}; NQAFIEM1NTEEAANTMVNYYTSVAPVLR{1=15.9949}; NQAFIEMNTEEAANTMVNYYTSVAPVLR; NNQFQALLQYADPVSAQHAK; NNQFQALLQYADPVSAQH; NLFSSNGGVVK; NFQNIFPPSATLHLSNIPPSVSEDDLK; M1ALIQM2GSVEEAVQALIELHNHDLGENHHLR{1=15.9949;2=1…	60	780	0.0136986	77	169	2414	Polypyrimidine tract-binding protein 1 (PTB) (Heterogeneous nuclear ribonucleoprotein I) (hnRNP I) (Pyrimidine-binding protein) (PYBP)	PTBP1_RAT	Q00438	555	59354	97.47	98.01	553	1089	1.40541	0.000724956	0.402351	43.029
PREDICTED: protein arginine N-methyltransferase 1 isoform 1 [Cricetulus griseus]	gi|354504121|ref|XP_003514127.1|	YESMLNTVLHAR; WLAPDGLIFPDR; VVLDVGSGTGILC1M2FAAK{1=57.0215;2=15.9949}; VVLDVGSGTGILC1MFAAK{1=57.0215}; VIGIEC1SSISDYAVK{1=57.0215}; VEEVELPVDK; VEDLTFTSPFC1LQVK{1=57.0215}; TGFSTSPESPYTHWK; TGEEIFGTIGM1RPNAK{1=15.9949}; TGEEIFGTIGMRPNAK; TGEEIFGTIGM1RPN{1=15.9949}; TGEEIFGTIGMRPN; TGEEIFGTIGMR; Q1TVFYM2EDYLTVK{1=-17.0265;2=15.9949}; QTVFYM1EDYLTVK{1=15.9949}; Q1TVFYMEDYLTVK{1=-17.0265}; QTVFYMEDY…	42	496	0	81	413	5273	Protein arginine N-methyltransferase 1 (EC 2.1.1.-) (Histone-arginine N-methyltransferase PRMT1) (EC 2.1.1.125)	ANM1_RAT	Q63009	353	40522	99.43	99.72	353	736	1.4051	0.000724798	0.255854	29.3703
PREDICTED: aldose reductase-like [Cricetulus griseus]	gi|354482082|ref|XP_003503229.1|	YKPAVNQIEC1HPYLTQEK{1=57.0215}; YKPAVNQIEC1HPY{1=57.0215}; VSHLQLNNGAK; VFDFELSKEDVTTLLSYNR; VFDFELSKEDVTTL; VFDFELSK; VC1ALM2SC3AK{1=57.0215;2=15.9949;3=57.0215}; VC1ALMSC2AK{1=57.0215;2=57.0215}; TTAQVLIR; TLSDLQLDYLDLYLIHWPTGFK; SPPGQVTEAVKAAIDIGYR; SPPGQVTEAVK; SPLGSPDRPWAKPEDPSLLEDPR; SIGVSNFNPLQIER; RQDLFIVSK; QDLFIVSK; PGPDYFPLDESGNVIPSETDFVDTWTAM1EQLVDEGLVK{1=15.9949}; PGPDYFPLDESGNVIPSET…	37	443	0	87	56	2588	Aldose reductase (AR) (EC 1.1.1.21) (Aldehyde reductase)	ALDR_MOUSE	P45376	316	35732	94.3	96.84	316	597	1.4019	0.000723147	0.228515	25.8395
PREDICTED: polyadenylate-binding protein 1-like, partial [Cricetulus griseus]	gi|354498761|ref|XP_003511482.1|	YQGVNLYVK; WTAQGARPHPFQNM1PGAIRPAAPR{1=15.9949}; VMSTQRVANTSTQTM1GPRPAAAAAAATPAVR{1=15.9949}; VDEAVAVLQAHQAK; VANTSTQTM1GPR{1=15.9949}; VANTSTQTMGPR; SKVDEAVAVLQAHQAK; SGVGNIFIK; PAAAAAAATPAVR; NPQQHLNAQPQVTM1QQPAVHVQGQEPLTASM2LASAPPQEQK{1=15.9949;2=15.9949}; NPQQHLNAQPQVTM1QQPAVHVQGQEPLTASMLASAPPQEQK{1=15.9949}; NPQQHLNAQPQVTMQQPAVHVQGQEPLTASMLASAPPQEQK; NFGEDM1DDERLK{1=15.9949}; NFGEDMDDERLK; N…	57	889	0	62	73	4719	Polyadenylate-binding protein 1 (PABP-1) (Poly(A)-binding protein 1)	PABP1_HUMAN	P11940	636	70671	99.21	99.69	636	1312	1.3978	0.000721032	0.458577	50.9561
PREDICTED: phosphate carrier protein, mitochondrial isoform 1 [Cricetulus griseus]	gi|354494839|ref|XP_003509542.1|	YYALC1GFGGVLSC2GLTHTAVVPLDLVK{1=57.0215;2=57.0215}; VWKGLFARIIMIGTLTALQWFIYDSVK; TVEALYK; QIPYTM1M2K{1=15.9949;2=15.9949}; M1YKEEGLNAFYK{1=15.9949}; MYKEEGLNAFYK; MQVDPQK; MLGEENTYLWR; LPRPPPPEM1PASLKK{1=15.9949}; LPRPPPPEM1PASLK{1=15.9949}; LPRPPPPEMPASLK; IQTQPGYANTLR; IAGVFC1AIVSHPADSVVSVLNK{1=57.0215}; GWAPTFIGYSM1QGLC2K{1=15.9949;2=57.0215}; GWAPTFIGYSMQGLC1K{1=57.0215}; GVAPLWM1R{1=15.9949}…	31	498	0.00175593	70	690	4227	Phosphate carrier protein, mitochondrial (Phosphate transport protein) (PTP) (Solute carrier family 25 member 3)	MPCP_MOUSE	Q8VEM8	357	39632	97.48	98.6	357	724	1.39496	0.000719567	0.256885	28.5179
PREDICTED: SPARC-like [Cricetulus griseus]	gi|354474409|ref|XP_003499423.1|	YIPPC1LDSELTEFPLR{1=57.0215}; YIALDEWAGC1FGIK{1=57.0215}; TFDSSC1HFFATK{1=57.0215}; RLEAGDHPVELLARDFEK; RLEAGDHPVELLAR; NVLVTLYERDEGNNLLTEKQK; NVLVTLYERDEGNNLLTEK; NVLVTLYERDEGNN; NVLVTLYERDEGN; NVLVTLYER; LHLDYIGPC1KYIPPC2LDSELTEFPLR{1=57.0215;2=57.0215}; LHLDYIGPC1K{1=57.0215}; LEAGDHPVELLARDFEK; LEAGDHPVELLAR; IHENEKRLEAGDHPVELLAR; GIKEQDINKDLVI; GHKLHLDYIGPC1K{1=57.0215}; FFETC1DLDNDKYIALDEWA…	27	421	0	46	747	1491	SPARC (Basement-membrane protein 40) (BM-40) (Osteonectin) (ON) (Secreted protein acidic and rich in cysteine)	SPRC_MOUSE	P07214	302	34450	95.44	96.42	307	606	1.39404	0.000719093	0.217166	24.7728
PREDICTED: rho-related GTP-binding protein RhoC-like [Cricetulus griseus]	gi|354501872|ref|XP_003513012.1|	ISAFGYLEC1SAK{1=57.0215}; DQFPEVYVPTVFENYIADIEVDGK	19	269	0	69	4	5057	Rho-related GTP-binding protein RhoC (Silica-induced gene 61 protein) (SIG-61)	RHOC_MOUSE	Q62159	193	22006	100	100	193	400	1.39378	0.000718961	0.138759	15.8214
PREDICTED: myosin regulatory light polypeptide 9-like [Cricetulus griseus]	gi|354469436|ref|XP_003497135.1|	NAFAC1FDEEASGFIHEDHLR{1=57.0215}; GNFNYVEFTR	16	239	0.00272975	62	12	816	Myosin regulatory light polypeptide 9 (20 kDa myosin light chain) (LC20) (MLC-2C) (Myosin RLC) (Myosin regulatory light chain 2, smooth muscle isoform) (Myosin regulatory light chain 9) (Myosin regulatory light chain MRLC1)	MYL9_HUMAN	P24844	172	19827	100	100	172	355	1.38953	0.00071677	0.123284	14.2114
PREDICTED: eukaryotic translation initiation factor 3 subunit I-like [Cricetulus griseus]	gi|354476948|ref|XP_003500685.1|	VKGHFGPINSVAFHPDGK; TERPVNSAALSPNYDHVVLGGGQEAM1DVTTTSTR{1=15.9949}; TERPVNSAALSPNYDHVVLGGGQEAMDVTTTSTR; TC1GFDFGGNIIM2LSTDK{1=57.0215;2=15.9949}; TC1GFDFGGNIIMLSTDK{1=57.0215}; SYSSGGEDGYVR; SITQIKYNR; SGEVLVSVKEHSR; SGEVLVSVK; SAALSPNYDHVVLGGGQEAMDVTTTSTR; QM1GYQC2SVSFFDLR{1=15.9949;2=57.0215}; QMGYQC1SVSFFDLR{1=57.0215}; Q1INDIQLSR{1=-17.0265}; QINDIQLSR; PVNSAALSPNYDHVVLGGGQEAMDVTTTSTR; PILLQG…	37	450	0	92	535	1837	Eukaryotic translation initiation factor 3 subunit I (eIF3i) (Eukaryotic translation initiation factor 3 subunit 2) (eIF-3-beta) (eIF3 p36)	EIF3I_RAT	B0BNA7	325	36461	97.85	98.77	325	671	1.38462	0.000714232	0.232125	26.0416
PREDICTED: 60S ribosomal protein L5-like [Cricetulus griseus]	gi|354490428|ref|XP_003507359.1|	NNVTPDMEEM1YK{1=15.9949}; NNVTPDMEEMYK	23	411	0	40	332	3675	60S ribosomal protein L5	RL5_RAT	P09895	297	34459	96.97	97.64	297	590	1.38384	0.000713831	0.212008	24.5979
PREDICTED: NSFL1 cofactor p47-like isoform 1 [Cricetulus griseus]	gi|354475571|ref|XP_003500001.1|	VLMTTFPNK; TSSPAQQAENEAK; TGFSLDNGELR; SYQDPSNAQFLESIRR; SYQDPSNAQFLESIR; SPNELVDDLFKGAKEHGAVAVER; SPNELVDDLFKGAK; SPNELVDDLFK; SPGETSKPRPFAGGGYR; SGQQIVGPPR; RSPNELVDDLFK; RGEVPAELRR; RGEVPAELR; QDSLREFVAVTGAEEDRAR; PRPFAGGGYR; PFAGGGYR; PAMAATSFVLM1TTFPNK{1=15.9949}; PAM1AATSFVLMTTFPNK{1=15.9949}; PAMAATSFVLMTTFPNK; LLNAVIVQR; LGSTAPQVLNTSSPAQQAENEAK; LGAAPEEESAYVAGER; LFIVDAR; LAHGGQVNLDM1EDHR…	41	511	0	85	433	1650	NSFL1 cofactor p47 (XY body-associated protein XY40) (p97 cofactor p47)	NSF1C_RAT	O35987	370	40680	98.39	99.46	372	744	1.38108	0.000712409	0.263591	28.9808
PREDICTED: NSFL1 cofactor p47-like isoform 2 [Cricetulus griseus]	gi|354475573|ref|XP_003500002.1|	VLMTTFPNK; TSSPAQQAENEAK; TGFSLDNGELR; SYQDPSNAQFLESIRR; SYQDPSNAQFLESIR; SPNELVDDLFKGAKEHGAVAVER; SPNELVDDLFKGAK; SPNELVDDLFK; SPGETSKPRPFAGGGYR; SGQQIVGPPR; RSPNELVDDLFK; RGEVPAELRR; RGEVPAELR; QDSLREFVAVTGAEEDRAR; PRPFAGGGYR; PFAGGGYR; PAMAATSFVLM1TTFPNK{1=15.9949}; PAM1AATSFVLMTTFPNK{1=15.9949}; PAMAATSFVLMTTFPNK; LLNAVIVQR; LGSTAPQVLNTSSPAQQAENEAK; LGAAPEEESAYVAGER; LFIVDAR; LAHGGQVNLDM1EDHR…	41	511	0	85	433	1650	NSFL1 cofactor p47 (XY body-associated protein XY40) (p97 cofactor p47)	NSF1C_RAT	O35987	370	40680	98.92	100	370	749	1.38108	0.000712409	0.263591	28.9808
PREDICTED: heterogeneous nuclear ribonucleoprotein C-like 1-like isoform 3 [Cricetulus griseus]	gi|354491211|ref|XP_003507749.1|	SAAEM1YGSVPEHPSPSPLLSSSFDLDYDFQR{1=15.9949}; SAAEMYGSVPEHPSPSPLLSSSFDLDYDFQR; SAAEMYGSVPEHPSPSPL	30	431	0	55	486	3768	Heterogeneous nuclear ribonucleoproteins C1/C2 (hnRNP C1/C2)	HNRPC_MOUSE	Q9Z204	313	34385	99.36	99.36	314	623	1.377	0.000710302	0.222325	24.4237
PREDICTED: 60S acidic ribosomal protein P1-like [Cricetulus griseus]	gi|354470317|ref|XP_003497469.1|	SALILHDDEVTVTEDKINALIK; SALILHDDEVTVTEDK; IYSALILHDDEVTVTEDKINALIK; IYSALILHDDEVTVTEDK; ILHDDEVTVTEDKINALIK; ILHDDEVTVTEDK; ALILHDDEVTVTEDK; AAGVNVEPFWPGLFAK	8	156	0	30	2572	902	60S acidic ribosomal protein P1	RLA1_RAT	P19944	114	11498	96.83	100	63	124	1.36842	0.000705878	0.0804701	8.11619
PREDICTED: hypothetical protein LOC100757682 [Cricetulus griseus]	gi|354473527|ref|XP_003498986.1|	SALILHDDEVTVTEDKINALIK; SALILHDDEVTVTEDK; IYSALILHDDEVTVTEDKINALIK; IYSALILHDDEVTVTEDK; ILHDDEVTVTEDKINALIK; ILHDDEVTVTEDK; ALILHDDEVTVTEDK; AAGVNVEPFWPGLFAK	8	156	0	22	2572	902	60S acidic ribosomal protein P1	RLA1_MOUSE	P47955	114	11475	98.41	100	63	125	1.36842	0.000705878	0.0804701	8.09995
PREDICTED: annexin A5-like [Cricetulus griseus]	gi|354496607|ref|XP_003510417.1|	YM1TISGFQIEETIDRETSGNLEQLLLAVVK{1=15.9949}; YMTISGFQIEETIDRETSGNLEQLLLAVVK; YM1TISGFQIEETIDR{1=15.9949}; YMTISGFQIEETIDR; WGTDEEKFITIFGTR; WGTDEEK; VLTEIIASR; TLLLLC1GGEDD{1=57.0215}; TLFGKDLLDDLKSELTGK; SIPAYLAETLYYAM1K{1=15.9949}; SIPAYLAETLYYAMK; SEIDLYNIR; RDPDTAIDDAQVELDAQALFQAGELK; Q1VYEEEYGSSLEDDVVGDTSGYYQR{1=-17.0265}; QVYEEEYGSSLEDDVVGDTSGYYQR; QEIAEEFK; NFATSLYSM1IK{1=15.9949}; NFATSLYS…	34	436	0	77	603	4458	Annexin A5 (Anchorin CII) (Annexin V) (Annexin-5) (Calphobindin I) (CBP-I) (Endonexin II) (Lipocortin V) (Placental anticoagulant protein 4) (PP4) (Placental anticoagulant protein I) (PAP-I) (Thromboplastin inhibitor) (Vascular anticoagulant-alpha) (VAC-alpha)	ANXA5_MOUSE	P48036	319	35752	95.25	97.78	316	615	1.36677	0.000705027	0.224904	25.2061
PREDICTED: aspartate aminotransferase, cytoplasmic [Cricetulus griseus]	gi|354471172|ref|XP_003497817.1|	YWDAEKR; YFVSEGFELLC1AQSFSK{1=57.0215}; WYNGIDNKDTPVYVSSPTWENHNAVFSAAGFK; WYNGIDNK; VNLGVGAYR; VLSQMEK; VGNLTVVGKESDSILR; VGNLTVVGK; VASVQSLGGTGALR; TPGTWSHITEQIGM1FSFTGLNPK{1=15.9949}; TPGTWSHITEQIGMFSFTGLNPK; TDDSQPWVLPVVR; SYRYWDAEKR; SPPSVFAQVPQAPPVLVFK; RVASVQSLGGTGALR; Q1VEYLVNEK{1=-17.0265}; QVEYLVNEK; QIAAVMK; NLDYVAASIHEAVTKIQ; NLDYVAASIHEAVTK; NFGLYNER; NAPEFSIIVLHAC1AHNPTGTDPTPEEWK{1=5…	49	563	0	93	207	1001	Aspartate aminotransferase, cytoplasmic (cAspAT) (EC 2.6.1.1) (EC 2.6.1.3) (Cysteine aminotransferase, cytoplasmic) (Cysteine transaminase, cytoplasmic) (cCAT) (Glutamate oxaloacetate transaminase 1) (Transaminase A)	AATC_MOUSE	P05201	413	46248	92.25	96.13	413	802	1.3632	0.000703183	0.290415	32.5208
PREDICTED: sulfated glycoprotein 1 [Cricetulus griseus]	gi|354494438|ref|XP_003509344.1|	VVAPFMANIPLLMYPQDHPHSQFQSK; VC1AGGSAVLC2R{1=57.0215;2=57.0215}; SLPC1DIC2ETVVTEAGNLLK{1=57.0215;2=57.0215}; Q1LESNKIPEVDMTR{1=-17.0265}; QLESNKIPEVDMTR; NNATQEEILR; MVTDIQTAVR; LVSYLEHNLEK; LC1SGNPDSVETLEQPAVPILSALPKQPALR{1=57.0215}; LC1SGNPDSVETLEQPAVPILSALPK{1=57.0215}; INDDVC1QDC2VK{1=57.0215;2=57.0215}; IGAC1PSASK{1=57.0215}; HC1QQMVWSK{1=57.0215}; GC1SFLPDPYQK{1=57.0215}; FSALTANK; EEILAALEK…	22	109	0	41	1106	4169	Saposin-B-Val [Cleaved into: Saposin-B (Cerebroside sulfate activator) (CS-ACT) (Non-specific activator) (Sphingolipid activator protein 1) (SAP-1)]	SAP_PIG	P81405	80	8949	75.61	86.59	82	136	1.3625	0.000702824	0.0562259	6.28957
PREDICTED: eukaryotic translation initiation factor 2 subunit 2-like [Cricetulus griseus]	gi|354477932|ref|XP_003501171.1|	TSFVNFTDIC1K{1=57.0215}; TGFQAVTGK; SPDTILQK; Q1IENVLR{1=-17.0265}; M1LDEEGDAQTEETQPSETK{1=15.9949}; MLDEEGDAQTEETQPSETK; LYFLQC1ETC2HSR{1=57.0215;2=57.0215}; LYFLQC1ETC2H{1=57.0215;2=57.0215}; LLAELGTSGSIDGNNQLVIK; KTSFVNFTDIC1K{1=57.0215}; KIFDIDEAEEGVKDLK; KIFDIDEAEEGVK; KFVM1KPPQVVR{1=15.9949}; KFVMKPPQVVR; KDDGISFSNQTGPAWAGSER; IFDIDEAEEGVKDLK; IFDIDEAEEGVK; IESDAPEPAEPEDDLDIM1LGNKK{1=15.994…	37	453	0	74	534	1978	Eukaryotic translation initiation factor 2 subunit 2 (Eukaryotic translation initiation factor 2 subunit beta) (eIF-2-beta)	IF2B_RABIT	P41035	333	38326	98.8	99.1	333	671	1.36036	0.00070172	0.233673	26.8941
PREDICTED: ADP-ribosylation factor 4-like [Cricetulus griseus]	gi|354467387|ref|XP_003496151.1|	QDLPNAM1AISEM2TDK{1=15.9949;2=15.9949}; QDLPNAMAISEM1TDK{1=15.9949}; QDLPNAM1AISEMTDK{1=15.9949}; Q1DLPNAMAISEMTDK{1=-17.0265}; QDLPNAMAISEMTDK; M1LLEDELQDAVLLLFANK{1=15.9949}; MLLEDELQDAVLLLFANK; M1GLTISSLFSR{1=15.9949}; LGLQSLR; IQEGAAVLQK; C1ATQGTGLYEGLDWLSNELSK{1=57.0215}; ATQGTGLYEGLDWLSNELSK	21	244	0.00575954	86	249	516	ADP-ribosylation factor 4	ARF4_MOUSE	P61750	180	20397	100	100	180	370	1.35556	0.000699242	0.125864	14.2624
40S ribosomal protein S30 [Cricetulus griseus]	gi|350540070|ref|NP_001233753.1|	RFVNVVPTFGKK; RFVNVVPTFGK; FVNVVPTFGKK; FVNVVPTFGK; AQGLHTLEVTGQETVAQIK	5	100	0	23	3250	181	Ubiquitin-like protein FUBI (Arsenite-resistance protein)	UBIM_CRIGR	Q60435	74	7686	100	100	74	148	1.35135	0.000697073	0.0515834	5.3577
PREDICTED: proteasome activator complex subunit 3-like [Cricetulus griseus]	gi|354485092|ref|XP_003504718.1|	YPHVEDYRR; YPHVEDYR; VFVM1PNGM2LK{1=15.9949;2=15.9949}; VFVMPNGM1LK{1=15.9949}; VFVM1PNGMLK{1=15.9949}; VFVMPNGMLK; TVTEIDEKEYISLR; TVTEIDEK; TVESEAASYLDQISR; SSNAETLY; SNQQLVDIIEK; RLDEC1EEAFQGTK{1=57.0215}; NSHDGLDGPTYK; NQYVTLHDM1ILK{1=15.9949}; NQYVTLHDMILK; M1WVQLLIPR{1=15.9949}; MWVQLLIPR; LLELDSFLK; LKVDSFR; LDEC1EEAFQGTK{1=57.0215}; KLLELDSFLK; ITSEAEDLVANFFPKK; ITSEAEDLVANFFPK; IEDGNNFGV…	26	343	0	77	873	3003	Proteasome activator complex subunit 3 (11S regulator complex subunit gamma) (REG-gamma) (Activator of multicatalytic protease subunit 3) (Ki nuclear autoantigen) (Proteasome activator 28 subunit gamma) (PA28g) (PA28gamma)	PSME3_MOUSE	P61290	254	29506	100	100	254	518	1.35039	0.000696579	0.176931	20.5533
PREDICTED: protein arginine N-methyltransferase 1 isoform 2 [Cricetulus griseus]	gi|354504123|ref|XP_003514128.1|	YESMLNTVLHAR; WLAPDGLIFPDR; VVLDVGSGTGILC1M2FAAK{1=57.0215;2=15.9949}; VVLDVGSGTGILC1MFAAK{1=57.0215}; VIGIEC1SSISDYAVK{1=57.0215}; VEEVELPVDK; VEDLTFTSPFC1LQVK{1=57.0215}; TGFSTSPESPYTHWK; TGEEIFGTIGM1RPNAK{1=15.9949}; TGEEIFGTIGMRPNAK; TGEEIFGTIGM1RPN{1=15.9949}; TGEEIFGTIGMRPN; TGEEIFGTIGMR; Q1TVFYM2EDYLTVK{1=-17.0265;2=15.9949}; QTVFYM1EDYLTVK{1=15.9949}; Q1TVFYMEDYLTVK{1=-17.0265}; QTVFYMEDY…	42	496	0	77	413	5273	Protein arginine N-methyltransferase 1 (EC 2.1.1.-) (Histone-arginine N-methyltransferase PRMT1) (EC 2.1.1.125)	ANM1_MOUSE	Q9JIF0	371	42436	99.46	99.73	371	774	1.33693	0.000689633	0.255854	29.2653
PREDICTED: exportin-2-like [Cricetulus griseus]	gi|354480649|ref|XP_003502517.1|	YIM1IFR{1=15.9949}; YIMIFR; YGALALQEIFDGIQPK; YDLLVSNAIQFLASVC1ERPHYK{1=57.0215}; YDLLVSNAIQFLASVC1ERPH{1=57.0215}; YDEEFQR; WPDLLTEM1VNR{1=15.9949}; WPDLLTEMVNR; VIVPNM1EFR{1=15.9949}; VIVPNMEFR; VC1ASVTFK{1=57.0215}; TLDPDPAVR; TGNIPALVR; TAHSLFK; TAAEIAPFVEILLTNLFK; SQIC1DNAALYAQK{1=57.0215}; SNNVNEFPVLK; SNELWTEIK; SLLLETHK; SFSLLQEAIIPYIPTLITQLTQK; SFLVFINLYC1IK{1=57.0215}; RAAC1DLVR{1=57.02…	93	1298	0.00273723	76	126	2366	Exportin-2 (Exp2) (Cellular apoptosis susceptibility protein) (Chromosome segregation 1-like protein) (Importin-alpha re-exporter)	XPO2_HUMAN	P55060	971	110417	99.49	99.9	971	1996	1.33677	0.00068955	0.669553	76.138
PREDICTED: 40S ribosomal protein S9-like [Cricetulus griseus]	gi|354495178|ref|XP_003509708.1|	SPYGGGRPGR; RLQTQVFK; Q1VVNIPSFIVR{1=-17.0265}; QVVNIPSFIVR; M1KLDYILGLK{1=15.9949}; MKLDYILGLK; LQTQVFKRALAK; LQTQVFK; LDYILGLK; LDSQKHIDFSLR; KQVVNIPSFIVR; KGQGGAGAGDDEEED; IGVLDEGK; IEDFLERR; IEDFLER; HIDFSLR; GQGGAGAGDDEEED	17	259	0.00248756	53	1410	4274	40S ribosomal protein S9	RS9_MOUSE	Q6ZWN5	194	22591	98.33	98.33	120	234	1.33505	0.000688665	0.133601	15.5576
PREDICTED: 60S ribosomal protein L7a-like [Cricetulus griseus]	gi|354485535|ref|XP_003504939.1|	VVNPLFEK; VAPAPAVVKK; VAPAPAVVK; NFGIGQDIQPKR; NFGIGQDIQPK; KVVNPLFEK; KVAPAPAVVK	12	354	0	35	660	3056	60S ribosomal protein L7a	RL7A_BOVIN	Q2TBQ5	266	30026	95.2	98.4	125	242	1.33083	0.000686486	0.182605	20.6124
PREDICTED: malate dehydrogenase, cytoplasmic-like [Cricetulus griseus]	gi|354479983|ref|XP_003502188.1|	VIVVGNPANTNC1LTASK{1=57.0215}; SLLYSIGNGSVFGK; SAPSIPKENFSC1LTR{1=57.0215}; PANTNC1LTASK{1=57.0215}; NVIIWGNHSSTQYPDVNHAK; M1GVLDGVLM2ELQDC3ALPLLK{1=15.9949;2=15.9949;3=57.0215}; MGVLDGVLM1ELQDC2ALPLLK{1=15.9949;2=57.0215}; M1GVLDGVLMELQDC2ALPLLK{1=15.9949;2=57.0215}; MGVLDGVLMELQDC1ALPLLK{1=57.0215}; LSSAMSAAK; LGVTAEDVKNVIIWGNHSSTQYPDVNHAK; LGVTAEDVK; KLSSAMSAAK; IFKAQGAALEKYAK; IFKAQGAALEK; HS…	29	442	0.00571429	69	745	2276	Malate dehydrogenase, cytoplasmic (EC 1.1.1.37) (Cytosolic malate dehydrogenase)	MDHC_RAT	O88989	334	36483	97.31	99.7	334	671	1.32335	0.000682631	0.227999	24.9044
PREDICTED: serine-threonine kinase receptor-associated protein-like [Cricetulus griseus]	gi|354477505|ref|XP_003500960.1|	YDYNSGEELESYK; VWDAVSGDELM1TLAHK{1=15.9949}; VWDAVSGDELMTLAHK; TYGLWK; TVDFTQDSNYLLTGGQDKLLR; TVDFTQDSNYLLTGGQDK; TIAFHSAVSLEPIK; SVNFNMSVSSMEYIPEGEVLVLTYGR; SFEAPATINSASLHPEKEFLVAGGEDFK; SFEAPATINSASLHPEK; QILSADDK; Q1GDTGDWIGTFLGHK{1=-17.0265}; QGDTGDWIGTFLGHK; MSVSSMEYIPEGEVLVLTYGR; LWQTVVGK; LWDHATM1TEVK{1=15.9949}; LWDHATMTEVK; IYDLNKPEAEPK; IGFPETTEEELEEITSENSDSMYSSTPEVKA; IGFPETTEEELEEITSE…	33	462	0.00714569	77	624	1918	Serine-threonine kinase receptor-associated protein (UNR-interacting protein)	STRAP_RAT	Q5XIG8	350	38456	97.12	99.04	313	631	1.32	0.000680901	0.238315	26.1847
PREDICTED: hypothetical protein LOC100760484 [Cricetulus griseus]	gi|354480675|ref|XP_003502530.1|	YPEAPPSVR; WTGM1IIGPPR{1=15.9949}; WTGMIIGPPR; WQNSHSIK; VVDPRATAVLAK; VNM1SGVSSSNGVVDPR{1=15.9949}; VNMSGVSSSNGVVDPR; VILQELR; LPQPPEGQC1YSN{1=57.0215}; LLEELEEGQKGVGDGTVSWGLEDDEDMTLTR; LLEELEEGQK; GVGDGTVSWGLEDDEDM1TLTR{1=15.9949}; GVGDGTVSWGLEDDEDMTLTR	13	194	0.00254669	19	1801	2372	Ubiquitin-conjugating enzyme E2 variant 1 (UEV-1) (CROC-1)	UB2V1_MOUSE	Q9CZY3	147	16355	97.87	100	141	290	1.31973	0.000680761	0.100072	11.1338
PREDICTED: 60S ribosomal protein L35a-like isoform 1 [Cricetulus griseus]	gi|354465976|ref|XP_003495452.1|	VM1LYPSRI{1=15.9949}; VM1LYPSR{1=15.9949}; VMLYPSR; NQREHTALLKIEGVYAR; NNTVTPGGKPNK; IEGVYAR; EHTALLK; DETEFYLGKR; DETEFYLGK; C1AYVYK{1=57.0215}; AIFAGYKR; AIFAGYK	12	143	0.00443131	55	1929	326	60S ribosomal protein L35a	RL35A_MOUSE	O55142	110	12554	100	100	110	228	1.3	0.000670584	0.0737643	8.41852
PREDICTED: 60S ribosomal protein L35a-like isoform 2 [Cricetulus griseus]	gi|354465978|ref|XP_003495453.1|	VM1LYPSRI{1=15.9949}; VM1LYPSR{1=15.9949}; VMLYPSR; NQREHTALLKIEGVYAR; NNTVTPGGKPNK; IEGVYAR; EHTALLK; DETEFYLGKR; DETEFYLGK; C1AYVYK{1=57.0215}; AIFAGYKR; AIFAGYK	12	143	0.00443131	55	1929	326	60S ribosomal protein L35a	RL35A_MOUSE	O55142	110	12554	100	100	110	228	1.3	0.000670584	0.0737643	8.41852
PREDICTED: phosphatidylethanolamine-binding protein 1-like [Cricetulus griseus]	gi|354478232|ref|XP_003501319.1|	FREWHHFLVVNM1K{1=15.9949}; FREWHHFLVVNMK; EWHHFLVVNM1K{1=15.9949}; EWHHFLVVNMK	15	243	0	42	786	2021	Phosphatidylethanolamine-binding protein 1 (PEBP-1) (HCNPpp) [Cleaved into: Hippocampal cholinergic neurostimulating peptide (HCNP)]	PEBP1_MOUSE	P70296	187	20830	88.83	92.55	188	344	1.29947	0.000670309	0.125348	13.9625
PREDICTED: destrin-like [Cricetulus griseus]	gi|354468130|ref|XP_003496520.1|	YALYDASFETK; KEELM1FFLWAPEQAPLK{1=15.9949}; KEELMFFLWAPEQAPLK; KAVIFC1LSADKK{1=57.0215}; IFYDM1K{1=15.9949}; IFYDMK; HFVGMLPEKDC1R{1=57.0215}; HFVGM1LPEK{1=15.9949}; HFVGMLPEK; HEYQANGPEDLNR; FQGIKHEYQANGPEDLNRTSIAEK; FLWAPEQAPLK; EILVGDVGDTITDPFK; C1SSPEEIK{1=57.0215}; C1IVVEEGKEILVGDVGDTITDPFK{1=57.0215}; C1IVVEEGK{1=57.0215}; AVIFC1LSADKK{1=57.0215}; AVIFC1LSADK{1=57.0215}	23	214	0.0190235	76	267	623	Destrin (Actin-depolymerizing factor) (ADF)	DEST_RAT	Q7M0E3	165	18534	98.18	98.79	165	330	1.29697	0.000669021	0.110389	12.3996
PREDICTED: proteasome subunit alpha type-2-like [Cricetulus griseus]	gi|354488607|ref|XP_003506459.1|	YNEDLELEDAIHTAILTLK; YNEDLELEDAIHTAIL; YNEDLELEDAIHTA; YLVYQEPIPTAQLVQR; VASVMQEYTQSGGVRPFGVSLLIC1GWNEGR{1=57.0215}; VASVMQEYTQSGGVRPF; VASVM1QEYTQSGGVR{1=15.9949}; VASVMQEYTQSGGVR; TFLEKR; SVHKVEPITK; RYNEDLELEDAIHTAILTLK; RLTPTEVK; PYLFQSDPSGAYFAWK; LVYQEPIPTAQLVQR; LVQIEYALAAVAGGAPSVGIK; LFQSDPSGAYFAWK; LAQQYYLVYQEPIPTAQLVQR; KLAQQYYLVYQEPIPTAQLVQR; HIGLVYSGM1GPDYR{1=15.9949}; HIGLVYSGMGPDYR; …	29	301	0	83	628	3441	Proteasome subunit alpha type-2 (EC 3.4.25.1) (Macropain subunit C3) (Multicatalytic endopeptidase complex subunit C3) (Proteasome component C3)	PSA2_HUMAN	P25787	234	25899	100	100	234	486	1.28632	0.00066353	0.155266	17.1848
PREDICTED: 40S ribosomal protein S16-like [Cricetulus griseus]	gi|354483441|ref|XP_003503901.1|	VNGRPLEM1IEPR{1=15.9949}; VNGRPLEMIEPR; VKGGGHVAQIYAIR; TLLVADPR; PLEM1IEPR{1=15.9949}; PLEMIEPR; LLEPVLLLGKER; LLEPVLLLGK; KFGGPGAR; GGGHVAQIYAIR; FAGVDIR; EIKDILIQYDR; DILIQYDR; ALVAYYQK	14	187	0	58	1689	2791	40S ribosomal protein S16	RS16_MOUSE	P14131	146	16445	97.95	97.95	146	283	1.28082	0.000660692	0.096461	10.8651
PREDICTED: 26S proteasome non-ATPase regulatory subunit 11-like [Cricetulus griseus]	gi|354466820|ref|XP_003495870.1|	YVRPFLNSISK; YQEALHLGSQLLR; YMLLC1K{1=57.0215}; VVDSLYNK; VQIEHISSLIK; VIEPFSR; TYHALSNLPK; TYEAALETIQNM1SK{1=15.9949}; TYEAALETIQNMSK; TTANAIYC1PPK{1=57.0215}; TGQAAELGGLLK; TAYSYFYEAFEGYDSIDSPK; SYFYEAFEGYDSIDSPK; SLADFEK; RYQEALHLGSQLLR; PFLNSISK; LYDNLLEQNLIR; LVSLYFDTKR; LVSLYFDTK; LSQMILDKK; LSQM1ILDK{1=15.9949}; LSQMILDK; LQATLDM1QSGIIHAAEEKDWK{1=15.9949}; LQATLDMQSGIIHAAEEKDWK; LQATLDM1QS…	39	540	0	67	487	434	26S proteasome non-ATPase regulatory subunit 11 (26S proteasome regulatory subunit RPN6)	PSD11_RAT	F1LMZ8	422	47464	99.74	100	392	795	1.27962	0.000660072	0.27855	31.3297
stress-induced-phosphoprotein 1 [Cricetulus griseus]	gi|350539641|ref|NP_001233607.1|	YKDAIHFYNK; TYEEGLKHEANNLQLK; TYEEGLK; TVDLKPDWGK; TPDVLKK; TLLSDPTYRELIEQLR; TLLSDPTYR; SLAEHRTPDVLKK; RTYEEGLKHEANNLQLK; NPVIAQK; LM1DVGLIAIR{1=15.9949}; LMDVGLIAIR; LLEFQLALK; LILEQM1QK{1=15.9949}; LILEQMQK; LDPQNHVLYSNR; LAYINPDLALEEK; KFM1NPFNLPNLYQK{1=15.9949}; KDFDMALK; KAAALEFLNRFEEAK; KAAALEFLNR; KAAALEAM1KDYTK{1=15.9949}; KAAALEAMKDYTK; INPDLALEEK; IGNSYFKEER; IGNSYFK; HEANNLQLK; HDSPED…	64	694	0	62	227	149	Stress-induced-phosphoprotein 1 (STI1) (Hsc70/Hsp90-organizing protein) (Hop)	STIP1_CRIGR	O54981	543	62651	100	100	543	1115	1.27808	0.00065928	0.357989	41.3045
PREDICTED: 60S ribosomal protein L34-like [Cricetulus griseus]	gi|354504047|ref|XP_003514090.1|	SAC1GVC2PGR{1=57.0215;2=57.0215}; RLSYNTASNKTR; RLSYNTASNK; RAFLIEEQK; LSYNTASNK; IVYLYTK; AFLIEEQKIVVK; AFLIEEQK	8	149	0.0029985	35	2573	5264	60S ribosomal protein L34	RL34_HUMAN	P49207	117	13293	100	100	117	233	1.2735	0.000656917	0.0768593	8.7324
PREDICTED: clusterin-like [Cricetulus griseus]	gi|354486063|ref|XP_003505201.1|	YINKEIQNAVQGVK; VTEVVVKLFDSDPITVVLPEEVSKDNPK; VTEVVVK; VSTVTTHSNNSEEPSRVTEVVVK; VSTVTTHSNNSEEPSR; TLIEKTNEERK; TLIEKTNEER; SLLNSLEEAKK; SLLNSLEEAK; RPHFLYPK; QQSQVLDAM1QDSFTR{1=15.9949}; QQSQVLDAMQDSFTR; Q1IKTLIEKTNEER{1=-17.0265}; QIKTLIEKTNEER; Q1IKTLIEK{1=-17.0265}; LTQQYNELLHSLQTK; LFDSDPITVVLPEEVSKDNPKFM1DTVAEK{1=15.9949}; LFDSDPITVVLPEEVSKDNPKFMDTVAEK; LFDSDPITVVLPEEVSKDNPK; LFDSDPITVVLPEEV…	37	243	0.0107116	42	540	3133	Clusterin (Sulfated glycoprotein 2) (SGP-2) [Cleaved into: Clusterin beta chain; Clusterin alpha chain] (Fragment)	CLUS_MESAU	P14683	191	22099	92.63	95.79	190	366	1.27225	0.000656271	0.125348	14.5029
PREDICTED: poly(rC)-binding protein 2 isoform 1 [Cricetulus griseus]	gi|354490191|ref|XP_003507243.1|	TGFSGIESSSPEVK; PSSSPVIFAGGQDR; PKPSSSPVIFAGGQDR; LHQLAM1QQSHFPM2THGNTGFSGIESSSPEVK{1=15.9949;2=15.9949}; LHQLAM1QQSHFPMTHGNTGFSGIESSSPEVK{1=15.9949}; LHQLAMQQSHFPMTHGNTGFSGIESSSPEVK; GYWAGLDASAQTTSHELTIPNDLIGC1IIGR{1=57.0215}; GVTIPYRPKPSSSPVIFAGGQDR	34	460	0	72	132	3635	Poly(rC)-binding protein 2 (Alpha-CP2) (CTBP) (CBP) (Putative heterogeneous nuclear ribonucleoprotein X) (hnRNP X)	PCBP2_MOUSE	Q61990	362	38222	99.72	99.72	362	734	1.27072	0.00065548	0.237284	25.0538
PREDICTED: eukaryotic initiation factor 4A-III-like [Cricetulus griseus]	gi|354489198|ref|XP_003506751.1|	YLPPATQVVLISATLPHEILEM1TNK{1=15.9949}; YLPPATQVVLISATLPHEILEMTNK; VLISTDVWAR; TITQAVIFC1NTK{1=57.0215}; TATFSISVLQC1LDIQVR{1=57.0215}; RDELTLEGIK; Q1FFVAVER{1=-17.0265}; QFFVAVER; PPATQVVLISATLPHEILEMTNK; M1LVLDEADEM2LNK{1=15.9949;2=15.9949}; MLVLDEADEM1LNK{1=15.9949}; M1LVLDEADEMLNK{1=15.9949}; MLVLDEADEMLNK; LDYGQHVVAGTPGR; KLDYGQHVVAGTPGR; KGVAINFVKNDDIR; KGVAINFVK; IGGTNVGEDIR; GVAINFVK; GRDV…	48	522	0.00986031	51	48	3516	Eukaryotic initiation factor 4A-III (eIF-4A-III) (eIF4A-III) (EC 3.6.4.13) (ATP-dependent RNA helicase DDX48) (ATP-dependent RNA helicase eIF4A-3) (DEAD box protein 48) (Eukaryotic translation initiation factor 4A isoform 3) [Cleaved into: Eukaryotic initiation factor 4A-III, N-terminally processed]	IF4A3_RAT	Q3B8Q2	411	46841	98.07	98.07	362	737	1.27007	0.000655147	0.269265	30.6877
PREDICTED: ran-specific GTPase-activating protein-like [Cricetulus griseus]	gi|354480589|ref|XP_003502487.1|	VAEKLEALSVK; TLEEDEEELFKM1R{1=15.9949}; TLEEDEEELFKMR; TLEEDEEELFK; THADFADEC1PKPELLAIR{1=57.0215}; M1ELKPNAGSDR{1=15.9949}; MELKPNAGSDR; LEALSVK; IC1ANHYITPM2M3ELKPNAGSDR{1=57.0215;2=15.9949;3=15.9949}; IC1ANHYITPM2MELKPNAGSDR{1=57.0215;2=15.9949}; IC1ANHYITPMMELKPNAGSDR{1=57.0215}; IC1ANHYITPM2M3ELKPN{1=57.0215;2=15.9949;3=15.9949}; HYITPM1M2ELKPNAGSDR{1=15.9949;2=15.9949}; HYITPMM1ELKPNAGSDR{1…	24	254	0	61	110	2357	Ran-specific GTPase-activating protein (HpaII tiny fragments locus 9a protein) (Ran-binding protein 1) (RANBP1)	RANG_MOUSE	P34022	203	23596	98.01	100	201	402	1.25123	0.000645428	0.131022	15.2295
PREDICTED: prostaglandin E synthase 3-like [Cricetulus griseus]	gi|354488207|ref|XP_003506262.1|	WYDRR; SKLTFSC1LGGSDNFK{1=57.0215}; SILC1C2LR{1=57.0215;2=57.0215}; LTFSC1LGGSDNFK{1=57.0215}; LNWLSVDFNNWK; KGESGQSWPR; HLNEIDLFHC1IDPNDSK{1=57.0215}; HLNEIDLFH; GESGQSWPR; DYVFIEFC1VEDSKDVNVNFEK{1=57.0215}; DYVFIEFC1VEDSK{1=57.0215}; DWEDDSDEDM1SNFDR{1=15.9949}; DWEDDSDEDMSNFDR; DVNVNFEK; C1VEDSKDVNVNFEK{1=57.0215}	15	200	0	63	1591	3379	Prostaglandin E synthase 3 (EC 5.3.99.3) (Cytosolic prostaglandin E2 synthase) (cPGES) (Hsp90 co-chaperone) (Progesterone receptor complex p23) (Sid 3177) (Telomerase-binding protein p23)	TEBP_MOUSE	Q9R0Q7	160	18721	100	100	159	324	1.25	0.000644793	0.103167	12.0712
PREDICTED: ras-related protein Rab-1A-like [Cricetulus griseus]	gi|354471845|ref|XP_003498151.1|	VVDYTTAK; NATNVEQSFM1TM2AAEIK{1=15.9949;2=15.9949}; NATNVEQSFMTM1AAEIK{1=15.9949}; NATNVEQSFM1TMAAEIK{1=15.9949}; NATNVEQSFMTMAAEIK; M1GPGATAGGAEK{1=15.9949}; MGPGATAGGAEK; KVVDYTTAK; IQSTPVK; GAHGIIVVYDVTDQESFNNVK; EFADSLGIPFLETSAK	19	256	0	69	4	1102	Ras-related protein Rab-1A (YPT1-related protein)	RAB1A_MOUSE	P62821	205	22678	100	100	205	425	1.24878	0.000644164	0.132054	14.6083
PREDICTED: cathepsin Z [Cricetulus griseus]	gi|354468711|ref|XP_003496795.1|	WRVGDYGSLSGREK; WRVGDYGSLSGR; VGDYGSLSGREK; VGDYGSLSGR; TYPRPHEYLSPSDIPKNWDWR; TYPRPHEYLSPSDIPK; TC1YHPLRGDQIAQLGR{1=57.0215}; SVQNVIDC1GNAGSC2EGGNDLPVWAYAHK{1=57.0215;2=57.0215}; SPSDIPKNWDWR; RTYPRPHEYLSPSDIPK; NVKGVNYASITR; NSWGEPWGERGWM1R{1=15.9949}; NSWGEPWGERGWMR; NSWGEPWGER; NQHIPQYC1GSC2WAHGSTSAM3ADR{1=57.0215;2=57.0215;3=15.9949}; NQHIPQYC1GSC2WAHGSTSAMADR{1=57.0215;2=57.0215}; MM1AEIYAN…	30	379	0	75	721	696	Cathepsin Z (EC 3.4.18.1) (Cathepsin Y)	CATZ_RAT	Q9R1T3	306	34194	90.2	94.44	306	550	1.23856	0.000638893	0.195501	21.8463
peroxiredoxin-2 [Cricetulus griseus]	gi|350538257|ref|NP_001233709.1|	YVVLFFYPLDFTFVC1PTEIIAFSNHAEDFR{1=57.0215}; TDEGIAYR; SVDEALR; SLSENYGVLKTDEGIAYR; SLSENYGVLK; Q1ITVNDLPVGR{1=-17.0265}; QITVNDLPVGR; PAPDFTATAVVDGAFK; LVQAFQYTDEHGEVC1PAGWKPGSDTIKPNVDDSK{1=57.0215}; LVQAFQYTDEHGEVC1PAGWK{1=57.0215}; LGC1EVLGVSVDSQFTHLAWINTPR{1=57.0215}; KEGGLGPLNIPLLADVTR; IGKPAPDFTATAVVDGAFK; GLFIIDAK; FYPLDFTFVC1PTEIIAFSNHAEDFR{1=57.0215}; EGGLGPLNIPLLADVTR	19	245	0	88	183	127	Peroxiredoxin-2 (EC 1.11.1.15)	PRDX2_CRIGR	Q8K3U7	198	21813	100	100	198	410	1.23737	0.00063828	0.126379	13.9228
PREDICTED: tumor protein D54-like isoform 2 [Cricetulus griseus]	gi|354482001|ref|XP_003503189.1|	VTQSDLYKK; VTQSDLYK; VEEEIITLR; TSAALSTM1GSAISR{1=15.9949}; TSAALSTMGSAISR; TQETLSQAGQK; SWHDVQVSTAYVK; RLGLSTLGELK; LGLSTLGELKQNLSR; LGLSTLGELK; LGEWNEK; KTQETLSQAGQK; HSISM1PAM2R{1=15.9949;2=15.9949}; HSISM1PAMR{1=15.9949}; GVLSDFM1TDVPVGPGVASR{1=15.9949}; GVLSDFMTDVPVGPGVASR; ENGSDNLPSSPGSGDQPLSDHAPF; DSASQDINLNSP; AQAVEGLTEVEEEELRAELAK; AQAVEGLTEVEEEELR	20	272	0	75	1202	2573	Tumor protein D54 (Tumor protein D52-like 2)	TPD54_RAT	Q6PCT3	220	23992	94.55	95	220	386	1.23636	0.000637759	0.140307	15.3011
PREDICTED: 6-phosphogluconate dehydrogenase, decarboxylating-like [Cricetulus griseus]	gi|354504493|ref|XP_003514309.1|	YGPSLM1PGGNK{1=15.9949}; YGPSLMPGGNK; YGGIALMWR; WTAISALEYGM1PVTLIGEAVFAR{1=15.9949}; WTAISALEYGMPVTLIGEAVFAR; VVSTGVQAGIPMPC1FTTALSFYDGYR{1=57.0215}; VGTGEPC1C2DWVGEEGAGHFVK{1=57.0215;2=57.0215}; VDDFLANEAK; TVSKVDDFLANEAKGTK; TVSKVDDFLANEAK; TQLAHNKESFLEDIRK; TQLAHNK; TIFQAIAAK; SLKEM1VSM2LK{1=15.9949;2=15.9949}; SAVDNC1QDSWRR{1=57.0215}; SAVDNC1QDSWR{1=57.0215}; RIILLVK; PGEFIHTNWTGHGGSVSSSSYN…	48	594	0	76	212	5314	6-phosphogluconate dehydrogenase, decarboxylating (EC 1.1.1.44)	6PGD_MOUSE	Q9DCD0	483	53247	94	97.1	483	904	1.22981	0.00063438	0.306405	33.7788
PREDICTED: 26S protease regulatory subunit 6A [Cricetulus griseus]	gi|354469938|ref|XP_003497369.1|	VTHELQAMK; VIELLDVDPNDQEEDGANIDLDSQR; VDILDPALLR; TM1LELLNQLDGFQPNTQVK{1=15.9949}; TMLELLNQLDGFQPNTQVK; TLPYLVSNVIELLDVDPNDQEEDGANIDLDSQR; SIIFIDELDAIGTK; Q1TYFLPVIGLVDAEK{1=-17.0265}; QTYFLPVIGLVDAEK; Q1IQELVEAIVLPM2NHK{1=-17.0265;2=15.9949}; QIQELVEAIVLPM1NHK{1=15.9949}; Q1IQELVEAIVLPMNHK{1=-17.0265}; QIQELVEAIVLPMNHK; PVIGLVDAEK; M1STEEIIQR{1=15.9949}; MSTEEIIQR; M1NVSPDVNYEELAR{1=15.9949}; MN…	47	543	0	75	348	875	26S protease regulatory subunit 6A (26S proteasome AAA-ATPase subunit RPT5) (Proteasome 26S subunit ATPase 3) (Tat-binding protein 1) (TBP-1)	PRS6A_MOUSE	O88685	442	49549	99.77	100	442	905	1.22851	0.000633706	0.280098	31.3995
PREDICTED: cysteine-rich protein 2-like [Cricetulus griseus]	gi|354473144|ref|XP_003498796.1|	YATLFGPK; VSSLGKDWHK; TVYFAEK; TLTPGGHAEHDGQPYC1HKPC2YGILFGPK{1=57.0215;2=57.0215}; TLTPGGHAEHDGQPYC1HKPC2{1=57.0215;2=57.0215}; TLTPGGHAEHDGQPYC1HK{1=57.0215}; TLTPGGHAEHDGQPY; TLTPGGHAEHDGKPFC1HKPC2{1=57.0215;2=57.0215}; TLTPGGHAEHDGKPFC1HK{1=57.0215}; TGAVGSYIYDKDPEGTVQP; RVYFAEK; PLTEGPQITGPIEVPVVR; PFC1HKPC2YATLFGPK{1=57.0215;2=57.0215}; PC1YGILFGPK{1=57.0215}; PC1YATLFGPK{1=57.0215}; IYEKPL…	27	255	0	78	838	1303	Cysteine-rich protein 2 (CRP-2) (Heart LIM protein)	CRIP2_MOUSE	Q9DCT8	208	22727	98.08	98.56	208	420	1.22596	0.000632393	0.131538	14.3724
PREDICTED: small nuclear ribonucleoprotein G-like [Cricetulus griseus]	gi|354491761|ref|XP_003508023.1|	SIIMLEALER; HVQGILR; GNSIIM1LEALERV{1=15.9949}; GNSIIMLEALERV; GNSIIM1LEALER{1=15.9949}; GNSIIMLEALER	6	93	0.0143885	26	2973	3835	Small nuclear ribonucleoprotein G (snRNP-G) (Sm protein G) (Sm-G) (SmG)	RUXG_MOUSE	P62309	76	8496	100	100	76	156	1.22368	0.000631218	0.0479726	5.36283
PREDICTED: rRNA 2'-O-methyltransferase fibrillarin-like [Cricetulus griseus]	gi|354486249|ref|XP_003505294.1|	VSISEGDDKIEYR; VSISEGDDK; VSDIVGPDGLVYAVEFSHR; VLYLGAASGTTVSHVSDIVGPDGLVYAVEFSHR; TNIIPVIEDAR; RVSISEGDDKIEYR; NVM1VEPHRHEGVFIC2R{1=15.9949;2=57.0215}; NVMVEPHR; NLVPGESVYGEKR; NLVPGESVYGEK; NGGHFVISIK; M1QQENM2KPQEQLTLEPYER{1=15.9949;2=15.9949}; MQQENM1KPQEQLTLEPYER{1=15.9949}; M1QQENMKPQEQLTLEPYER{1=15.9949}; MQQENMKPQEQLTLEPYER; M1LIAMVDVIFADVAQPDQTR{1=15.9949}; MLIAMVDVIFADVAQPDQTR; MKPQEQLTL…	33	392	0	72	626	3139	rRNA 2'-O-methyltransferase fibrillarin (EC 2.1.1.-) (34 kDa nucleolar scleroderma antigen) (Histone-glutamine methyltransferase)	FBRL_HUMAN	P22087	321	33784	99.59	100	241	501	1.22118	0.000629928	0.202207	21.2815
PREDICTED: calcyclin-binding protein-like, partial [Cricetulus griseus]	gi|354470976|ref|XP_003497720.1|	WDYLTQVEK; VRDTLTSEK; VKTDTVIILC1R{1=57.0215}; TINKAWVESR; TDTVIILC1R{1=57.0215}; SKIEIEIKNK; SKIEIEIK; SFDLLVK; SELDNEKPAAVVAPLTTGYTVK; SELDNEKPAAVVAPLTTGY; SELDNEKPAAVVAPL; NYSM1IVNNLLKPISVESSSK{1=15.9949}; NYSMIVNNLLKPISVESSSK; NYSMIVNNLLK; KSELDNEKPAAVVAPLTTGYTVK; IYITLTGVHQVPTENVQVHFTER; IYEDGDDDM1KR{1=15.9949}; IYEDGDDDMKR; IYEDGDDDMK; IVNNLLKPISVESSSK; ISNYGWDQSDKFVK; ISNYGWDQSDK; EKPSYDTE…	28	279	0	77	792	984	Calcyclin-binding protein (CacyBP) (Siah-interacting protein)	CYBP_MOUSE	Q9CXW3	229	26510	98.91	98.91	184	378	1.21834	0.000628462	0.143918	16.6605
PREDICTED: 60S ribosomal protein L13a-like [Cricetulus griseus]	gi|354493134|ref|XP_003508699.1|	YQAVTATLEEKR; YQAVTATLEEK; YLAFLR; VLDGIPPPYDKK; VLDGIPPPYDK; RMVVPAALK; RGQAALERLK; RGQAALER; M1VVPAALK{1=15.9949}; MVVPAALK; LKVLDGIPPPYDKK; LAHEVGWK; KFAYLGR; GQAALERLK; GPYHFR; FAYLGR; C1EGINISGNFYR{1=57.0215}; AEGQVLVLDGR	18	247	0.00445434	46	1352	4007	60S ribosomal protein L13a (Transplantation antigen P198) (Tum-P198 antigen)	RL13A_MOUSE	P19253	203	23464	98.52	99.51	203	404	1.21675	0.000627641	0.127411	14.727
PREDICTED: prefoldin subunit 2-like [Cricetulus griseus]	gi|354489511|ref|XP_003506905.1|	TVKEVLPALEGNKEQIQK; SSGSSTGKGAVSAEQVIAGFNR; M1VGGVLVER{1=15.9949}; MVGGVLVER; LM1GEDEKPAAK{1=15.9949}; LMGEDEKPAAK; IIETLSQQLQAK; GKELNEFR; GAVSAEQVIAGFNR; GAVSAEQVIAGF; EVLPALEGNKEQIQK; EVLPALEGNK; ELNEFR; AAELEM1ELNEHSLVIDTLKEVDETRR{1=15.9949}; AAELEMELNEHSLVIDTLKEVDETRR; AAELEM1ELNEHSLVIDTLK{1=15.9949}; AAELEMELNEHSLVIDTLK; AAELEMELNEH	18	186	0	69	1354	3556	Prefoldin subunit 2	PFD2_RAT	B0BN18	154	16580	96.75	97.4	154	296	1.20779	0.00062302	0.0959451	10.3297
PREDICTED: splicing factor, proline- and glutamine-rich [Cricetulus griseus]	gi|354477419|ref|XP_003500918.1|	YGEPGEVFINKGK; YGEPGEVFINK; VSNELLEEAFSQFGPIER; STGKGIVEFASKPAAR; SLDEMEK; RREEEMMIR; RMEELHSQEM1QK{1=15.9949}; RM1EELHSQEMQK{1=15.9949}; RMEELHSQEMQK; RLFVGNLPADITEDEFK; QREMEEQMR; Q1REESYSR{1=-17.0265}; PVIVEPLEQLDDEDGLPEKLAQK; PVIVEPLEQLDDEDGLPEK; NLSPYVSNELLEEAFSQFGPIER; M1GYM2DPR{1=15.9949;2=15.9949}; MGYMDPR; MGGGGTM1NM2GDPYGSGGQK{1=15.9949;2=15.9949}; M1GGGGTMNM2GDPYGSGGQK{1=15.9949;2=15.9…	60	838	0	78	1	1902	Splicing factor, proline- and glutamine-rich (DNA-binding p52/p100 complex, 100 kDa subunit) (Polypyrimidine tract-binding protein-associated-splicing factor) (PSF) (PTB-associated-splicing factor)	SFPQ_MOUSE	Q8VIJ6	699	75442	100	100	431	878	1.19886	0.000618411	0.432269	46.6541
hypoxia up-regulated protein 1 [Cricetulus griseus]	gi|350537471|ref|NP_001233670.1|	YSHDFNFHINYGDLGFLGPEDLR; YPDYESK; YGDLGFLGPEDLR; YFQHLLGK; VQEVLLK; VPGPVQQALQSAEM1SLDEIEQVILVGGATRVPK{1=15.9949}; VPGPVQQALQSAEMSLDEIEQVILVGGATRVPK; VPGPVQQALQSAEM1SLDEIEQVILVGGATR{1=15.9949}; VPGPVQQALQSAEMSLDEIEQVILVGGATR; VLQLINDNTATALSYGVFR; VKPFVVR; VITFNR; VIPPAGQPEEAKPILEPDKEETTTEPTDSEPLELGGPGAESEPK; VINDTWAWK; VESVFETLVEDSPEEESTLTK; VAIVKPGVPM1EIVLNK{1=15.9949}; VAIVKPGVPMEIVLNK; TVLSANA…	88	1195	0	69	131	101	Hypoxia up-regulated protein 1 (150 kDa oxygen-regulated protein) (ORP-150) (170 kDa glucose-regulated protein) (GRP-170)	HYOU1_CRIGR	Q60432	999	111271	100	100	999	2029	1.1962	0.000617039	0.616422	68.6585
PREDICTED: tubulin-specific chaperone A-like [Cricetulus griseus]	gi|354473082|ref|XP_003498765.1|	YTDLQQILESEKDLEQAEEYK; RLEAAYTDLQQILESEKDLEQAEEYK; RLEAAYTDLQQILESEK; Q1QEEKIEK{1=-17.0265}; Q1AEILQESR{1=-17.0265}; QAEILQESR; M1M2IPDC3QR{1=15.9949;2=15.9949;3=57.0215}; MM1IPDC2QR{1=15.9949;2=57.0215}; M1MIPDC2QR{1=15.9949;2=57.0215}; MMIPDC1QR{1=57.0215}; M1KAEDGENYAIKK{1=15.9949}; MKAEDGENYAIKK; M1KAEDGENYAIK{1=15.9949}; MKAEDGENYAIK; LEAAYTDLQQILESEKDLEQAEEYKEAR; LEAAYTDLQQILESEKDLEQAEEYK; …	24	129	0	66	988	1293	Tubulin-specific chaperone A (TCP1-chaperonin cofactor A) (Tubulin-folding cofactor A) (CFA)	TBCA_RAT	Q6PEC1	108	12744	97.78	100	90	169	1.19444	0.000616135	0.0665426	7.85203
carbonyl reductase 1 [Cricetulus griseus]	gi|345842518|ref|NP_001230934.1|	VVNVSSM1ESLR{1=15.9949}; VVNVSSMESLR; TNFFGTQDVC1TELLPLIKPQGR{1=57.0215}; SPEEGAETPVYLALLPPGAEGPHGQFVQEK; EGWPNSAYGVTK	22	330	0	73	463	39	Carbonyl reductase [NADPH] 1 (EC 1.1.1.184) (15-hydroxyprostaglandin dehydrogenase [NADP(+)]) (EC 1.1.1.197) (20-beta-hydroxysteroid dehydrogenase) (NADPH-dependent carbonyl reductase 1) (Prostaglandin 9-ketoreductase) (Prostaglandin-E(2) 9-reductase) (EC 1.1.1.189)	CBR1_PONAB	Q5RCU5	277	30391	88.09	93.5	277	507	1.19134	0.000614532	0.170225	18.6762
PREDICTED: actin, alpha cardiac muscle 1-like [Cricetulus griseus]	gi|354474726|ref|XP_003499581.1|	YPIEHGIITNWDDM1EKIWHHTFYNELR{1=15.9949}; YPIEHGIITNWDDMEKIWHHTFYNELR; YPIEHGIITNWDDM1EK{1=15.9949}; YPIEHGIITNWDDMEK; VAPEEHPTLLTEAPLNPK; M1YVAIQAVLSLYASGRTTGIVLDSGDGVTHNVPIYEGYALPHAIMRLDLAGR{1=15.9949}; MTQIM1FETFNVPAM1YVAIQAVLSLYASGR{1=15.9949}; M1TQIMFETFNVPAMYVAIQAVLSLYASGR{1=15.9949}; MTQIMFETFNVPAMYVAIQAVLSLYASGR; KYSVWIGGSILASLSTFQQM1WISKQEYDEAGPSIVHR{1=15.9949}	20	449	0	44	39	1534	Actin, alpha cardiac muscle 1 (Alpha-cardiac actin)	ACTC_MOUSE	P68033	377	42019	100	100	377	789	1.19098	0.000614349	0.23161	25.8143
PREDICTED: ras-related protein Rap-1b-like [Cricetulus griseus]	gi|354469537|ref|XP_003497185.1|	VKDTDDVPM1ILVGNK{1=15.9949}; VKDTDDVPMILVGNK; Q1WNNC2AFLESSAK{1=-17.0265;2=57.0215}; QWNNC1AFLESSAK{1=57.0215}; QVEVDAQQC1MLEILDTAGTEQFTAM2R{1=57.0215;2=15.9949}; QVEVDAQQC1MLEILDTAGTEQFTAMR{1=57.0215}; DTDDVPM1ILVGNK{1=15.9949}; DTDDVPMILVGNK	23	219	0	78	4	831	Ras-related protein Rap-1b (GTP-binding protein smg p21B)	RAP1B_MOUSE	Q99JI6	184	20825	100	100	184	379	1.19022	0.000613955	0.112968	12.7856
PREDICTED: aspartate aminotransferase, mitochondrial [Cricetulus griseus]	gi|354495016|ref|XP_003509628.1|	YSNPPLNGAR; VGAFTVVC1K{1=57.0215}; TQLVSNLKK; TQLVSNLK; TC1GFDFSGAIEDISK{1=57.0215}; SSWWTHVEM1GPPDPILGVTEAFKR{1=15.9949}; SSWWTHVEMGPPDPILGVTEAFKR; SSWWTHVEM1GPPDPILGVTEAFK{1=15.9949}; SSWWTHVEMGPPDPILGVTEAFK; SGRFVTVQTISGTGALR; Q1WLQEVK{1=-17.0265}; QWLQEVK; PSWGNHTPIFR; PMYSNPPLNGAR; NM1GLYGER{1=15.9949}; NMGLYGER; NLFAFFDM1AYQGFASGDGDKDAWAVR{1=15.9949}; NLFAFFDMAYQGFASGDGDKDAWAVR; NLFAFFDM1AY…	53	511	0	86	162	4253	Aspartate aminotransferase, mitochondrial (mAspAT) (EC 2.6.1.1) (EC 2.6.1.7) (Fatty acid-binding protein) (FABP-1) (Glutamate oxaloacetate transaminase 2) (Kynurenine aminotransferase 4) (Kynurenine aminotransferase IV) (Kynurenine--oxoglutarate transaminase 4) (Kynurenine--oxoglutarate transaminase IV) (Plasma membrane-associated fatty acid-binding protein) (FABPpm) (Transaminase A)	AATM_MOUSE	P05202	430	47411	97.91	100	430	890	1.18837	0.000613003	0.263591	29.0631
PREDICTED: hypoxanthine-guanine phosphoribosyltransferase-like [Cricetulus griseus]	gi|354481753|ref|XP_003503065.1|	VIGGDDLSTLTGK; VFIPHGVIM1DR{1=15.9949}; VFIPHGVIMDR; VASLLVK; TM1QTLLSLVK{1=15.9949}; TMQTLLSLVK; SYC1NDQSTGDIK{1=57.0215}; SVGYRPDFVGFEIPDK; SIPMTVDFIR; NVLIVEDIIDTGK; HIVALC1VLK{1=57.0215}; FVVGYALDYNEYFR; FFADLLDYIK; EM1GGHHIVALC2VLK{1=15.9949;2=57.0215}; EMGGHHIVALC1VLK{1=57.0215}; DLNHIC1VISETGK{1=57.0215}	16	259	0	67	1492	2534	Hypoxanthine-guanine phosphoribosyltransferase (HGPRT) (HGPRTase) (EC 2.4.2.8)	HPRT_CRIGR	P00494	218	24644	99.52	99.52	209	424	1.18807	0.000612849	0.133601	15.103
DNA topoisomerase 2-alpha [Cricetulus griseus]	gi|350537403|ref|NP_001233667.1|	YSGPEDDAAISLAFSK; YLLDMPLWYLTK; YIFTM1LSPLTR{1=15.9949}; YIFTMLSPLTR; YDTVLDILK; WVYDEDVGINYR; WEVC1LTM2SEK{1=57.0215;2=15.9949}; WEVC1LTMSEK{1=57.0215}; VVHEQVNPR; VTIDPENNLISIWNNGK; VLINGAEGIGTGWSC1K{1=57.0215}; VIPQVTM1EM2KAEAEK{1=15.9949;2=15.9949}; VIPQVTM1EM2K{1=15.9949;2=15.9949}; VIPQVTMEM1K{1=15.9949}; VIPQVTM1EMK{1=15.9949}; VIPQVTMEMK; VFLNGNKLPVK; VFLNGNK; VDLDETM1VPR{1=15.9949}; VDLD…	148	1802	0	63	27	98	DNA topoisomerase 2-alpha (EC 5.99.1.3) (DNA topoisomerase II, alpha isozyme)	TOP2A_CRIGR	P41515	1526	173197	100	100	1526	3153	1.18087	0.00060913	0.929533	105.5
PREDICTED: proteasome subunit beta type-5-like [Cricetulus griseus]	gi|354488029|ref|XP_003506173.1|	VSSDNVADLHDKYSTLDL; VSSDNVADLHDK; VIEINPYLLGTM1AGGAADC2SFWER{1=15.9949;2=57.0215}; VIEINPYLLGTMAGGAADC1SFWER{1=57.0215}; SYDLEVQEAYDLAR; SVGSGSVYAYGVM1DR{1=15.9949}; SVGSGSVYAYGVMDR; RGPGLYYVDSEGNR; RAIYQATYR; PMPVNQHGFFGFGGR; LLGTM1AGGAADC2SFWER{1=15.9949;2=57.0215}; LLGTMAGGAADC1SFWER{1=57.0215}; LLANM1VYQYK{1=15.9949}; LLANMVYQYK; KVIEINPYLLGTM1AGGAADC2SFWER{1=15.9949;2=57.0215}; ISVAAASK; ISG…	26	310	0.0019084	82	874	3340	Proteasome subunit beta type-5 (EC 3.4.25.1) (Macropain epsilon chain) (Multicatalytic endopeptidase complex epsilon chain) (Proteasome chain 6) (Proteasome epsilon chain) (Proteasome subunit X)	PSB5_RAT	P28075	263	28585	96.54	99.23	260	522	1.17871	0.000608017	0.159909	17.3802
PREDICTED: polyadenylate-binding protein 4-like [Cricetulus griseus]	gi|354485887|ref|XP_003505113.1|	YQGVNLYIK; VMLEDGR; VGDLHSDVTEAMLYEK; VDEAVAVLQAHHAK; SLGYAYVNFQQPADAER; SKVDEAVAVLQAHHAK; SGVGNVFIK; RSLGYAYVNFQQPADAER; QAPQPAVHVQGQEPLTASM1LAAAPPQEQK{1=15.9949}; QAPQPAVHVQGQEPLTASMLAAAPPQEQK; Q1AELKR{1=-17.0265}; NLDDTIDDEKLRK; NLDDTIDDEKLR; NLDDTIDDEK; NFGEEVDDDNLKELFSQFGK; NFGEEVDDDNLKELF; NFGEEVDDDNLK; LYVGDLHSDVTEAMLYEK; LFPLIQTM1HSNLAGK{1=15.9949}; LFPLIQTMHSNLAGK; KSGVGNVFIK; KEFSPFGSIT…	62	757	0.0104058	58	73	3105	Polyadenylate-binding protein 4 (PABP-4) (Poly(A)-binding protein 4) (Activated-platelet protein 1) (APP-1) (Inducible poly(A)-binding protein) (iPABP)	PABP4_HUMAN	Q13310	644	70783	94.82	95.89	657	1276	1.17547	0.000606345	0.390486	42.9189
PREDICTED: small nuclear ribonucleoprotein Sm D3-like [Cricetulus griseus]	gi|354492024|ref|XP_003508152.1|	VLHEAEGHIVTC1ETNTGEVYR{1=57.0215}; VAQLEQVYIRGSK; VAQLEQVYIR; LIEAEDNM1NC2QM3SNITVTYR{1=15.9949;2=57.0215;3=15.9949}; LIEAEDNM1NC2QMSNITVTYR{1=15.9949;2=57.0215}; LIEAEDNMNC1QMSNITVTYR{1=57.0215}; IVTC1ETNTGEVYR{1=57.0215}; FLILPDM1LK{1=15.9949}; FLILPDMLK	9	147	0.011984	50	2383	3870	Small nuclear ribonucleoprotein Sm D3 (Sm-D3) (snRNP core protein D3)	SMD3_MOUSE	P62320	126	13916	100	100	106	219	1.16667	0.000601806	0.0758276	8.37474
PREDICTED: proteasome subunit alpha type-7-like [Cricetulus griseus]	gi|354468731|ref|XP_003496805.1|	YVAEIEKEKEENEK; YVAEIEK; SVREFLEK; RPFGISALIVGFDFDGTPR; NYTDDAIETDDLTIK; NIELAVMRR; NIELAVM1R{1=15.9949}; NIELAVMR; KIC1ALDDNVC2MAFAGLTADARIVINR{1=57.0215;2=57.0215}; KIC1ALDDNVC2MAFAGLTADAR{1=57.0215;2=57.0215}; IVGFDFDGTPR; ILNPEEIEK; IC1ALDDNVC2M3AFAGLTADAR{1=57.0215;2=57.0215;3=15.9949}; IC1ALDDNVC2MAFAGLTADAR{1=57.0215;2=57.0215}; GKDIVVLGVEKK; GKDIVVLGVEK; DIVVLGVEK	20	289	0.0108992	40	1024	700	Proteasome subunit alpha type-7 (EC 3.4.25.1) (Proteasome subunit RC6-1)	PSA7_MOUSE	Q9Z2U0	248	27855	99.54	100	217	445	1.16532	0.000601113	0.149076	16.744
PREDICTED: adenylyl cyclase-associated protein 1-like isoform 1 [Cricetulus griseus]	gi|354485875|ref|XP_003505107.1|	VQAFDSLLASPVAEYLK; VPTISINK; VENQENVSNLVIDDTELK; TLWNGQK; TDGC1HAYLSK{1=57.0215}; SSEM1NVLIPTEGGDFNEFPVPEQFK{1=15.9949}; SSEMNVLIPTEGGDFNEFPVPEQFK; SGPPPPPPGPPPPPVPTSSGSDDSASR; SGPKPFSAPKPQTSPSPK; SALFAQINQGESITHALK; QVAYIYK; QALGWVALAAK; PQTSPSPKPATK; PPLLELEGK; NSLDC1EIVSAK{1=57.0215}; M1SQEIGGDVQK{1=15.9949}; MSQEIGGDVQK; LSDLLAPISEQIQEVITFR; LGLVFDDVVGIVEIINSR; LEAVSHTSDM1HC2GYGDSPSK{1=15.994…	42	551	0	78	412	3101	Adenylyl cyclase-associated protein 1 (CAP 1)	CAP1_RAT	Q08163	474	51589	98.1	99.37	474	963	1.16245	0.00059963	0.284225	30.9343
PREDICTED: adenylyl cyclase-associated protein 1-like isoform 2 [Cricetulus griseus]	gi|354485877|ref|XP_003505108.1|	VQAFDSLLASPVAEYLK; VPTISINK; VENQENVSNLVIDDTELK; TLWNGQK; TDGC1HAYLSK{1=57.0215}; SSEM1NVLIPTEGGDFNEFPVPEQFK{1=15.9949}; SSEMNVLIPTEGGDFNEFPVPEQFK; SGPPPPPPGPPPPPVPTSSGSDDSASR; SGPKPFSAPKPQTSPSPK; SALFAQINQGESITHALK; QVAYIYK; QALGWVALAAK; PQTSPSPKPATK; PPLLELEGK; NSLDC1EIVSAK{1=57.0215}; M1SQEIGGDVQK{1=15.9949}; MSQEIGGDVQK; LSDLLAPISEQIQEVITFR; LGLVFDDVVGIVEIINSR; LEAVSHTSDM1HC2GYGDSPSK{1=15.994…	42	551	0	78	412	3101	Adenylyl cyclase-associated protein 1 (CAP 1)	CAP1_RAT	Q08163	474	51589	98.1	99.37	474	963	1.16245	0.00059963	0.284225	30.9343
PREDICTED: c-1-tetrahydrofolate synthase, cytoplasmic-like [Cricetulus griseus]	gi|354474276|ref|XP_003499357.1|	YVVVAGITPTPLGEGK; YVISLNEDSTVHGFIVQLPLDSENPINTEAVINAITPDKDVDGLTSISAGK; YSGLQPHVVVLVATVR; WTIQYNK; VVSAQIR; VVGDVAYDQAKER; VVGDVAYDQAK; VLLSTLKR; VLLSTLK; TVAM1LM2QSTVESAQR{1=15.9949;2=15.9949}; TVAMLM1QSTVESAQR{1=15.9949}; TVAMLMQSTVESAQR; TSTESEVLK; THLSLSHNPEQK; TDTDAELDLIAR; TDPTTLTDDEIIR; TAQFDISVASEIMAVLALTTSLK; TADLDKEVNKGDILVVATGQPEM1VK{1=15.9949}; TADLDKEVNKGDILVVATGQPEMVK; TADLDKEVNK; ST…	101	1085	0	85	15	1470	C-1-tetrahydrofolate synthase, cytoplasmic (C1-THF synthase) [Cleaved into: C-1-tetrahydrofolate synthase, cytoplasmic, N-terminally processed] [Includes: Methylenetetrahydrofolate dehydrogenase (EC 1.5.1.5); Methenyltetrahydrofolate cyclohydrolase (EC 3.5.4.9); Formyltetrahydrofolate synthetase (EC 6.3.4.3)]	C1TC_RAT	P27653	935	100996	93.06	96.79	936	1776	1.16043	0.000598588	0.55968	60.455
PREDICTED: proteasome subunit alpha type-6-like, partial [Cricetulus griseus]	gi|354495692|ref|XP_003509963.1|	YGYEIPVDMLC1KR{1=57.0215}; YGYEIPVDM1LC2K{1=15.9949;2=57.0215}; YGYEIPVDMLC1K{1=57.0215}; YEAANWK; VPDKLLDSSTVTHLFK; SIDFKPSEIEVGVVTVENPK; Q1TESTSFLEK{1=-17.0265}; QTESTSFLEK; LLDSSTVTHLFK; LDSSTVTHLFK; KVPDKLLDSSTVTHLFK; ITENIGC1VM2TGM3TADSR{1=57.0215;2=15.9949;3=15.9949}; ITENIGC1VMTGM2TADSR{1=57.0215;2=15.9949}; ITENIGC1VM2TGMTADSR{1=57.0215;2=15.9949}; ITENIGC1VMTGMTADSR{1=57.0215}; ILSEAEIDA…	34	285	0	83	608	4338	Proteasome subunit alpha type-6 (EC 3.4.25.1) (Macropain iota chain) (Multicatalytic endopeptidase complex iota chain) (Proteasome iota chain)	PSA6_RAT	P60901	246	27399	99.59	100	246	512	1.15854	0.000597613	0.147013	16.374
PREDICTED: staphylococcal nuclease domain-containing protein 1 [Cricetulus griseus]	gi|354470651|ref|XP_003497558.1|	YTIENPR; YGDFRADDADEFGYSR; VWAHYEEQPVEEALPVLEEKER; VWAHYEEQPVEEALPVLEEK; VNVNVDYIR; VM1QVLNADAIVVK{1=15.9949}; VMQVLNADAIVVK; VLPAQATEYAFAFIQVPQDEDARTDAVDSVVR; VLPAQATEYAFAFIQVPQDEDAR; VITEYLNAQESAK; VHVFYIDYGNR; VHFTAER; VEKVESPAK; VADISGDTQKAK; VADISGDTQK; TIHLSSIRPPR; TDAVDSVVR; TC1ATVTIGGINIAEALVSK{1=57.0215}; SSHYDELLAAEAR; SEAVVEYVFSGSR; SAYYKPLLSAEEAAK; SASYKPVFVTEITDDLHFYVQDVETGTQLEK; RGE…	85	1053	0.0186707	80	8	937	Staphylococcal nuclease domain-containing protein 1 (100 kDa coactivator) (p100 co-activator)	SND1_MOUSE	Q78PY7	910	102088	98.31	99.1	885	1809	1.15714	0.000596894	0.543173	60.9357
PREDICTED: proteasome subunit beta type-1-like [Cricetulus griseus]	gi|354486298|ref|XP_003505318.1|	YVYNIIGGLDEEGK; VPLSLDR; TVIGC1SGFHGDC2LTLTK{1=57.0215;2=57.0215}; NM1QNVEHVPLSLDR{1=15.9949}; NMQNVEHVPLSLDR; NGGTVLAIAGEDFSIVASDTR; LSTILYSR; LSEGFSIHTR; LQPLLDNQVGFK; IIGGLDEEGK; IC1IVTK{1=57.0215}; GAVYSFDPVGSYQR; FSPYAFNGGTVLAIAGEDFSIVASDTR; FFPYYVYNIIGGLDEEGK; ELGMGPHGSAVPVQMR; EGIREETVPLRK; EGIREETVPLR; EETVPLR; DVYTGDALR; DVFISAAERDVYTGDALR; DVFISAAER; AM1TTGAIAAMLSTILYSR{1=15.9949}; AMTT…	27	276	0	79	837	3144	Proteasome subunit beta type-1 (EC 3.4.25.1) (Macropain subunit C5) (Multicatalytic endopeptidase complex subunit C5) (Proteasome component C5) (Proteasome gamma chain)	PSB1_MOUSE	O09061	240	26372	97.08	98.75	240	483	1.15	0.000593209	0.14237	15.6441
PREDICTED: nucleolar RNA helicase 2-like [Cricetulus griseus]	gi|354475482|ref|XP_003499957.1|	WVFNVAK; WQLTVATEQPELEGPK; TIIFC1ETKR{1=57.0215}; TIIFC1ETK{1=57.0215}; TGVC1IC2FYQHK{1=57.0215;2=57.0215}; TFSFAIPLIEK; TFHHVYSGK; TEEATEGMEK; TEAVTEIQEK; STYEQVDLIGKK; STYEQVDLIGK; SPSEDDM1EPPKSK{1=15.9949}; SPSEDDM1EPPK{1=15.9949}; SPSEDDMEPPK; SLINSQAGFVTM1ILR{1=15.9949}; SLINSQAGFVTMILR; SKTEEATEGMEK; SGIDILVGTPGR; SESKLGSAAAEESMETLPR; RWQLTVATEQPELEGPK; RIGVPSAAEIIK; QEEPPQDDSTSK; Q1DAQSLHG…	67	897	0.0150376	65	200	1637	Nucleolar RNA helicase 2 (EC 3.6.4.13) (DEAD box protein 21) (Gu-alpha) (Nucleolar RNA helicase Gu) (Nucleolar RNA helicase II) (RH II/Gu)	DDX21_RAT	Q3B8Q1	782	85966	85.5	89.43	814	1310	1.14706	0.000591692	0.462703	50.8654
PREDICTED: heterogeneous nuclear ribonucleoprotein H2 isoform 1 [Cricetulus griseus]	gi|354474917|ref|XP_003499676.1|	YVELFLNSTAGASGGAYGSQM1MGGMGLSNQSSYGGPASQQLSGGYGGGYGGQSSM2SGYDQVLQENSSDYQSNLA{1=15.9949;2=15.9949}; YGDGGSSFQSTTGHC1VHMR{1=57.0215}; YGDGGSSFQSTTGHC1VH{1=57.0215}; VTGEADVEFATHEDAVAAM1AK{1=15.9949}; VTGEADVEFATHEDAVAAMAK; VTGEADVEFATHEDAVAAM; THYDPPR; SNSVEM1DWVLK{1=15.9949}; SNSVEMDWVLK; LMTMQR; GLPWSC1SAEEVM2R{1=57.0215;2=15.9949}; GLPWSC1SAEEVMR{1=57.0215}; GAYGGGYGGYDDYGGYNDGYGFGSDR; EEIVQFFSG…	31	515	0	74	211	1562	Heterogeneous nuclear ribonucleoprotein H2 (hnRNP H2) (Heterogeneous nuclear ribonucleoprotein H') (hnRNP H')	HNRH2_MOUSE	P70333	449	49280	100	100	449	926	1.14699	0.000591658	0.265655	29.1569
PREDICTED: heterogeneous nuclear ribonucleoprotein H2 isoform 2 [Cricetulus griseus]	gi|354474919|ref|XP_003499677.1|	YVELFLNSTAGASGGAYGSQM1MGGMGLSNQSSYGGPASQQLSGGYGGGYGGQSSM2SGYDQVLQENSSDYQSNLA{1=15.9949;2=15.9949}; YGDGGSSFQSTTGHC1VHMR{1=57.0215}; YGDGGSSFQSTTGHC1VH{1=57.0215}; VTGEADVEFATHEDAVAAM1AK{1=15.9949}; VTGEADVEFATHEDAVAAMAK; VTGEADVEFATHEDAVAAM; THYDPPR; SNSVEM1DWVLK{1=15.9949}; SNSVEMDWVLK; LMTMQR; GLPWSC1SAEEVM2R{1=57.0215;2=15.9949}; GLPWSC1SAEEVMR{1=57.0215}; GAYGGGYGGYDDYGGYNDGYGFGSDR; EEIVQFFSG…	31	515	0	74	211	1562	Heterogeneous nuclear ribonucleoprotein H2 (hnRNP H2) (Heterogeneous nuclear ribonucleoprotein H') (hnRNP H')	HNRH2_MOUSE	P70333	449	49280	100	100	449	926	1.14699	0.000591658	0.265655	29.1569
PREDICTED: cytochrome c, somatic-like [Cricetulus griseus]	gi|354489014|ref|XP_003506659.1|	M1IFAGIK{1=15.9949}; MIFAGIK	9	120	0.00281889	47	1596	3493	Cytochrome c, somatic	CYC_MOUSE	P62897	105	11605	95.24	97.14	105	206	1.14286	0.000589525	0.0619001	6.84143
PREDICTED: isocitrate dehydrogenase [NAD] subunit alpha, mitochondrial [Cricetulus griseus]	gi|354471431|ref|XP_003497946.1|	WMIPPEAK; TPYTDVNIVTIR; TPIAAGHPSM1NLLLR{1=15.9949}; TPIAAGHPSMNLLLR; TPIAAGHPSM1N{1=15.9949}; TPIAAGHPSMN; TFDLYANVRPC1VSIEGYK{1=57.0215}; TFDLYANVRPC1{1=57.0215}; PC1VSIEGYK{1=57.0215}; NVTAIQGPGGK; M1SDGLFLQK{1=15.9949}; MSDGLFLQK; LLGAFHNTK; LITEQASKR; LITEQASK; KTFDLYANVRPC1VSIEGYK{1=57.0215}; IGANGVAIFESVHGTAPDIAGK; IETAC1FATIKDGK{1=57.0215}; IETAC1FATIK{1=57.0215}; IAEFAFEYAR; HM1GLFDHAAK{…	38	418	0	63	514	1037	Isocitrate dehydrogenase [NAD] subunit alpha, mitochondrial (EC 1.1.1.41) (Isocitric dehydrogenase subunit alpha) (NAD(+)-specific ICDH subunit alpha)	IDH3A_MOUSE	Q9D6R2	366	39639	99.18	99.73	366	758	1.14208	0.000589122	0.215619	23.3522
PREDICTED: 26S proteasome non-ATPase regulatory subunit 7-like [Cricetulus griseus]	gi|354493216|ref|XP_003508739.1|	YC1PNSVLVIIDVKPK{1=57.0215}; VVVHPLVLLSVVDHFNR; VVGVLLGSWQK; VLLSVVDHFNR; VLDVSNSFAVPFDEDDKDDSVWFLDHDYLENMYGMFK; VALHNLINNK; TNQVHGLK; TNDQM1VVVYLASLIR{1=15.9949}; TNDQMVVVYLASLIR; TFEHVTSEIGAEEAEEVGVEHLLR; SVVALHNLINNK; SVLVIIDVKPK; QLQDVFNLLPDASLQEFVK; PELAVQK; NDIAINELM1K{1=15.9949}; NDIAINELMK; LPINHQIIYQLQDVFNLLPDASLQEFVK; IVGWYHTGPK; ITNQVHGLK; DTTVGTLSQR; DLGLPTEAYISVEEVHDDGTPTSK; DIKDTTVG…	22	365	0.00650936	73	1086	4016	26S proteasome non-ATPase regulatory subunit 7 (26S proteasome regulatory subunit RPN8) (26S proteasome regulatory subunit S12) (Mov34 protein) (Proteasome subunit p40)	PSMD7_MOUSE	P26516	321	36540	99.38	99.38	321	644	1.13707	0.00058654	0.188279	21.4322
PREDICTED: spermidine synthase-like [Cricetulus griseus]	gi|354502302|ref|XP_003513226.1|	YYNSDMHR; VLVLDGVIQC1TER{1=57.0215}; VLIIGGGDGGVLR; TALKEDGILC1C2QGEC3QWLHLDLIK{1=57.0215;2=57.0215;3=57.0215}; SYGNVLVLDGVIQC1TER{1=57.0215}; SVESVVQC1EIDEDVIEVSKK{1=57.0215}; PGMAIGYSSPK; NQDAFDVIITDSSDPM1GPAESLFK{1=15.9949}; NQDAFDVIITDSSDPMGPAESLFK; NPSTNFREPVQQLTQAQVEQM1QLK{1=15.9949}; NPSTNFREPVQQLTQAQVEQMQLK; NPSTNFR; LTLHVGDGFEFM1KK{1=15.9949}; LTLHVGDGFEFM1K{1=15.9949}; LTLHVGDGFEFMK; KV…	34	343	0.00184077	66	606	5097	Spermidine synthase (SPDSY) (EC 2.5.1.16) (Putrescine aminopropyltransferase)	SPEE_MOUSE	Q64674	302	33995	97.17	99.19	247	508	1.13576	0.000585865	0.176931	19.9165
PREDICTED: ADP-ribosylation factor-like protein 3-like [Cricetulus griseus]	gi|354497729|ref|XP_003510971.1|	VWQIQSC1SALTGEGVQDGM2NWVC3K{1=57.0215;2=15.9949;3=57.0215}; VWQIQSC1SALTGEGVQDGMNWVC2K{1=57.0215;2=57.0215}; SYFENTDILIYVIDSADRK; SYFENTDILIYVIDSADR; SVQSQGFK; SAPDQEVR; SALTGEGVQDGM1NWVC2K{1=15.9949;2=57.0215}; SALTGEGVQDGMNWVC1K{1=57.0215}; RFEETGQELTELLEEEK; Q1LASEDISHITPTQGFNIK{1=-17.0265}; QLASEDISHITPTQGFNIK; QLASEDISHITPTQGF; Q1DLLTAAPASEIAEGLNLHTIR{1=-17.0265}; QDLLTAAPASEIAEGLNLHTIR; QDL…	21	206	0.00122775	82	1029	4594	ADP-ribosylation factor-like protein 3	ARL3_MOUSE	Q9WUL7	182	20487	100	100	182	374	1.13187	0.000583856	0.106262	11.9615
PREDICTED: ras-related protein Rab-5C-like [Cricetulus griseus]	gi|354485034|ref|XP_003504689.1|	TAM1NVNEIFM2AIAK{1=15.9949;2=15.9949}; TAMNVNEIFM1AIAK{1=15.9949}; TAM1NVNEIFMAIAK{1=15.9949}; TAMNVNEIFMAIAK; QASPNIVIALAGNKADLASKR; Q1ASPNIVIALAGNK{1=-17.0265}; QASPNIVIALAGNK; NEPQNVTGAPGR; GVDLQESNPASR; GQFHEYQESTIGAAFLTQTVC1LDDTTVK{1=57.0215}; GGAARPNGPAAGNK; GAQAAIVVYDITNTDTFAR; AVEFQEAQAYADDNSLLFM1ETSAK{1=15.9949}; AVEFQEAQAYADDNSLLFMETSAK	19	244	0	81	561	2990	Ras-related protein Rab-5C (L1880) (RAB5L)	RAB5C_HUMAN	P51148	216	23483	99.07	99.54	216	447	1.12963	0.000582702	0.125864	13.6836
PREDICTED: 26S protease regulatory subunit 7-like [Cricetulus griseus]	gi|354480225|ref|XP_003502308.1|	YQIHIPLPPK; YIINVK; VLMATNRPDTLDPALM1R{1=15.9949}; VLM1ATNRPDTLDPALMR{1=15.9949}; VLMATNRPDTLDPALMR; VLMATNR; VIGSELVQK; TYGQSTYSR; TM1LELINQLDGFDPR{1=15.9949}; TMLELINQLDGFDPR; TDAC1FIR{1=57.0215}; SVC1TEAGM2FAIR{1=57.0215;2=15.9949}; SVC1TEAGMFAIR{1=57.0215}; QVEEKPDVTYSDVGGC1K{1=57.0215}; QVEDDIQQLLKK; Q1VEDDIQQLLK{1=-17.0265}; QVEDDIQQLLK; Q1TLQSEQPLQVAR{1=-17.0265}; QTLQSEQPLQVAR; QIKQVEDDIQ…	49	489	0	56	11	2307	26S protease regulatory subunit 7 (26S proteasome AAA-ATPase subunit RPT1) (Proteasome 26S subunit ATPase 2) (Protein MSS1)	PRS7_MOUSE	P46471	433	48648	100	100	409	841	1.12933	0.000582547	0.252243	28.3398
PREDICTED: clathrin heavy chain 1-like [Cricetulus griseus]	gi|354483348|ref|XP_003503856.1|	YLQMAR; YIQAAC1K{1=57.0215}; YIEIYVQK; YHEQLSTQSLIELFESFK; YESLELC1RPVLQQGR{1=57.0215}; YESLELC1R{1=57.0215}; WLLLTGISAQQNR; WISLNTVALVTDNAVYHWSMEGESQPVK; VVGAM1QLYSVDRK{1=15.9949}; VVGAMQLYSVDRK; VVGAM1QLYSVDR{1=15.9949}; VVGAMQLYSVDR; VSQPIEGHAASFAQFK; VM1EYINR{1=15.9949}; VMEYINR; VLQNPDLALR; VIQC1FAETGQVQK{1=57.0215}; VGYTPDWIFLLR; VGEQAQVVIIDM1NDPSNPIR{1=15.9949}; VGEQAQVVIIDMNDPSNPIR; VANVE…	133	1885	0	74	67	2778	Clathrin heavy chain 1 (Clathrin heavy chain on chromosome 17) (CLH-17)	CLH1_HUMAN	Q00610	1675	191615	98.75	98.93	1675	3439	1.12537	0.000580506	0.972347	111.234
PREDICTED: S-phase kinase-associated protein 1-like [Cricetulus griseus]	gi|354472619|ref|XP_003498535.1|	VIQWC1THHKDDPPPPEDDENKEK{1=57.0215}; VIQWC1THHK{1=57.0215}; VDQGTLFELILAANYLDIK; TVANMIK; TM1LEDLGM2DDEGDDDPVPLPNVNAAILK{1=15.9949;2=15.9949}; TMLEDLGM1DDEGDDDPVPLPNVNAAILK{1=15.9949}; TM1LEDLGMDDEGDDDPVPLPNVNAAILK{1=15.9949}; TMLEDLGMDDEGDDDPVPLPNVNAAILK; THHKDDPPPPEDDENKEK; TDDIPVWDQEFLK; RTDDIPVWDQEFLK; NDFTEEEEAQVRK; NDFTEEEEAQVR; LQSSDGEIFEVDVEIAK; KENQWC1EEK{1=57.0215}; ILAANYLDIK; HKDDPPPP…	22	183	0.0141066	89	1097	1233	S-phase kinase-associated protein 1 (Cyclin-A/CDK2-associated protein p19) (p19A) (Organ of Corti protein 2) (OCP-2) (Organ of Corti protein II) (OCP-II) (RNA polymerase II elongation factor-like protein) (SIII) (Transcription elongation factor B polypeptide 1-like) (p19skp1)	SKP1_HUMAN	P63208	163	18658	100	100	163	330	1.1227	0.000579127	0.0943976	10.8053
PREDICTED: fatty acid synthase [Cricetulus griseus]	gi|354469077|ref|XP_003496957.1|	YTATDLHPEALK; YNGTLNLDR; YHGNVTLLR; WVC1SPLK{1=57.0215}; WLSTSIPEAQWQSSLAR; WDHSQTWDVPAAEDFPNGSC1SSSATVYSIDASPESPDHYLVDHC2IDGR{1=57.0215;2=57.0215}; VYTLEGENQVADVTTSLC1LDSTVSGGVR{1=57.0215}; VYQWEDPDSKLFDHPHVLNPPESTPVSR; VYQWEDPDSK; VYATILNAGTNTDGC1K{1=57.0215}; VVEVLSGEGR; VTAIHIDPATHLQK; VTAAVDLITK; VSVHIIEGDHR; VLLSLENGVWAPNLHFHNPNPEIPALLDGR; VLLPEDPLISGLLNSQALK; VLFPATGYLYLVWK; VLEALLSLK; VIL…	206	2811	0	77	20	759	Fatty acid synthase (EC 2.3.1.85) [Includes: [Acyl-carrier-protein] S-acetyltransferase (EC 2.3.1.38); [Acyl-carrier-protein] S-malonyltransferase (EC 2.3.1.39); 3-oxoacyl-[acyl-carrier-protein] synthase (EC 2.3.1.41); 3-oxoacyl-[acyl-carrier-protein] reductase (EC 1.1.1.100); 3-hydroxyacyl-[acyl-carrier-protein] dehydratase (EC 4.2.1.59); Enoyl-[acyl-carrier-protein] reductase (EC 1.3.1.39); Ole…	FAS_RAT	P12785	2505	272650	91.98	95.81	2505	4684	1.12216	0.000578846	1.45001	157.822
PREDICTED: THO complex subunit 4-like [Cricetulus griseus]	gi|354469136|ref|XP_003496986.1|	WQHDLFDSGFGGGAGVETGGK; SLGTADVHFER; SAEELDAQLDAYNAR; QYNGVPLDGRPM1NIQLVTSQIDTQR{1=15.9949}; Q1YNGVPLDGRPMNIQLVTSQIDTQR{1=-17.0265}; QYNGVPLDGRPMNIQLVTSQIDTQR; Q1YNGVPLDGR{1=-17.0265}; QYNGVPLDGR; Q1QLSAEELDAQLDAYNAR{1=-17.0265}; QQLSAEELDAQLDAYNAR; QQLSAEELDAQLDAY; Q1LPDKWQHDLFDSGFGGGAGVETGGK{1=-17.0265}; QLPDKWQHDLFDSGFGGGAGVETGGK; PM1NIQLVTSQIDTQR{1=15.9949}; PMNIQLVTSQIDTQR; NSKQQLSAEELDAQLDAY…	22	286	0.010352	55	1089	768	THO complex subunit 4 (Tho4) (Ally of AML-1 and LEF-1) (Aly/REF export factor) (REF1-I) (RNA and export factor-binding protein 1) (Transcriptional coactivator Aly/REF)	THOC4_MOUSE	O08583	255	26940	98.31	98.31	177	268	1.12157	0.000578543	0.147529	15.586
PREDICTED: 40S ribosomal protein S27-like [Cricetulus griseus]	gi|354474360|ref|XP_003499399.1|	RLVQSPNSYFM1DVK{1=15.9949}; LVQSPNSYFM1DVK{1=15.9949}; LVQSPNSYFMDVK; ITTVFSHAQTVVLC1VGC2STVLC3QPTGGK{1=57.0215;2=57.0215;3=57.0215}; DLLHPSLEEEKKK; DLLHPSLEEEKK; DLLHPSLEEEK	7	94	0	45	2765	1483	40S ribosomal protein S27-like	RS27L_MOUSE	Q6ZWY3	84	9477	100	100	82	171	1.11905	0.000577243	0.0484884	5.47053
PREDICTED: 26S protease regulatory subunit 10B [Cricetulus griseus]	gi|354497334|ref|XP_003510776.1|	YVVGC1R{1=57.0215}; VVSSSIVDKYIGESAR; VVSSSIVDK; VGIIPPK; VALDM1TTLTIM2R{1=15.9949;2=15.9949}; VALDMTTLTIM1R{1=15.9949}; VALDM1TTLTIMR{1=15.9949}; VALDMTTLTIMR; TLM1ELLNQMDGFDTLHRVK{1=15.9949}; TLM1ELLNQM2DGFDTLHR{1=15.9949;2=15.9949}; TLMELLNQM1DGFDTLHR{1=15.9949}; TLM1ELLNQMDGFDTLHR{1=15.9949}; TLMELLNQMDGFDTLHR; RFSEGTSADR; NVC1TEAGM2FAIR{1=57.0215;2=15.9949}; NVC1TEAGMFAIR{1=57.0215}; MIMATNR…	42	434	0.00321285	75	415	4545	26S protease regulatory subunit 10B (26S proteasome AAA-ATPase subunit RPT4) (Proteasome 26S subunit ATPase 6) (Proteasome subunit p42)	PRS10_MOUSE	P62334	389	44173	100	100	389	795	1.11568	0.000575506	0.223872	25.4218
PREDICTED: serine/threonine-protein phosphatase PP1-alpha catalytic subunit-like [Cricetulus griseus]	gi|354495736|ref|XP_003509985.1|	YGQFSGLNPGGRPITPPR; YGQFSGLNPGGR; NVQLTENEIR; LNLDSIIGR; LLEVQGSRPGKNVQLTENEIR; LLEVQGSRPGK; LLEVQGSR; IM1RPTDVPDQGLLC2DLLWSDPDKDVQGWGENDR{1=15.9949;2=57.0215}; IMRPTDVPDQGLLC1DLLWSDPDKDVQGWGENDR{1=57.0215}	39	366	0	78	179	4345	Serine/threonine-protein phosphatase PP1-alpha catalytic subunit (PP-1A) (EC 3.1.3.16)	PP1A_RAT	P62138	330	37512	100	100	330	682	1.10909	0.000572107	0.188795	21.4609
PREDICTED: ras suppressor protein 1-like [Cricetulus griseus]	gi|354485835|ref|XP_003505087.1|	PTQISSLQK; NQPEVDM1SDR{1=15.9949}; NQPEVDMSDR; NLEVLNFFNNQIEELPTQISSLQK; LTVLPPELGNLDLTGQK; LTTVPPNVAELK; LQILSLRDNDLISLPK; LQILSLR; LNTLPR; ITQLVLSHNK; HM1QANPEPPKK{1=15.9949}; HM1QANPEPPK{1=15.9949}; HMQANPEPPK; HLNLGM1NR{1=15.9949}; HLNLGMNR; GISNM1LDVNGLFSLAHITQLVLSHNK{1=15.9949}; GISNMLDVNGLFSLAHITQLVLSHNK; GISNM1LDVNGLFSLAH{1=15.9949}; GISNMLDVNGLFSLAH; GFGSLPALEVLDLTYNNLNEHSLPGNFFYLTTLR; G…	27	307	0	81	835	3097	Ras suppressor protein 1 (RSP-1) (Rsu-1)	RSU1_MOUSE	Q01730	277	31550	98.19	98.92	277	546	1.1083	0.000571701	0.158361	18.0372
PREDICTED: tropomyosin alpha-1 chain-like isoform 2 [Cricetulus griseus]	gi|354474322|ref|XP_003499380.1|	SIDDLEEK; Q1LEEQLR{1=-17.0265}; AELSEGQVR	22	314	0	52	60	1476	Tropomyosin alpha-1 chain (Alpha-tropomyosin) (Tropomyosin-1)	TPM1_MOUSE	P58771	284	32681	86.27	92.61	284	442	1.10563	0.000570324	0.161972	18.6387
PREDICTED: proteasome subunit alpha type-3-like [Cricetulus griseus]	gi|354499160|ref|XP_003511679.1|	VFQVEYAM1K{1=15.9949}; VFQVEYAMK; VAM1YVHAYTLY{1=15.9949}; VAM1YVHAY{1=15.9949}; SNFGYNIPLKHLADR; SNFGYNIPLK; SLADIAREEASNFR; SLADIAR; Q1AAKTEIEKLQMK{1=-17.0265}; QAAKTEIEKLQMK; M1IDPSGVSYGYWGC2AIGK{1=15.9949;2=57.0215}; MIDPSGVSYGYWGC1AIGK{1=57.0215}; IIYIVHDEVKDK; IIYIVHDEVK; HVGM1AVAGLLADAR{1=15.9949}; HVGMAVAGLLADAR; EM1TC2C3DVVK{1=15.9949;2=57.0215;3=57.0215}; EMTC1C2DVVK{1=57.0215;2=57.0215…	25	281	0.0028169	65	925	4774	Proteasome subunit alpha type-3 (EC 3.4.25.1) (Macropain subunit C8) (Multicatalytic endopeptidase complex subunit C8) (Proteasome component C8) (Proteasome subunit K)	PSA3_MOUSE	O70435	255	28405	98.82	98.82	255	519	1.10196	0.000568429	0.144949	16.1462
PREDICTED: 28 kDa heat- and acid-stable phosphoprotein-like [Cricetulus griseus]	gi|354495221|ref|XP_003509729.1|	VTQLDLDGPKELSRR; VTQLDLDGPK; VRQYTSPEEIDAQLQAEK; RMQSLSLNK; Q1YTSPEEIDAQLQAEK{1=-17.0265}; QYTSPEEIDAQLQAEK; Q1KANEEDEQEEGGDGASGDPKK{1=-17.0265}; QKANEEDEQEEGGDGASGDPKK; Q1KANEEDEQEEGGDGASGDPK{1=-17.0265}; QKANEEDEQEEGGDGASGDPK; M1QSLSLNK{1=15.9949}; MQSLSLNK; KVTQLDLDGPKELSR; KVTQLDLDGPK; KGVEGLIDIENPNRVAQTTK; KGVEGLIDIENPNR; GVEGLIDIENPNRVAQTTKK; GVEGLIDIENPNRVAQTTK; GVEGLIDIENPNR; ANEEDEQEEGGD…	21	199	0	47	1141	4282	28 kDa heat- and acid-stable phosphoprotein (PDGF-associated protein) (PAP) (PDGFA-associated protein 1) (PAP1)	HAP28_MOUSE	Q3UHX2	181	20605	100	100	181	354	1.09945	0.000567133	0.102651	11.6858
PREDICTED: NADH-cytochrome b5 reductase 3-like [Cricetulus griseus]	gi|354493430|ref|XP_003508845.1|	VVLSPVWFFYSLFMKLFQR; VVLSPVWFFYSLFM1K{1=15.9949}; VVLSPVWFFYSLFMK; TPVSSDDDKGFVDLVVK; SVGM1IAGGTGITPM2LQVIR{1=15.9949;2=15.9949}; SVGMIAGGTGITPM1LQVIR{1=15.9949}; SVGM1IAGGTGITPMLQVIR{1=15.9949}; SVGMIAGGTGITPMLQVIR; SSPAITLENPDIKYPLR; SSPAITLENPDIK; PYTPVSSDDDKGFVDLVVK; M1SQYLENM2NIGDTIEFR{1=15.9949;2=15.9949}; MSQYLENM1NIGDTIEFR{1=15.9949}; M1SQYLENMNIGDTIEFR{1=15.9949}; MSQYLENMNIGDTIEFR; LWYT…	38	330	0	79	313	4045	NADH-cytochrome b5 reductase 3 (B5R) (Cytochrome b5 reductase) (EC 1.6.2.2) (Diaphorase-1) [Cleaved into: NADH-cytochrome b5 reductase 3 membrane-bound form; NADH-cytochrome b5 reductase 3 soluble form]	NB5R3_RAT	P20070	301	34175	97.01	99	301	610	1.09635	0.000565532	0.170225	19.3271
PREDICTED: proteasome subunit beta type-2-like [Cricetulus griseus]	gi|354477453|ref|XP_003500934.1|	YYTPTISR; YMDYLAALAK; VIDKNGIHNLENITFSK; VGEAGDTVQFAEYIQK; VAASNIVQM1KDDHDKM2FK{1=15.9949;2=15.9949}; VAASNIVQM1KDDHDK{1=15.9949}; VAASNIVQMKDDHDK; VAASNIVQM1K{1=15.9949}; VAASNIVQMK; TPYHVNLLLAGYDEHEGPALYYM1DYLAALAK{1=15.9949}; TPYHVNLLLAGYDEHEGPALYYMDYLAALAK; RNLADC1LR{1=57.0215}; NVQLYK; NLADC1LR{1=57.0215}; NGYELSPTAAANFTR; NGIHNLENITFSK; M1RNGYELSPTAAANFTR{1=15.9949}; LLLAGYDEHEGPALYYM1DYLAA…	32	220	0	85	69	1909	Proteasome subunit beta type-2 (EC 3.4.25.1) (Macropain subunit C7-I) (Multicatalytic endopeptidase complex subunit C7-I) (Proteasome component C7-I)	PSB2_RAT	P40307	201	22912	97.01	99.5	201	409	1.09453	0.000564595	0.113484	12.936
PREDICTED: polymerase I and transcript release factor-like [Cricetulus griseus]	gi|354485048|ref|XP_003504696.1|	VPPFTFHVK; VM1IYQDEVKLPAK{1=15.9949}; VMIYQDEVKLPAK; VM1IYQDEVK{1=15.9949}; VMIYQDEVK; SFTPDHVVYAR; SDQVNGVLVLSLLDK; QAGQIKKLEVNEAELLR; Q1AEM2EGAVQSIQGELSK{1=-17.0265;2=15.9949}; QAEM1EGAVQSIQGELSK{1=15.9949}; Q1AEMEGAVQSIQGELSK{1=-17.0265}; QAEMEGAVQSIQGELSK; PYSGYADASSEGPEPTPGEAPATEEPSGTGSDELIK; PPFTFHVK; LEVNEAELLR; KSFTPDHVVYAR; KLEVNEAELLRR; KLEVNEAELLR; IVERPYSGYADASSEGPEPTPGEAPATEEPSGTGSDE…	29	428	0	53	746	2994	Polymerase I and transcript release factor (Cavin-1) (cav-p60)	PTRF_RAT	P85125	392	43909	97.96	97.96	392	751	1.09184	0.000563207	0.220777	24.7298
PREDICTED: glutathione S-transferase Mu 5-like [Cricetulus griseus]	gi|354506474|ref|XP_003515285.1|	YTC1GEAPDYDR{1=57.0215}; VDIM1ENQIM2DFR{1=15.9949;2=15.9949}; VDIMENQIM1DFR{1=15.9949}; VDIM1ENQIMDFR{1=15.9949}; VDIMENQIMDFR; SSSSM1VLGYWDIR{1=15.9949}; SSSSMVLGYWDIR; SQWLDVK; RYTC1GEAPDYDR{1=57.0215}; Q1FSLFLGK{1=-17.0265}; QFSLFLGK; NKLTQSNAILR; M1LLEYTDTSYEEKR{1=15.9949}; MLLEYTDTSYEEKR; M1LLEYTDTSYEEK{1=15.9949}; MLLEYTDTSYEEK; LTQSNAILR; LTFVDFLTYDVLDQNR; LDLDFPNLPYLM1DGK{1=15.9949}; LC1Y…	29	244	0.00424178	75	94	5528	Glutathione S-transferase Mu 5 (EC 2.5.1.18) (Fibrous sheath component 2) (Fsc2) (GST class-mu 5)	GSTM5_MOUSE	P48774	224	26635	95.07	98.65	223	450	1.08929	0.000561891	0.125864	14.966
PREDICTED: eukaryotic translation initiation factor 2 subunit 3-like [Cricetulus griseus]	gi|354487144|ref|XP_003505734.1|	YNIEVVC1EYIVK{1=57.0215}; VQGTVAEGAPIIPISAQLK; VGQEIEVRPGIVSK; VGQEIEVR; SFDVNKPGC1EVDDLKGGVAGGSILK{1=57.0215}; SFDVNKPGC1EVDDLK{1=57.0215}; SC1GSSTPDEFPTDIPGTK{1=57.0215}; RGVTIKPTVDDD; Q1DLATLDVTK{1=-17.0265}; QDLATLDVTK; Q1ATINIGTIGHVAHGK{1=-17.0265}; QATINIGTIGHVAHGK; NEVLM1VNIGSLSTGGR{1=15.9949}; NEVLMVNIGSLSTGGR; M1VGQVLGAVGALPEIFTELEISYFLLR{1=15.9949}; MVGQVLGAVGALPEIFTELEISYFLLR; LTPLSHEV…	38	511	0.0070237	71	229	3235	Eukaryotic translation initiation factor 2 subunit 3 (Eukaryotic translation initiation factor 2 subunit gamma) (eIF-2-gamma) (PP42)	IF2G_RAT	P81795	472	51079	99.79	99.79	472	959	1.08263	0.000558456	0.263591	28.5254
PREDICTED: acidic leucine-rich nuclear phosphoprotein 32 family member B-like [Cricetulus griseus]	gi|354475851|ref|XP_003500140.1|	SLDLFGC1EVTNLNDYRESVFK{1=57.0215}; SLDLFGC1EVTNLNDYR{1=57.0215}; LLPQLSYLDGYDR; LKDISTLEPLKK; LKDISTLEPLK; LAEELPSLTHLNLSGNKLK; LAEELPSLTHLNLSGNK; LAEELPSLTHLN; KLELSDNRIFGGLDR; ISVGLFSVSDLPK; IFGGLDR; IEGLTDEFVNLEFLSLISVGLFSVSDLPK; FGC1EVTNLNDYR{1=57.0215}; ELVLDNC1K{1=57.0215}	22	294	0.00188768	45	559	1692	Acidic leucine-rich nuclear phosphoprotein 32 family member B (Proliferation-related acidic leucine-rich protein PAL31)	AN32B_MOUSE	Q9EST5	272	31079	92.75	97.71	262	306	1.08088	0.000557556	0.151655	17.3283
PREDICTED: 26S protease regulatory subunit 6B-like [Cricetulus griseus]	gi|354486253|ref|XP_003505296.1|	YLGEGPR; YADIGGMDIQK; VVGSEFVQK; SFLGPEPEDLEDLYSR; RLIFSTITSK; RFDAQTGADR; QIGIDPPR; PQTGLSFLGPEPEDLEDLYSR; PLTHFELYK; M1NLSEEVDLEDYVARPDK{1=15.9949}; MNLSEEVDLEDYVARPDK; LQQELEFLEVQEEYIKDEQK; LQQELEFLEVQEEYIK; LIFSTITSK; LGPEPEDLEDLYSR; KLQQELEFLEVQEEYIKDEQK; KIEFPLPDRR; KIEFPLPDR; KDEQEHEFYK; ISGADINSIC1QESGM2LAVR{1=57.0215;2=15.9949}; ISGADINSIC1QESGMLAVR{1=57.0215}; IQSIPLVIGQFLEAVDQNTAIVGSTT…	41	450	0	60	11	3140	26S protease regulatory subunit 6B (26S proteasome AAA-ATPase subunit RPT3) (CIP21) (MB67-interacting protein) (MIP224) (Proteasome 26S subunit ATPase 4) (Tat-binding protein 7) (TBP-7)	PRS6B_MOUSE	P54775	418	47408	99.51	100	409	837	1.07656	0.000555324	0.232125	26.3268
heterochromatin protein 1 gamma [Cricetulus griseus]	gi|350539727|ref|NP_001233631.1|	WKDSDEADLVLAK; VVNGKVEYFLK; VEYFLK; VEEAEPEEFVVEK; SLSDSESDDSK; PEEFVVEK; LTWHSC1PEDEAQ{1=57.0215}; KVEEAEPEEFVVEK; GFTDADNTWEPEENLDC1PELIEAFLNSQK{1=57.0215}; DSDEADLVLAK	15	197	0	64	306	162	Chromobox protein homolog 3 (HECH) (Heterochromatin protein 1 homolog gamma) (HP1 gamma) (Modifier 2 protein)	CBX3_HUMAN	Q13185	183	20811	100	100	183	373	1.0765	0.000555297	0.101619	11.5563
PREDICTED: leucine-rich repeat-containing protein 59-like [Cricetulus griseus]	gi|354478397|ref|XP_003501401.1|	WLDLKDNPLDPVLAK; VAGDC1LDEK{1=57.0215}; SVNTIYDNAVQGLR; NKLQQLPADFGR; M1TGLQQQPLC2NSVNTIYDNAVQGLR{1=15.9949;2=57.0215}; MTGLQQQPLC1NSVNTIYDNAVQGLR{1=57.0215}; LVTLPVSFAQLK; LVNLQHLDLLNNK; LSTLPSDFC1GLTHLVK{1=57.0215}; LQQLPADFGR; LDGNELDLSLSDLNEVPVK; KETNQAPK; HHEILQWVLQTDSQQ; DNPLDPVLAK; DKLDGNELDLSLSDLNEVPVKELAALPK; DKLDGNELDLSLSDLNEVPVK; DKLDGNELDLSLSDL; C1NSVNTIYDNAVQGLR{1=57.0215}; AVQADQER;…	20	328	0	56	1199	2034	Leucine-rich repeat-containing protein 59	LRC59_MOUSE	Q922Q8	307	34877	97.39	98.05	307	600	1.0684	0.000551119	0.169194	19.2214
PREDICTED: obg-like ATPase 1-like [Cricetulus griseus]	gi|354467102|ref|XP_003496010.1|	YLEANM1TQSALPK{1=15.9949}; YLEANMTQSALPK; YEDFKEEGSENAVK; YDPGALVIPFSGALELK; VPVPDER; SWVIDQK; STFFNVLTNSQASAENFPFC1TIDPNESR{1=57.0215}; PM1VYLVNLSEK{1=15.9949}; PMVYLVNLSEK; NYIVEDGDIIFFK; LSHISAC1DGIFHLTR{1=57.0215}; LQELSAEER; LKPEYDIM1C2K{1=15.9949;2=57.0215}; LKPEYDIMC1K{1=57.0215}; KGGDGIKPPPIIGR; ISAC1DGIFHLTR{1=57.0215}; IPAFLNVVDIAGLVK; IKEWVDKYDPGALVIPFSGALELK; IHTDFEK; IGIVGLPNVGK; HLF…	41	423	0.00266075	82	371	476	Obg-like ATPase 1 (DNA damage-regulated overexpressed in cancer 45) (DOC45) (GTP-binding protein 9)	OLA1_HUMAN	Q9NTK5	396	44744	100	100	396	814	1.06818	0.000551005	0.218198	24.6542
PREDICTED: protein disulfide-isomerase A4 [Cricetulus griseus]	gi|354501888|ref|XP_003513020.1|	RFDVSGYPTIK/RFDVSGYPTLK; FDVSGYPTIK/FDVSGYPTLK; YKVEGFPTIYFAPSGDKK; YKVEGFPTIYFAPSGDK; YKGQKDLVIAK; YGIVSYM1IEQSGPPSK{1=15.9949}; YGIVSYMIEQSGPPSK; VREVSQPDWTPPPEVTLLLTK; VEGFPTIYFAPSGDKK; VEGFPTIYFAPSGDK; VDATEQTDLAKRFDVSGYPTLK; VDATEQTDLAKR; VDATEQTDLAK; TQEEIVAK; TFDAIVM1DPK{1=15.9949}; TFDAIVMDPK; TDAHEDASDTENAIEDEEEEEEDEEEDDLEVK; TATQFWR; SNVM1DVQGSTEPSAIKDYVVK{1=15.9949}; SNVMDVQGSTEPSAIKDY…	75	680	0	74	101	5062	Protein disulfide-isomerase A4 (EC 5.3.4.1) (Endoplasmic reticulum resident protein 72) (ER protein 72) (ERp-72) (ERp72)	PDIA4_MOUSE	P08003	638	71982	93.77	96.73	642	1169	1.06583	0.000549792	0.350767	39.5751
PREDICTED: voltage-dependent anion-selective channel protein 1-like, partial [Cricetulus griseus]	gi|354472663|ref|XP_003498557.1|	YQVDPDAC1FSAK{1=57.0215}; WTEYGLTFTEK; WNTDNTLGTEITVEDQLTR; VTQSNFAVGYK; VNNSSLIGLGYTQTLKPGIK; TNVNDGTEFGGSIYQK; TKSENGLEFTSSGSANTETTK; TDEFQLHTNVNDGTEFGGSIYQK; SENGLEFTSSGSANTETTK; LTLSALLDGK; LTFDSSFSPNTGKK; LTFDSSFSPNTGK; LGLGLEFQA; LETAVNLAWTAGNSNTR; KLETAVNLAWTAGNSNTR; GYGFGLIK; GALVLGYEGWLAGYQMNFETSK	19	301	0	68	748	1240	Voltage-dependent anion-selective channel protein 1 (VDAC-1) (rVDAC1) (Outer mitochondrial membrane protein porin 1)	VDAC1_RAT	Q9Z2L0	283	30756	98.59	98.94	283	568	1.0636	0.000548643	0.155266	16.8741
PREDICTED: lactoylglutathione lyase-like [Cricetulus griseus]	gi|354484653|ref|XP_003504501.1|	VLGLTLLQK; TAWTFSR; SLDFYTR; RFEELGVK; KSLDFYTR; KATLELTHNWGTEDDETQSYHNSNSDPR; IQDPDGYWIEILNPNK; IGIAVPDVYSAC1K{1=57.0215}; GLAFIQDPDGYWIEILNPNK; GFGHIGIAVPDVYSAC1K{1=57.0215}; GFGHIGIAVPDVY; FSLYFLAYEDKNDIPK; FSLYFLAYEDK; FLAYEDKNDIPK; FEELGVK; FDFPSM1K{1=15.9949}; FDFPSMK; DFLM1QQTM2LR{1=15.9949;2=15.9949}; DFLMQQTM1LR{1=15.9949}; DFLM1QQTMLR{1=15.9949}; DFLMQQTMLR; ATLELTHNWGTEDDETQSYHNSNSDPR	22	195	0.00315706	71	1094	2945	Lactoylglutathione lyase (EC 4.4.1.5) (Aldoketomutase) (Glyoxalase I) (Glx I) (Ketone-aldehyde mutase) (Methylglyoxalase) (S-D-lactoylglutathione methylglyoxal lyase)	LGUL_MOUSE	Q9CPU0	184	20810	95.11	96.74	184	368	1.05978	0.000546672	0.100588	11.3762
PREDICTED: prostaglandin reductase 1-like [Cricetulus griseus]	gi|354497025|ref|XP_003510623.1|	WQGDVR; TTELPPLNNGEVLLEALFISVDPYM1R{1=15.9949}; TTELPPLNNGEVLLEALFISVDPYMR; TGPC1PQGPPPEVVIYQQLR{1=57.0215}; SWTLKK; SLEEALR; SLALGTVGM1PGLTAYFGLLDIC2GVK{1=15.9949;2=57.0215}; NPAFPAGTIVVALSGWTSHSISDGNGLRK; NPAFPAGTIVVALSGWTSHSISDGNGLR; NPAFPAGTIVVALSGWTSH; MPAAFMGMLKGENLGK; MPAAFM1GM2LK{1=15.9949;2=15.9949}; M1PAAFMGM2LK{1=15.9949;2=15.9949}; M1PAAFM2GMLK{1=15.9949;2=15.9949}; MPAAFMGM1LK{1=15.9…	43	347	0	83	399	4507	Prostaglandin reductase 1 (PRG-1) (EC 1.3.1.-) (15-oxoprostaglandin 13-reductase) (EC 1.3.1.48) (Dithiolethione-inducible gene 1 protein) (D3T-inducible gene 1 protein) (DIG-1) (NADP-dependent leukotriene B4 12-hydroxydehydrogenase) (EC 1.3.1.74)	PTGR1_RAT	P97584	329	35718	92.1	95.14	329	629	1.05471	0.000544056	0.178994	19.4326
PREDICTED: eukaryotic peptide chain release factor GTP-binding subunit ERF3B-like [Cricetulus griseus]	gi|354468635|ref|XP_003496758.1|	YIGLPFIPYLDNLPNFNR; TFDAQIVIIEHK; TAGVKHLIVLINKM1DDPT{1=15.9949}; SVVAPPGAPK; SVDGPIRLPIVDK; STIGGQIM1YLTGM2VDKR{1=15.9949;2=15.9949}; STIGGQIMYLTGM1VDKR{1=15.9949}; STIGGQIM1YLTGMVDKR{1=15.9949}; STIGGQIMYLTGMVDKR; STIGGQIM1YLTGMVDK{1=15.9949}; STIGGQIMYLTGMVDK; Q1LNVNAKPFVPNVHAAEFVPSFLR{1=-17.0265}; PFVPNVHAAEFVPSFLR; PFVPNVH; NVEVLGILSDDVETDSVAPGENLK; M1DDPTVNWSNER{1=15.9949}; MDDPTVNWSNER; LE…	60	525	0	53	216	685	Eukaryotic peptide chain release factor GTP-binding subunit ERF3A (Eukaryotic peptide chain release factor subunit 3a) (eRF3a) (G1 to S phase transition protein 1 homolog)	ERF3A_HUMAN	P15170	499	55756	98.2	98.6	499	1001	1.0521	0.000542711	0.270813	30.2594
PREDICTED: activator of 90 kDa heat shock protein ATPase homolog 1 [Cricetulus griseus]	gi|354474983|ref|XP_003499709.1|	YYFEGIK; WIVEER; WGEGDPR; VFTTQELVQAFTHAPAALEADKGGK; VFTTQELVQAFTHAPAALEADK; VENEEGKC1EVTEVNKLDGEASINNR{1=57.0215}; VENEEGKC1EVTEVNK{1=57.0215}; TLFLAVR; TEFTQGM1ILPTVNGESVEPVSQPAPK{1=15.9949}; TEFTQGMILPTVNGESVEPVSQPAPK; SWPEGHFATITLTFIDK; QTFGYGAR; NGETEVC1M2EGR{1=57.0215;2=15.9949}; NGETEVC1MEGR{1=57.0215}; LNWTGTSK; LIFFYEWTIK; LDGEASINNR; ISLRETFLTSPEELYR; ILPTVNGESVEPVSQPAPK; GIPAPEEER; GHV…	31	355	0	80	694	1575	Activator of 90 kDa heat shock protein ATPase homolog 1 (AHA1)	AHSA1_MOUSE	Q8BK64	338	38117	97.34	99.11	338	684	1.0503	0.000541778	0.183121	20.651
PREDICTED: DNA replication licensing factor MCM7 [Cricetulus griseus]	gi|354496673|ref|XP_003510450.1|	YVDLDDVAEDDPELVDSIC1ENAK{1=57.0215}; YIAMC1R{1=57.0215}; YGTQLVHLAHR; TQRPADVIFATVR; TGFQQM1AQGLLSETFLEAHR{1=15.9949}; TGFQQMAQGLLSETFLEAHR; TALPGDHVSVTGIFLPVLR; TAIHEVM1EQQTISIAK{1=15.9949}; TAIHEVMEQQTISIAK; SQLLSYIDR; SLEQNIQLPAALLSR; SITVVLQGENTR; SEDDAAEAGELSGEELKQIAEEDFYEK; SEDDAAEAGELSGEELK; RFELYFQGPSSSKPR; RFELYFQGPSSSK; Q1PTVPESLADYITAAYVEM2R{1=-17.0265;2=15.9949}; QPTVPESLADYITAAYVEM1R…	71	755	0	74	135	4467	DNA replication licensing factor MCM7 (EC 3.6.4.12) (CDC47 homolog)	MCM7_MOUSE	Q61881	719	81211	96.61	98.59	709	1423	1.05007	0.000541662	0.389455	43.9889
PREDICTED: eukaryotic translation initiation factor 3 subunit B [Cricetulus griseus]	gi|354467779|ref|XP_003496346.1|	YWLEEAEC1R{1=57.0215}; YVVTSVSWWSHK; YM1TISDEWDIPEK{1=15.9949}; YMTISDEWDIPEK; YLVTFSPLM1DTQDDPQAIIIWDILTGHK{1=15.9949}; YLVTFSPLMDTQDDPQAIIIWDILTGHK; WVPEDKDIPAR; WTETYVR; VTLM1QLPTR{1=15.9949}; VTLMQLPTR; VNLFTDFDK; VDNAYWLWTFQGR; TSIFRNDVKDPVSIEER; TM1M2EDFR{1=15.9949;2=15.9949}; TMM1EDFR{1=15.9949}; TM1MEDFR{1=15.9949}; TMMEDFR; TIFWSPQGQFVVLAGLR; SSAQEPSAPGKAEASGEQAR; SSAQEPSAPGK; SPLMDTQDDP…	76	842	0	66	178	570	Eukaryotic translation initiation factor 3 subunit B (eIF3b) (Eukaryotic translation initiation factor 3 subunit 9) (eIF-3-eta) (eIF3 p116)	EIF3B_MOUSE	Q8JZQ9	803	91370	96.89	97.51	803	1607	1.04857	0.000540887	0.434332	49.4209
PREDICTED: lupus La protein homolog [Cricetulus griseus]	gi|354467064|ref|XP_003495991.1|	YKDTSLLILFK; YFGDFNLPR; WIDFVR; VLEGHAEKDAM1KK{1=15.9949}; VLEGHAEKDAMK; TRFDDDDHHHHR; SPSRPLPEVTDEYKNDVK; SPSRPLPEVTDEYK; SKAKLM1EVSADK{1=15.9949}; SGSTETRPLEGK; SAHNGNLQLR; PTDATLDDIKEWLDDK; PLPEVTDEYKNDVK; PLPEVTDEYK; MAALEAK; LTTDFNVIVQALSK; LM1EVSADKTK{1=15.9949}; LMEVSADKTK; LM1EVSADK{1=15.9949}; LMEVSADK; LDEGWVPLDIM1IK{1=15.9949}; LDEGWVPLDIMIK; KIM1EDQQESLNK{1=15.9949}; KIMEDQQESLNK; KFV…	47	435	0	64	351	470	Lupus La protein homolog (La autoantigen homolog) (La ribonucleoprotein)	LA_RAT	P38656	415	47777	90.76	92.89	422	772	1.04819	0.000540694	0.224388	25.8327
PREDICTED: actin-related protein 3-like [Cricetulus griseus]	gi|354470855|ref|XP_003497660.1|	YSYVC1PDLVK{1=57.0215}; YLRAEPEDHYFLLTEPPLNTPENR; YAVWFGGSM1LASTPEFYQVC2HTK{1=15.9949;2=57.0215}; YAVWFGGSMLASTPEFYQVC1HTK{1=57.0215}; TLTGTVIDSGDGVTHVIPVAEGYVIGSC1IK{1=57.0215}; TLTGTVIDSGDGVTHVIPVAEGY; Q1YTGVNAISKK{1=-17.0265}; Q1YTGVNAISK{1=-17.0265}; QYTGVNAISK; PPEQSLETAK; PIDVQVITHHM1QR{1=15.9949}; PIDVQVITHHMQR; PIDVQVITHH; NIVLSGGSTM1FR{1=15.9949}; NIVLSGGSTMFR; LSEELSGGR; LPAC1VVDC2GTGYT…	41	438	0	78	436	967	Actin-related protein 3 (Actin-like protein 3)	ARP3_MOUSE	Q99JY9	418	47357	100	100	418	868	1.04785	0.000540515	0.225935	25.5972
PREDICTED: cytosol aminopeptidase-like [Cricetulus griseus]	gi|354487731|ref|XP_003506025.1|	WAHLDIAGVM1TNKDEVPYLR{1=15.9949}; WAHLDIAGVMTNKDEVPYLR; WAHLDIAGVMTNK; TLIEFLLR; TIQVDNTDAEGR; TFYGLHEDFPSVVVVGLGKR; TFYGLHEDFPSVVVVGLGK; SWIEEQEM1GSFLSVAK{1=15.9949}; SWIEEQEMGSFLSVAK; SAGVDDQENWNEGKENIR; SAGVDDQENWNEGK; SAGAC1TAAAFLR{1=57.0215}; QVVDC1QLADVNNIGKYR{1=57.0215}; Q1VVDC2QLADVNNIGK{1=-17.0265;2=57.0215}; QVVDC1QLADVNNIGK{1=57.0215}; QVQDLELPSVEVDPC1GDAQAAAEGAVLGLYEFDDLK{1=57.0215}; …	46	543	0.00648036	72	360	3312	Cytosol aminopeptidase (EC 3.4.11.1) (Leucine aminopeptidase 3) (LAP-3) (Leucyl aminopeptidase) (Proline aminopeptidase) (EC 3.4.11.5) (Prolyl aminopeptidase)	AMPL_RAT	Q68FS4	519	56150	95.38	98.84	519	1036	1.04624	0.000539688	0.280098	30.3035
PREDICTED: phosphatidylinositol transfer protein alpha isoform-like [Cricetulus griseus]	gi|354489250|ref|XP_003506777.1|	WWGLQNK; WVDLTMDDIRR; WVDLTM1DDIR{1=15.9949}; WVDLTMDDIR; VILPVSVDEYQVGQLYSVAEASK; VENFIHK; TVITNEYM1KEDFLIK{1=15.9949}; TVITNEYM1K{1=15.9949}; TVITNEYMK; RLFTNFHR; Q1LFC2WLDK{1=-17.0265;2=57.0215}; QLFC1WLDK{1=57.0215}; Q1KDPVKGM2TAED{1=-17.0265;2=15.9949}; PDLGTQENVHK; NETGGGEGVEVLVNEPYEKDDGEKGQYTHK; NETGGGEGVEVLVNEPYEKDDGEK; NETGGGEGVEVLVNEPYEK; M1LAPEGALNIHEK{1=15.9949}; MLAPEGALNIHEK; LFTNFH…	33	283	0	80	307	3528	Phosphatidylinositol transfer protein alpha isoform (PI-TP-alpha) (PtdIns transfer protein alpha) (PtdInsTP alpha)	PIPNA_MOUSE	P53810	271	31893	98.15	98.89	271	557	1.04428	0.000538675	0.145981	17.18
PREDICTED: ras-related protein Rap-1A-like [Cricetulus griseus]	gi|354500430|ref|XP_003512303.1|	VKDTEDVPM1ILVGNK{1=15.9949}; VKDTEDVPMILVGNK; Q1WC2NC3AFLESSAK{1=-17.0265;2=57.0215;3=57.0215}; QWC1NC2AFLESSAK{1=57.0215;2=57.0215}; QVEVDC1QQC2MLEILDTAGTEQFTAMR{1=57.0215;2=57.0215}; DTEDVPMILVGNK	21	191	0	78	4	4911	Ras-related protein Rap-1A (Ras-related protein Krev-1)	RAP1A_MOUSE	P62835	184	20987	100	100	184	378	1.03804	0.000535458	0.0985243	11.2377
PREDICTED: 40S ribosomal protein S6-like [Cricetulus griseus]	gi|354471645|ref|XP_003498051.1|	NKEEAAEYAK; LFNLSKEDDVRQYVVR; LFNLSKEDDVR; KLFNLSKEDDVR; KLFNLSK; KGEKDIPGLTDTTVPR; GEKDIPGLTDTTVPR; DIPGLTDTTVPR	16	258	0.00438276	41	383	1069	40S ribosomal protein S6 (Phosphoprotein NP33)	RS6_MOUSE	P62754	249	28681	99.09	99.54	219	434	1.03614	0.000534479	0.133085	15.3294
PREDICTED: multifunctional protein ADE2-like [Cricetulus griseus]	gi|354503014|ref|XP_003513576.1|	VVVLM1GSTSDLGHC2EK{1=15.9949;2=57.0215}; VVVLMGSTSDLGHC1EK{1=57.0215}; VTSAHKGPDETLR; VLLQSKDQITAGNAAR; VEM1FFKDDANNDPQWSEEQLIAAK{1=15.9949}; VEMFFKDDANNDPQWSEEQLIAAK; VEM1FFK{1=15.9949}; VEMFFK; TKEVYELLDNPGK; SWLPQNC1TLVDM2K{1=57.0215;2=15.9949}; SWLPQNC1TLVDMK{1=57.0215}; STILSPEGSAQFAAQIFGLYNHLVWAK; SNGLGPVMSGNTAYPVISC1PPITPDWGAQDVWSSLR{1=57.0215}; RIATGSFLK; NFEWVADRVELLLK; NFEWVADR; LWPSGDR…	42	439	0	80	414	5167	Multifunctional protein ADE2 [Includes: Phosphoribosylaminoimidazole-succinocarboxamide synthase (EC 6.3.2.6) (SAICAR synthetase); Phosphoribosylaminoimidazole carboxylase (EC 4.1.1.21) (AIR carboxylase) (AIRC)]	PUR6_RAT	P51583	425	47096	97.18	99.29	425	862	1.03294	0.000532826	0.226451	25.094
PREDICTED: succinate dehydrogenase [ubiquinone] flavoprotein subunit, mitochondrial [Cricetulus griseus]	gi|354503228|ref|XP_003513683.1|	WHFYDTVK; VTLEYRPVIDK; VSDGISTQYPVVDHEFDAVVVGAGGAGLR; VRVDEYDYSKPIQGQQK; VPPIKANAGEESVMNLDK; VGSVLQEGC1EK{1=57.0215}; VDEYDYSKPIQGQQK; TYFSC1TSAHTSTGDGTAM2VTR{1=57.0215;2=15.9949}; TYFSC1TSAHTSTGDGTAMVTR{1=57.0215}; TSAHTSTGDGTAM1VTR{1=15.9949}; TLNETDC1ATVPPAIR{1=57.0215}; TGHSLLHTLYGR; SM1TLEIR{1=15.9949}; SMTLEIR; SM1QNHAAVFR{1=15.9949}; SMQNHAAVFR; SLLDLVVFGR; SHTVAAQGGINAALGNM1EEDNWR{1=15.99…	47	683	0	72	346	5187	Succinate dehydrogenase [ubiquinone] flavoprotein subunit, mitochondrial (EC 1.3.5.1) (Flavoprotein subunit of complex II) (Fp)	SDHA_MOUSE	Q8K2B3	664	72585	96.99	98.04	664	1347	1.02861	0.000530594	0.352315	38.5132
PREDICTED: cytochrome c, somatic-like [Cricetulus griseus]	gi|354472752|ref|XP_003498601.1|	TGQAAGFSYTDANK; TGPNLHGLFGRK; TGPNLHGLFGR; KYIPGTK; KTGQAAGFSYTDANK; ADLIAYLKK; ADLIAYLK	11	108	0	56	1596	1248	Cytochrome c, somatic	CYC_MOUSE	P62897	105	11605	96.19	97.14	105	208	1.02857	0.000530572	0.0557101	6.15729
PREDICTED: histone-binding protein RBBP7-like [Cricetulus griseus]	gi|354484038|ref|XP_003504198.1|	YM1PQNPHIIATK{1=15.9949}; YMPQNPHIIATK; WLVLGTHTSDEQNHLVVAR; WLPEVTKPEGK; VHIPNDDAQFDASHC1DSDKGEFGGFGSVTGK{1=57.0215}; VHIPNDDAQFDASHC1DSDK{1=57.0215}; TPSSDVLVFDYTKHPAKPDPSGEC1NPDLR{1=57.0215}; SNTTSKPSHLVDAHTAEVNC1LSFNPYSEFILATGSADK{1=57.0215}; SNTTSKPSHLVDAH; SNLSGHLLSASDDHTVC1LWDINAGPK{1=57.0215}; SAVVEDVAWHLLHESLFGSVADDQK; PSHLVDAHTAEVNC1LSFNPYSEFILATGSADK{1=57.0215}; PQNPHIIATK; LLSASDDHTVC…	44	435	0	80	23	2869	Histone-binding protein RBBP7 (Nucleosome-remodeling factor subunit RBAP46) (Retinoblastoma-binding protein 7) (RBBP-7)	RBBP7_RAT	Q71UF4	425	47820	100	100	391	811	1.02353	0.000527971	0.224388	25.2476
PREDICTED: vinculin isoform 1 [Cricetulus griseus]	gi|354468673|ref|XP_003496776.1|	WIDNPTVDDRGVGQAAIR; WIDNPTVDDR; VM1LVNSM2NTVK{1=15.9949;2=15.9949}; VMLVNSM1NTVK{1=15.9949}; VM1LVNSMNTVK{1=15.9949}; VMLVNSMNTVK; VLQLTSWDEDAWASK; VGKETVQTTEDQILKR; VGELC1AGKER{1=57.0215}; VGELC1AGK{1=57.0215}; VENAC1TKLVQAAQMLQADPYSVPAR{1=57.0215}; VDQLTAQLADLAAR; VAM1ANIQPQM2LVAGATSIAR{1=15.9949;2=15.9949}; VAMANIQPQM1LVAGATSIAR{1=15.9949}; VAM1ANIQPQMLVAGATSIAR{1=15.9949}; VAMANIQPQMLVAGATSIA…	116	1090	0	74	9	689	Vinculin (Metavinculin)	VINC_MOUSE	Q64727	1066	116717	99.81	100	1066	2173	1.02251	0.000527448	0.562259	61.5621
PREDICTED: microtubule-associated protein RP/EB family member 1-like [Cricetulus griseus]	gi|354480321|ref|XP_003502356.1|	VLKLTVEDLEKER; STSVTSDNLSR; Q1GQETAVAPSLVAPALSKPK{1=-17.0265}; QGQETAVAPSLVAPALSKPK; NPGM1GNGDDEAAELMQQVK{1=15.9949}; NPGMGNGDDEAAELMQQVK; NIELIC1QENEGENDPVLQR{1=57.0215}; LTVEDLEKER; LTVEDLEK; LEHEYIQNFK; KPLSSGSAAPQRPIATQR; KNPGMGNGDDEAAELM1QQVK{1=15.9949}; KNPGM1GNGDDEAAELMQQVK{1=15.9949}; KNPGMGNGDDEAAELMQQVK; KFFDANYDGKEYDPVAAR; IEQLC1SGAAYC2QFMDM3LFPGSIALK{1=57.0215;2=57.0215;3=15.9949}; HD…	27	274	0	73	494	2318	Microtubule-associated protein RP/EB family member 1 (APC-binding protein EB1) (End-binding protein 1) (EB1)	MARE1_RAT	Q66HR2	268	30004	99.63	99.63	268	553	1.02239	0.000527383	0.141339	15.8236
PREDICTED: proteasome subunit alpha type-4-like [Cricetulus griseus]	gi|354471447|ref|XP_003497954.1|	YQSDPSGNYGGWK; YLLQYQEPIPC1EQLVTALC2DIK{1=57.0215;2=57.0215}; VEIATLTR; TTIFSPEGR; SVAGITSDANVLTNELR; SALALAIK; RPFGVSLLYIGWDK; QLYQSDPSGNYGGWK; Q1KEVEQLIK{1=-17.0265}; QKEVEQLIK; Q1AYTQFGGK{1=-17.0265}; QAYTQFGGK; NIHKLLDEVFFSEK; LYQVEYAM1EAIGHAGTC2LGILANDGVLLAAER{1=15.9949;2=57.0215}; LYQVEYAMEAIGHAGTC1LGILANDGVLLAAER{1=57.0215}; LYQVEYAMEAIGH; LSAEKVEIATLTR; LNEDM1AC2SVAGITSDANVLTNELR{1=15.994…	26	266	0	72	880	1041	Proteasome subunit alpha type-4 (EC 3.4.25.1) (Macropain subunit C9) (Multicatalytic endopeptidase complex subunit C9) (Proteasome component C9) (Proteasome subunit L)	PSA4_HUMAN	P25789	261	29484	99.62	100	261	539	1.01916	0.000525716	0.137212	15.5002
PREDICTED: ribose-phosphate pyrophosphokinase 2-like [Cricetulus griseus]	gi|354499505|ref|XP_003511849.1|	VYAILTHGIFSGPAISR; PNIVLFSGSSHQDLSQR; NC1IIVSPDAGGAK{1=57.0215}; LNVEFALIHK; LLSAGATK; KFSNQETSVEIGESVR; INNAAFEAVVVTNTIPQEDKM1K{1=15.9949}; INNAAFEAVVVTNTIPQEDK; GEDVYIIQSGC1GEINDNLMELLIMINAC2K{1=57.0215;2=57.0215}; FSNQETSVEIGESVR; FSGSSHQDLSQR; ENITEWR; AILTHGIFSGPAISR	30	324	0	78	434	4810	Ribose-phosphate pyrophosphokinase 2 (EC 2.7.6.1) (Phosphoribosyl pyrophosphate synthase II) (PRS-II)	PRPS2_RAT	P09330	318	34813	100	100	318	655	1.01887	0.000525567	0.16713	18.2966
heat shock protein 105 kDa [Cricetulus griseus]	gi|350539789|ref|NP_001233649.1|	YNHIDESEM1K{1=15.9949}; YNHIDESEMK; VVNVELPVEANLVWQLGR; VPTEEDDGSSVEADM1EC2PNQKPAESSDVDK{1=15.9949;2=57.0215}; VPTEEDDGSSVEADMEC1PNQKPAESSDVDK{1=57.0215}; VNTHGIFTISTASM1VEK{1=15.9949}; VNTHGIFTISTASMVEK; VMYMDEEHLFSVEQITAM1LLTK{1=15.9949}; VM1YMDEEHLFSVEQITAMLLTK{1=15.9949}; VMYMDEEHLFSVEQITAMLLTK; VMYMDEEHLFSVEQITAM; VLGTAFDPFLGGK; VLEELGQR; VKELNNVC1EPVVNQPKPK{1=57.0215}; TPNGPNLDKK; TPNGPNLDK…	83	873	0	77	5	168	Heat shock protein 105 kDa (Heat shock 110 kDa protein)	HS105_CRIGR	Q60446	858	96151	100	100	858	1778	1.01748	0.000524852	0.450323	50.4651
PREDICTED: prohibitin-2-like [Cricetulus griseus]	gi|354467375|ref|XP_003496145.1|	VLSRPNAQELPSM1YQR{1=15.9949}; VLSRPNAQELPSMYQR; VLPSIVNEVLK; Q1VAQQEAQR{1=-17.0265}; PSIVNEVLK; PNAQELPSMYQR; M1LGEALSK{1=15.9949}; MLGEALSK; LGLDYEER; IYLTADNLVLNLQDESFTR; IVQAEGEAEAAK; IPWFQYPIIYDIR; FNASQLITQR; EYTAAVEAK; DLQM1VNISLRVLSR{1=15.9949}; DLQM1VNISLR{1=15.9949}; DLQMVNISLR; DFSLILDDVAITELSFSR; AQVSLLIR; AQFLVEK	20	304	0	37	1200	511	Prohibitin-2 (B-cell receptor-associated protein BAP37) (Repressor of estrogen receptor activity)	PHB2_MOUSE	O35129	299	33296	100	100	219	441	1.01672	0.00052446	0.156814	17.4624
PREDICTED: F-actin-capping protein subunit beta-like [Cricetulus griseus]	gi|354489601|ref|XP_003506950.1|	YDPPLEDGAMPSARLRK; YDPPLEDGAM1PSAR{1=15.9949}; YDPPLEDGAMPSAR; TKDIVNGLR; STLNEIYFGK; SPWSNKYDPPLEDGAM1PSAR{1=15.9949}; SPWSNKYDPPLEDGAMPSAR; SGSGTM1NLGGSLTR{1=15.9949}; SGSGTMNLGGSLTR; RLPPQQIEK; Q1M2EKDETVSDC3SPHIANIGR{1=-17.0265;2=15.9949;3=57.0215}; QM1EKDETVSDC2SPHIANIGR{1=15.9949;2=57.0215}; Q1MEKDETVSDC2SPHIANIGR{1=-17.0265;2=57.0215}; QMEKDETVSDC1SPHIANIGR{1=57.0215}; Q1MEKDETVSDC2SPH{1=-…	33	281	0	54	629	3566	F-actin-capping protein subunit beta (CapZ beta)	CAPZB_MOUSE	P47757	277	31345	99.64	100	276	568	1.01444	0.000523283	0.144949	16.4023
PREDICTED: cytoskeleton-associated protein 4-like [Cricetulus griseus]	gi|354494473|ref|XP_003509361.1|	VQSLQATFGTFESILR; VASLEESKGDR; TAVDSLVAYSVK; SSVSQVESDLK; SQEYEQR; SLLSQDHAQAMPPQDFLDR; SLEEAQLM1LTSNVK{1=15.9949}; SLEEAQLMLTSNVK; SINDNIAIFTDVQKR; SINDNIAIFTDVQK; SDGIHVVK; RLEEELQQLK; QSSLQTMESDVYTEVR; QREELGQSLQGVEQKVQSLQATFGTFESILR; Q1REELGQSLQGVEQK{1=-17.0265}; QREELGQSLQGVEQK; QIEGLGAR; Q1GESEINR{1=-17.0265}; QGESEINR; LSSLDNLK; LQYVEDGVYSM1QVASAR{1=15.9949}; LQYVEDGVYSMQVASAR; LQNEILK; LL…	49	580	0	71	321	4173	Cytoskeleton-associated protein 4 (63-kDa cytoskeleton-linking membrane protein) (Climp-63) (p63)	CKAP4_MOUSE	Q8BMK4	575	63692	90.09	95.37	454	762	1.0087	0.00052032	0.299184	33.1402
PREDICTED: basic leucine zipper and W2 domain-containing protein 2-like [Cricetulus griseus]	gi|354491542|ref|XP_003507914.1|	YFTDAGLK; YADTLFDILVAGSM1LAPGGTR{1=15.9949}; YADTLFDILVAGSMLAPGGTR; VQQSLGTR; VQEYC1YDNIHFM2K{1=57.0215;2=15.9949}; VQEYC1YDNIHFMK{1=57.0215}; SVFLDQM1KK{1=15.9949}; SVFLDQM1K{1=15.9949}; SVFLDQMK; SSQGQSELVLLQK; Q1YAPLLAVFSSQGQSELVLLQK{1=-17.0265}; QYAPLLAVFSSQGQSELVLLQK; Q1SVDHFAK{1=-17.0265}; QSVDHFAK; NYAQVFNKLIR; NYAQVFNK; NDLPETAVIGLLWTC1VMNAVEWNK{1=57.0215}; M1TNHC2VFSANEDHETIR{1=15.9949;2…	45	422	0.00243309	78	137	3813	Basic leucine zipper and W2 domain-containing protein 2 (Brain development-related molecule 2)	BZW2_RAT	Q9WTT7	419	48049	99.05	99.52	419	854	1.00716	0.000519527	0.217682	24.9628
PREDICTED: prefoldin subunit 3-like [Cricetulus griseus]	gi|354490273|ref|XP_003507283.1|	VYNWDVK; VM1LEYDIDEAQALLEK{1=15.9949}; VMLEYDIDEAQALLEK; Q1PGNETADTVLKK{1=-17.0265}; Q1PGNETADTVLK{1=-17.0265}; QPGNETADTVLK; NLDSLEEDLDFLR; LKGQIPEIKQTLEILK; LKGQIPEIK; LDSLEEDLDFLR; KLDEQYQK; IHLGIPEAVFVEDVDSFM1KQPGNETADTVLK{1=15.9949}; IHLGIPEAVFVEDVDSFM1K{1=15.9949}; IHLGIPEAVFVEDVDSFMK; FM1ELNLAQK{1=15.9949}; FMELNLAQK; FLLADNLYC1K{1=57.0215}; DQFTTTEVNM1AR{1=15.9949}; DQFTTTEVNMAR	19	197	0.00260983	62	1283	3647	Prefoldin subunit 3 (Von Hippel-Lindau-binding protein 1) (VBP-1) (VHL-binding protein 1)	PFD3_MOUSE	P61759	196	22436	97.96	100	196	400	1.0051	0.000518466	0.101619	11.6323
PREDICTED: myosin-10 [Cricetulus griseus]	gi|354469598|ref|XP_003497214.1|	YLFVDR; VVSSVLQFGNISFK; VLAYDKLEK; VEGELEEM1ERK{1=15.9949}; VEGELEEM1ER{1=15.9949}; VEGELEEMER; VEEEEERNQILQNEK; VDDDLGTIESLEEAKK; VDDDLGTIESLEEAK; TTLQVDTLNTELAAER; TSDVNETQPPQSE; TGLEDPERYLFVDR; TGLEDPER; TFHIFYQLLSGAGEHLK; TELEDTLDTTAAQQELR; SLEAEILQLQEELASSER; SDLLLEGFNNYR; SALLDEKR; SALLDEK; RQLEEAEEEATR; RHAEQERDELADEIANSASGK; RGGPISFSSSR; Q1VLALQSQLADTKK{1=-17.0265}; QVLALQSQLADTKK; Q1VLAL…	204	1976	0	66	2	842	Myosin-10 (Cellular myosin heavy chain, type B) (Myosin heavy chain 10) (Myosin heavy chain, non-muscle IIb) (Non-muscle myosin heavy chain B) (NMMHC-B) (Non-muscle myosin heavy chain IIb) (NMMHC II-b) (NMMHC-IIB)	MYH10_MOUSE	Q61879	1976	228996	99.65	99.85	1976	3978	1	0.000515834	1.01929	118.124
PREDICTED: small nuclear ribonucleoprotein Sm D1-like [Cricetulus griseus]	gi|354481732|ref|XP_003503055.1|	YFILPDSLPLDTLLVDVEPK; SLPLDTLLVDVEPK; NREPVQLETLSIRGNNIR; NREPVQLETLSIR; NGTQVHGTITGVDVSM1NTHLK{1=15.9949}; NGTQVHGTITGVDVSMNTHLK; LSHETVTIELK; EPVQLETLSIR	8	119	0	59	2576	2531	Small nuclear ribonucleoprotein Sm D1 (Sm-D1) (Sm-D autoantigen) (snRNP core protein D1)	SMD1_MOUSE	P62315	119	13282	100	100	119	235	1	0.000515834	0.0613843	6.85131
PREDICTED: EF-hand domain-containing protein D2-like, partial [Cricetulus griseus]	gi|354498985|ref|XP_003511592.1|	VQAINVSSRFEEEIKAEQEER; VQAINVSSR; SM1INEVDEDFDSK{1=15.9949}; SMINEVDEDFDSK; QYDAGKDGFIDLMELK; LSEIDVSTEGVKGAK; LSEIDVSTEGVK; LGAPQTHLGLK; KAAFKELQSTFK; KAAAGELQEDSGLHVLAR; FEEEIKAEQEER; EFLLIFRK; EFLLIFR; DGFIDLM1ELK{1=15.9949}; DGFIDLMELK; AAFKELQSTFK; AAAGELQEDSGLHVLAR	18	237	0	73	1203	4746	EF-hand domain-containing protein D2 (Swiprosin-1)	EFHD2_RAT	Q4FZY0	239	26759	98.77	99.38	162	320	0.991632	0.000511518	0.122253	13.6877
carbonyl reductase 3 [Cricetulus griseus]	gi|345842522|ref|NP_001230936.1|	VVNVSSLQGSK; NVC1NELLPIMKPHGR{1=57.0215}; M1DDPTPFDIQAEMTLK{1=15.9949}; MDDPTPFDIQAEMTLK; LGVTVLSR; KEYGGLNVLVNNAGIAFR; ILLNAC1C2PGWVK{1=57.0215;2=57.0215}; ILAQQLGEK; FVEDTKNEVHER; EYGGLNVLVNNAGIAFR; EGWPDSAYGVSK; C1NTLTEGDLVDLM2K{1=57.0215;2=15.9949}; C1NTLTEGDLVDLMK{1=57.0215}; ALENC1SEDLQER{1=57.0215}	23	274	0	71	463	41	Carbonyl reductase [NADPH] 3 (EC 1.1.1.184) (NADPH-dependent carbonyl reductase 3)	CBR3_MOUSE	Q8K354	277	30953	93.86	96.75	277	538	0.98917	0.000510247	0.141339	15.7937
PREDICTED: chloride intracellular channel protein 4-like [Cricetulus griseus]	gi|354485634|ref|XP_003504988.1|	YLTNAYSR; TDVNKIEEFLEEVLC1PPK{1=57.0215}; RKPADLQNLAPGTHPPFITFNSEVK; NSRPEANEALER; NFDIPK; LSPKHPESNTAGMDIFAK; LHIVKVVAK; LFM1ILWLK{1=15.9949}; LFMILWLK; LDEYLNSPLPDEIDENSM1EDIK{1=15.9949}; LDEYLNSPLPDEIDENSMEDIK; KPADLQNLAPGTHPPFITFNSEVK; IEEFLEEVLC1PPK{1=57.0215}; HPESNTAGM1DIFAK{1=15.9949}; HPESNTAGMDIFAK; GVVFSVTTVDLKR; GVVFSVTTVDLK; GM1TGIWR{1=15.9949}; GMTGIWR; FSAYIKNSRPEANEALER; FLDGDEM1T…	28	250	0	84	185	3075	Chloride intracellular channel protein 4 (mc3s5/mtCLIC)	CLIC4_MOUSE	Q9QYB1	253	28729	99.57	100	230	476	0.988142	0.000509718	0.128959	14.6437
PREDICTED: 40S ribosomal protein S27-like [Cricetulus griseus]	gi|354469322|ref|XP_003497078.1|	LTEGC1SFR{1=57.0215}; ITTVFSHAQTVVLC1VSC2STVLC3QPTGR{1=57.0215;2=57.0215;3=57.0215}; DLLHPSPEEEKRK; DLLHPSPEEEKR; DLLHPSPEEEK	5	83	0	57	3252	799	40S ribosomal protein S27	RS27_MOUSE	Q6ZWU9	84	9461	95.24	96.43	84	142	0.988095	0.000509693	0.0428142	4.82221
PREDICTED: ras-related protein Rab-14-like [Cricetulus griseus]	gi|354491502|ref|XP_003507894.1|	YIIIGDM1GVGK{1=15.9949}; YIIIGDMGVGK; TGENVEDAFLEAAKK; TGENVEDAFLEAAK; STYNHLSSWLTDAR; SC1LLHQFTEK{1=57.0215}; RSTYNHLSSWLTDAR; Q1FAEENGLLFLEASAK{1=-17.0265}; QFAEENGLLFLEASAK; NLTNPNTVIILIGNK; LTSEPQPQR; KTGENVEDAFLEAAK; KIYQNIQDGSLDLNAAESGVQHKPSAPQGGR; IYQNIQDGSLDLNAAESGVQHKPSAPQGGR; IYQNIQDGSLDLNAAESGVQHK; IIEVSGQK; GAAGALM1VYDITR{1=15.9949}; GAAGALMVYDITR; FM1ADC2PHTIGVEFGTR{1=15.9949;2=57.02…	22	212	0	80	1092	3804	Ras-related protein Rab-14	RAB14_MOUSE	Q91V41	215	23897	100	100	215	452	0.986047	0.000508636	0.109357	12.1549
PREDICTED: plasminogen activator inhibitor 1 RNA-binding protein-like [Cricetulus griseus]	gi|354497174|ref|XP_003510696.1|	VGRRPDQQLQGEGK; VEFNIR; TDKSSASAPDVDDPEAFPALA; SVDRPIIER; SSASAPDVDDPEAFPALA; SKSEEAHAEDSVM1DHHFR{1=15.9949}; SKSEEAHAEDSVMDHHFR; SEEAHAEDSVM1DHHFR{1=15.9949}; SEEAHAEDSVMDHHFR; RPDQQLQGEGK; RFEKPLEEK; Q1ISYNC2SDLDQSNVTEETPEGEEHPVADTENK{1=-17.0265;2=57.0215}; QISYNC1SDLDQSNVTEETPEGEEHPVADTENK{1=57.0215}; NC1SDLDQSNVTEETPEGEEHPVADTENKENEVEEVKEEGPK{1=57.0215}; NC1SDLDQSNVTEETPEGEEHPVADTENK{1=57.021…	34	400	0	63	604	4526	Plasminogen activator inhibitor 1 RNA-binding protein (PAI1 RNA-binding protein 1) (PAI-RBP1) (RDA288) (SERPINE1 mRNA-binding protein 1) [Cleaved into: Plasminogen activator inhibitor 1 RNA-binding protein, N-terminally processed]	PAIRB_RAT	Q6AXS5	407	44754	95.47	96.44	309	431	0.982801	0.000506962	0.206334	22.6886
PREDICTED: thymidylate synthase-like [Cricetulus griseus]	gi|354503244|ref|XP_003513691.1|	YSLRDEFPLLTTK; VIDTIKTNPDDRR; VETIDDFKVEDFQIEGYNPHPTIK; VETIDDFK; VEDFQIEGYNPHPTIK; TLGDAHIYLNHIEPLK; TGTGTLSVFGM1QAR{1=15.9949}; TGTGTLSVFGMQAR; Q1EGDLGPVYGFQWR{1=-17.0265}; QEGDLGPVYGFQWR; LHSAAQQQGAEAPR; KVETIDDFKVEDFQIEGYNPHPTIK; KVETIDDFK; IIM1C2AWNPK{1=15.9949;2=57.0215}; IIMC1AWNPK{1=57.0215}; HGELQYLGQVEHIM1R{1=15.9949}; HGELQYLGQVEHIMR; HGELQYLGQVEH; HFGADYKDM1DSDYSGQGVDQLQK{1=15.9949}; …	27	300	0	70	836	5188	Thymidylate synthase (TS) (TSase) (EC 2.1.1.45)	TYSY_MOUSE	P07607	307	34958	96.42	97.72	307	618	0.977199	0.000504072	0.15475	17.6214
PREDICTED: 26S protease regulatory subunit 4-like [Cricetulus griseus]	gi|354478471|ref|XP_003501438.1|	VVGSELIQK; VHAVIGVLM1DDTDPLVTVM2K{1=15.9949;2=15.9949}; VHAVIGVLMDDTDPLVTVM1K{1=15.9949}; VHAVIGVLM1DDTDPLVTVMK{1=15.9949}; VHAVIGVLMDDTDPLVTVMK; VAEEHAPSIVFIDEIDAIGTKR; VAEEHAPSIVFIDEIDAIGTK; TM1LELLNQLDGFDSR{1=15.9949}; TMLELLNQLDGFDSR; SKENVLYK; RIFQIHTSR; Q1EGTPEGLYL{1=-17.0265}; QEGTPEGLYL; NQEQM1KPLEEKQEEER{1=15.9949}; NQEQMKPLEEKQEEER; NQEQM1KPLEEK{1=15.9949}; NQEQMKPLEEK; M1TLADDVTLDDLIM2…	46	428	0.00225479	77	11	2044	26S protease regulatory subunit 4 (P26s4) (26S proteasome AAA-ATPase subunit RPT2) (Proteasome 26S subunit ATPase 1)	PRS4_MOUSE	P62192	440	49185	100	100	440	891	0.972727	0.000501766	0.220777	24.6794
PREDICTED: F-actin-capping protein subunit alpha-1-like [Cricetulus griseus]	gi|354501876|ref|XP_003513014.1|	TIDGQQTIIAC1IESHQFQPK{1=57.0215}; KEASDPQAEDVDGGLK; IIESAENEYQTAISENYQTM1SDTTFK{1=15.9949}; IIESAENEYQTAISENYQTMSDTTFK; IEGYDDQVLITEHGDLGNSR; IEGYDDQVLITEHGDLGN; FTITPPTAQVVGVLK; FITHAPPGEFNEVFNDVR; ESC1DVALR{1=57.0215}; EGAAHAFAQYNM1DQFTPVK{1=15.9949}; EGAAHAFAQYNMDQFTPVK; EASDPQAEDVDGGLK; DVQDSVTVSNEVQTAK; DHYSNGFC1TVYAK{1=57.0215}	19	278	0	78	625	5059	F-actin-capping protein subunit alpha-1 (CapZ alpha-1)	CAZA1_RAT	B2GUZ5	286	32910	98.54	99.27	274	568	0.972028	0.000501405	0.143402	16.5012
PREDICTED: peptidyl-prolyl cis-trans isomerase FKBP3-like, partial [Cricetulus griseus]	gi|354500467|ref|XP_003512321.1|	TANKDHLVTAYNHLFETKR; TANKDHLVTAYNHLFETK; SEETLDEGPPK; NAKPLSFK; LEIEPEWAYGKK; LEIEPEWAYGK; KGDIVHC1WYTGTLPDGTVFDTNIQTSSK{1=57.0215}; GWDEALLTM1SK{1=15.9949}; GWDEALLTMSK; GDIVHC1WYTGTLPDGTVFDTNIQTSSK{1=57.0215}; FKGTETVSKVSEQVK; FKGTETVSK; ETKSEETLDEGPPK; DHLVTAYNHLFETK; ARLEIEPEWAYGKK; ARLEIEPEWAYGK	16	217	0	58	1493	4918	Peptidyl-prolyl cis-trans isomerase FKBP3 (PPIase FKBP3) (EC 5.2.1.8) (25 kDa FK506-binding protein) (25 kDa FKBP) (FKBP-25) (FK506-binding protein 3) (FKBP-3) (Immunophilin FKBP25) (Rapamycin-selective 25 kDa immunophilin) (Rotamase)	FKBP3_MOUSE	Q62446	224	25148	96.88	99.55	224	447	0.96875	0.000499714	0.111936	12.5668
PREDICTED: citrate synthase, mitochondrial-like [Cricetulus griseus]	gi|354488213|ref|XP_003506265.1|	YWELIYEDC1M2DLIAK{1=57.0215;2=15.9949}; YWELIYEDC1MDLIAK{1=57.0215}; VVPGYGHAVLR; TVVGQITVDM1MYGGM2R{1=15.9949;2=15.9949}; TVVGQITVDMMYGGM1R{1=15.9949}; TVVGQITVDMMYGGMR; SQLSAAITALNSESNFAR; SM1STDGLM2K{1=15.9949;2=15.9949}; SMSTDGLM1K{1=15.9949}; SM1STDGLMK{1=15.9949}; SMSTDGLMK; NPWPNVDAHSGVLLQYYGMTEMNYYTVLFGVSR; MLGYTEPQFTELMR; LYLTIHSDHEGGNVSAH; LVAQLYK; LRDYIWNTLNSGR; LPC1VAAK{1=57.0215}; LD…	44	451	0	72	381	3380	Citrate synthase, mitochondrial (EC 2.3.3.1) (Citrate (Si)-synthase)	CISY_RAT	Q8VHF5	466	51867	97.35	98.89	452	924	0.967811	0.00049923	0.232641	25.8936
PREDICTED: E3 ubiquitin-protein ligase NEDD4-like [Cricetulus griseus]	gi|354465282|ref|XP_003495109.1|	WNEEILFR; WILENDPTELDLR; VTLYDPM1SGILTSVQTK{1=15.9949}; VTLYDPMSGILTSVQTK; VPM1NGFAELYGSNGPQSFTVEQWGTPDKLPR{1=15.9949}; VPMNGFAELYGSNGPQSFTVEQWGTPDKLPR; VPM1NGFAELYGSNGPQSFTVEQWGTPDK{1=15.9949}; VPMNGFAELYGSNGPQSFTVEQWGTPDK; VIAGIGLAK; VFYINHNTK; VAGM1AVYHGK{1=15.9949}; VAGMAVYHGK; TYYVNHESR; TQNVATTGPAVPYSR; TPVDNDLGPLPPGWEER; TGGSEIVVTNK; SYYVDHNSR; SPEDDLTDAENGNIQLQAHR; SGSVQTC1IFEEQPALPVLLPTS…	80	1276	0.00188501	62	61	243	E3 ubiquitin-protein ligase NEDD4 (EC 6.3.2.-) (Cell proliferation-inducing gene 53 protein) (Neural precursor cell expressed developmentally down-regulated protein 4) (NEDD-4)	NEDD4_HUMAN	P46934	1319	149114	87.42	92.4	803	1478	0.9674	0.000499018	0.658204	74.4105
PREDICTED: dynein light chain 1, cytoplasmic-like [Cricetulus griseus]	gi|354499279|ref|XP_003511737.1|	NADM1SEEMQQDSVEC2ATQALEKYNIE{1=15.9949;2=57.0215}; NADM1SEEM2QQDSVEC3ATQALEK{1=15.9949;2=15.9949;3=57.0215}; NADMSEEM1QQDSVEC2ATQALEK{1=15.9949;2=57.0215}; NADM1SEEMQQDSVEC2ATQALEK{1=15.9949;2=57.0215}; NADMSEEMQQDSVEC1ATQALEK{1=57.0215}	8	86	0	55	1361	4784	Dynein light chain 1, cytoplasmic (8 kDa dynein light chain) (DLC8) (Dynein light chain LC8-type 1) (Protein inhibitor of neuronal nitric oxide synthase) (PIN) (mPIN)	DYL1_MOUSE	P63168	89	10366	98.88	100	89	188	0.966292	0.000498446	0.0443617	5.1669
PREDICTED: 60S ribosomal protein L30-like [Cricetulus griseus]	gi|354506946|ref|XP_003515520.1|	SLQLVMK; SEIEYYAM1LAK{1=15.9949}; SEIEYYAMLAK; LVILANNC1PALRK{1=57.0215}; LVILANNC1PALR{1=57.0215}; KSEIEYYAM1LAK{1=15.9949}; KSEIEYYAMLAK	7	111	0	23	2764	5568	60S ribosomal protein L30	RL30_MOUSE	P62889	115	12784	91.3	93.91	115	218	0.965217	0.000497892	0.0572576	6.36505
PREDICTED: cysteine and glycine-rich protein 1-like [Cricetulus griseus]	gi|354473371|ref|XP_003498909.1|	TVYFAEEVQC1EGSSFHK{1=57.0215}; SC1FLC2MVC3K{1=57.0215;2=57.0215;3=57.0215}; NLDSTTVAVHGEEIYC1K{1=57.0215}; HEEAPGHRPTTNPNASK; GYGYGQGAGTLSTDKGESLGIK; GYGYGQGAGTLSTDK; GLESTTLADKDGEIYC1K{1=57.0215}; GLESTTLADK; GFGFGQGAGALVHSE; GFGFGQGAGALVH; C1SQAVYAAEK{1=57.0215}	11	186	0	64	2073	1345	Cysteine and glycine-rich protein 1 (Cysteine-rich protein 1) (CRP) (CRP1)	CSRP1_MOUSE	P97315	193	20583	99.48	100	193	389	0.963731	0.000497125	0.0959451	10.2323
PREDICTED: 26S proteasome non-ATPase regulatory subunit 2-like [Cricetulus griseus]	gi|354495096|ref|XP_003509668.1|	YLYSSEDYIK; YGEPTLR; WLPLGLGLNHLGK; WDVDGGLTQIDK; VQQLLHIC1SEHFDSK{1=57.0215}; VPDDIYK; VGQAVDVVGQAGKPK; VGQAVDVVGQAGK; VC1LYLTSC2VNYVPEPENSALLR{1=57.0215;2=57.0215}; TPVQSQQPSATAPAGADEK; TITGFQTHTTPVLLAHGER; TITGFQTHTTPVL; TFGHLLR; SSTTSM1TSVPKPLK{1=15.9949}; SSTTSMTSVPKPLK; SSTTSM1TSVPK{1=15.9949}; SGALLAC1GIVNSGVR{1=57.0215}; SFANTLVDVC1AYAGSGNVLK{1=57.0215}; SETELKDTYAR; QM1AFM2LGR{1=15.9949;…	91	875	0.00492813	74	130	4266	26S proteasome non-ATPase regulatory subunit 2	PSMD2_RAT	Q4FZT9	908	100188	98.02	98.57	908	1826	0.963656	0.000497087	0.451355	49.8021
PREDICTED: 60S ribosomal protein L36a-like [Cricetulus griseus]	gi|354474915|ref|XP_003499675.1|	Q1SGYGGQTKPIFR{1=-17.0265}; QSGYGGQTKPIFR; LEC1VEPNC2R{1=57.0215;2=57.0215}; KGQVIQF; HFELGGDKKR; HFELGGDK; GKDSLYAQGK; DSLYAQGK; C1KHFELGGDK{1=57.0215}	9	102	0	36	2388	1561	60S ribosomal protein L36a (60S ribosomal protein L44)	RL36A_MOUSE	P83882	106	12441	100	100	106	215	0.962264	0.000496369	0.0526151	6.17532
PREDICTED: proteasome subunit beta type-3-like [Cricetulus griseus]	gi|354474809|ref|XP_003499622.1|	VANLLYEK; TLMSM1VANLLYEK{1=15.9949}; TLMSMVANLLYEK; SMVANLLYEK; QIKPYTLM1SM2VANLLYEK{1=15.9949;2=15.9949}; Q1IKPYTLMSMVANLLYEK{1=-17.0265}; NC1VAIAADRR{1=57.0215}; NC1VAIAADR{1=57.0215}; LYIGLAGLATDVQTVAQR; LNLYELK; IFPM1GDR{1=15.9949}; IFPMGDR; FGPYYTEPVIAGLDPK; FGIQAQM1VTTDFQK{1=15.9949}; FGIQAQMVTTDFQK; DAVSGMGVIVHIIEKDK; DAVSGM1GVIVHIIEK{1=15.9949}; DAVSGMGVIVHIIEK	18	197	0	52	1353	1546	Proteasome subunit beta type-3 (EC 3.4.25.1) (Proteasome chain 13) (Proteasome component C10-II) (Proteasome theta chain)	PSB3_MOUSE	Q9R1P1	205	22965	99.51	100	205	428	0.960976	0.000495704	0.101619	11.3838
PREDICTED: ATP-dependent RNA helicase DDX39A [Cricetulus griseus]	gi|354479467|ref|XP_003501931.1|	YQQFKDFQRR; YQQFKDFQR; YMPSVK; YDEDEEPQAPQESTPAPPK; VSVFFGGLSIK; VNIVFNYDM1PEDSDTYLHR{1=15.9949}; VNIVFNYDMPEDSDTYLHR; VAELPEEIDISTYIEQSR; RILVATNLFGR; NYDMPEDSDTYLHR; NC1PHVVVGTPGR{1=57.0215}; LTLHGLQQYYVK; LFDLLDVLEFNQVVIFVK; KFMQDPMEVFVDDETK; ILVATNLFGR; ILNDVQDR; HFVLDEC1DK{1=57.0215}; GMDIER; GLAVTFVSDENDAK; FM1QDPMEVFVDDETK{1=15.9949}; FMQDPMEVFVDDETK; FEVNVAELPEEIDISTYIEQSR; C1M2ALAQLLVEQN…	38	410	0	71	323	2197	ATP-dependent RNA helicase DDX39A (EC 3.6.4.13) (DEAD box protein 39)	DX39A_MOUSE	Q8VDW0	427	49067	99.53	99.77	427	876	0.960187	0.000495297	0.211492	24.3028
PREDICTED: c-C motif chemokine 2-like [Cricetulus griseus]	gi|354466759|ref|XP_003495840.1|	Q1PDAVNSPLTC2C3YSFTAK{1=-17.0265;2=57.0215;3=57.0215}; QDWVQTYTK; PKQDWVQTYTK; LDQSQAKSEAATVYK; KLDQSQAKSEAATVYK; ITSSKC1PKEAVIFITK{1=57.0215}; EIC1ADPKQDWVQTYTKK{1=57.0215}; EIC1ADPKQDWVQTYTK{1=57.0215}; EAVIFITK; C1PKEAVIFITK{1=57.0215}	10	95	0	46	2231	424	C-C motif chemokine 2 (Monocyte chemoattractant protein 1) (Monocyte chemotactic protein 1) (MCP-1) (Small-inducible cytokine A2)	CCL2_HORSE	Q9TTQ3	99	10790	69.33	82.67	75	114	0.959596	0.000494992	0.0490042	5.34097
PREDICTED: tropomyosin beta chain-like, partial [Cricetulus griseus]	gi|354485729|ref|XP_003505035.1|	TIDDLEETLASAK; SLIASEEEYSTK; SEERAEVAESR; Q1LEEEQQALQK{1=-17.0265}; QLEEEQQALQK; M1ELQEM2QLK{1=15.9949;2=15.9949}; MELQEM1QLK{1=15.9949}; M1ELQEMQLK{1=15.9949}; MELQEMQLK; KLVILEGELERSEER; HIAEDSDRKYEEVAR; EENVEIHQTLDQTLLELNNL	25	270	0	63	60	3086	Tropomyosin beta chain (Beta-tropomyosin) (Tropomyosin-2)	TPM2_MOUSE	P58774	284	32837	86.05	91.09	258	369	0.950704	0.000490406	0.139275	16.1035
PREDICTED: eukaryotic translation initiation factor 3 subunit G-like [Cricetulus griseus]	gi|354475155|ref|XP_003499795.1|	YVPPSLR; VTNLSEDTRETDLQELFRPFGSISR; VTNLSEDTR; TVTEYKVDEDGKK; PTGDFDSKPSWADQVEEEGEDDKC1VTSELLK{1=57.0215}; PTGDFDSKPSWADQVEEEGEDDK; PSWADQVEEEGEDDKC1VTSELLK{1=57.0215}; PSWADQVEEEGEDDK; PFGSISR; LPGELEPVQATQNK; KFGYSEFDPPGPNVATTTVSDDVSMTFITSK; GIPLPTGDTSPEPELLPGEPLPPPKEVINGNVK; GIPLPTGDTSPEPELLPGEPLPPPK; GFAFISFHR; FGYSEFDPPGPNVATTTVSDDVSMTFITSK; EVINGNVK; ETDLQELFRPFGSISR; ETDLQELFR; ELAEQLGLSTG…	26	304	0	70	875	1599	Eukaryotic translation initiation factor 3 subunit G (eIF3g) (Eukaryotic translation initiation factor 3 RNA-binding subunit) (eIF-3 RNA-binding subunit) (Eukaryotic translation initiation factor 3 subunit 4) (eIF-3-delta) (eIF3 p42) (eIF3 p44)	EIF3G_RAT	Q5RK09	320	35651	98.44	99.38	320	652	0.95	0.000490042	0.156814	17.4705
PREDICTED: lysyl-tRNA synthetase-like isoform 1 [Cricetulus griseus]	gi|354496183|ref|XP_003510206.1|	YLDLILNDFVR; VYEIGR; VTM1FLTDSNNIK{1=15.9949}; VTMFLTDSNNIK; VSGEDPYPHK; VKVDGEPK; SQLQPGDHLTDITLK; SQAIHQLK; SFLDELGFLEIETPM1M2NIIPGGAVAK{1=15.9949;2=15.9949}; SFLDELGFLEIETPMMNIIPGGAVAK; SEEEFVR; RISM1VEELEK{1=15.9949}; RISMVEELEK; RGDIIGVQGNPGKTK; RGDIIGVQGNPGK; Q1LSQAAAAAATNHTADNGVGVEEETLDPNQYYK{1=-17.0265}; QLSQAAAAAATNHTADNGVGVEEETLDPNQYYK; Q1LFEEQAK{1=-17.0265}; QLFEEQAK; PFITYHNELDM1NLYM2…	67	567	0	72	215	4404	Lysine--tRNA ligase (EC 6.1.1.6) (Lysyl-tRNA synthetase) (LysRS)	SYK_CRIGR	P37879	597	67990	100	100	597	1240	0.949749	0.000489913	0.292478	33.3092
PREDICTED: tubulin--tyrosine ligase-like protein 12 [Cricetulus griseus]	gi|354491869|ref|XP_003508076.1|	YYQAILEENKEK; YYQAILEENK; YVVLLR; YIESPVLFLR; YHPTFFNDVFSTLFLDETNDC1HVTR{1=57.0215}; VPVWYIM1DEFGSR{1=15.9949}; VPVWYIMDEFGSR; VM1QPQILEVNFNPDC2ER{1=15.9949;2=57.0215}; VMQPQILEVNFNPDC1ER{1=57.0215}; VIVTSESGVR; TELPQFVSYFQQR; SVKPLSLFVYDVFWLR; SLDTHVTNNLHSIIR; SLDTHVTNNLH; RAGGPEGPPWLPR; QYPEFPWSGVQTEIFK; QVMQPQILEVNFNPDC1ER{1=57.0215}; Q1VLC2HLTHPR{1=-17.0265;2=57.0215}; QVLC1HLTHPR{1=57.0215};…	62	605	0.000997009	82	240	3854	Tubulin--tyrosine ligase-like protein 12	TTL12_MOUSE	Q3UDE2	639	74043	91.25	95.31	640	1202	0.946792	0.000488388	0.31208	36.1617
PREDICTED: eukaryotic translation initiation factor 4 gamma 1 isoform 2 [Cricetulus griseus]	gi|354495062|ref|XP_003509651.1|	YLC1DEQK{1=57.0215}; VQSAAPARPGPATHVYPAGSQVM1{1=15.9949}; VQSAAPARPGPATHVYPAGSQVM; VQQLMAK; VPTTEKPTVTVNFR; VGMLWR; VEYTLGEEC1EAPGQRPLAFEELRK{1=57.0215}; VEYTLGEEC1EAPGQRPLAFEELR{1=57.0215}; VEYTLGEEC1EAPGQRPL{1=57.0215}; VEYTLGEEC1EAPGQR{1=57.0215}; VDVAVLK; TQDLFR; TPLRPLDPSR; TASTPTPPQTGGGLEPQPNGESPQVAVIIRPDDR; TAADKDRGEEDADGSK; SVTAFFNWLR; STIAREHMGRLLHQLLC1AGHLSTAQYYQGLYETLELAEDM2EIDIPHVWLYL…	124	1511	0	62	46	4259	Eukaryotic translation initiation factor 4 gamma 1 (eIF-4-gamma 1) (eIF-4G 1) (eIF-4G1)	IF4G1_MOUSE	Q6NZJ6	1600	176077	96	97.25	1602	3109	0.944375	0.000487141	0.779425	85.7743
plastin-3 [Cricetulus griseus]	gi|350538709|ref|NP_001233731.1|	YTLNVLEDLGEGQK; YPALTKPENQDIDWTLLEGETR; YAVSM1AR{1=15.9949}; YAVSMAR; YAFVNWINK; WANFHLENSGWQK; VYALPEDLVEVKPK; VNHLYADLQDALVILQLYER; VDLNSNGYIC1DYELHELFK{1=57.0215}; TKPENQDIDWTLLEGETR; TISSSLAVVDLIDAIQPGC1INYDLVK{1=57.0215}; STSIQSFKDK; STSIQSFK; SLGVNPHVNHLYADLQDALVILQLYER; RYTLNVLEDLGEGQK; NWM1NSLGVNPHVNHLYADLQDALVILQLYER{1=15.9949}; NWMNSLGVNPHVNHLYADLQDALVILQLYER; NWM1NSLGVNPH{1=15.9949}; N…	58	592	0	74	5	141	Plastin-3 (T-plastin)	PLST_CRIGR	O88818	630	70795	100	100	630	1301	0.939683	0.00048472	0.305374	34.3158
PREDICTED: voltage-dependent anion-selective channel protein 2-like [Cricetulus griseus]	gi|354468685|ref|XP_003496782.1|	YQLDPTASISAK; WNTDNTLGTEIAIEDQIC1QGLK{1=57.0215}; WC1EYGLTFTEK{1=57.0215}; VNNSSLIGVGYTQTLRPGVK; VNNSSLIGVGYTQTLRP; VNNSSLIGVGYTQTLR; VC1EDFDTSVNLAWTSGTNC2TR{1=57.0215;2=57.0215}; TGDFQLHTNVNNGTEFGGSIYQK; SNFAVGYR; SC1SGVEFSTSGSSNTDTGK{1=57.0215}; PM1C2IPPC3YADLGK{1=15.9949;2=57.0215;3=57.0215}; PMC1IPPC2YADLGK{1=57.0215;2=57.0215}; LTLSALVDGK; LTFDTTFSPNTGKK; LTFDTTFSPNTGK; GFGFGLVK	16	277	0	61	1491	691	Voltage-dependent anion-selective channel protein 2 (VDAC-2) (mVDAC2) (Outer mitochondrial membrane protein porin 2) (Voltage-dependent anion-selective channel protein 6) (VDAC-6) (mVDAC6)	VDAC2_MOUSE	Q60930	295	31733	98.98	99.66	295	601	0.938983	0.00048436	0.142886	15.3702
PREDICTED: NHP2-like protein 1-like [Cricetulus griseus]	gi|354505448|ref|XP_003514781.1|	Q1QIQSIQQSIER{1=-17.0265}; QQIQSIQQSIER; PVIAC1SVTIK{1=57.0215}; NVPYVFVR; LLDLVQQSC1NYK{1=57.0215}; KLLDLVQQSC1NYK{1=57.0215}; AYPLADAHLTKK; AYPLADAHLTK; AC1GVSRPVIAC2SVTIK{1=57.0215;2=57.0215}; AC1GVSRPVIAC2{1=57.0215;2=57.0215}	10	120	0.0133749	45	2228	5422	NHP2-like protein 1 (Fertilization antigen 1) (FA-1) (High mobility group-like nuclear protein 2 homolog 1) (Sperm-specific antigen 1) (U4/U6.U5 tri-snRNP 15.5 kDa protein) [Cleaved into: NHP2-like protein 1, N-terminally processed]	NH2L1_MOUSE	Q9D0T1	128	14174	99.21	99.21	127	254	0.9375	0.000483594	0.0619001	6.85447
PREDICTED: septin-2 [Cricetulus griseus]	gi|354474180|ref|XP_003499309.1|	YLHDESGLNRR; YLHDESGLNR; VHC1C2FYFISPFGHGLKPLDVAFM3K{1=57.0215;2=57.0215;3=15.9949}; VHC1C2FYFISPFGH{1=57.0215;2=57.0215}; VENEDMNKDQILLEK; TVQIEASTVEIEER; TM1LITHM2QDLQEVTQDLHYENFR{1=15.9949;2=15.9949}; TMLITHM1QDLQEVTQDLHYENFR{1=15.9949}; TM1LITHMQDLQEVTQDLHYENFR{1=15.9949}; TMLITHMQDLQEVTQDLHYENFR; TIISYIDEQFER; SVVGSNQLIEAK; STLINSLFLTDLYPER; Q1QPTQFVNPETPGYVGFANLPNQVHR{1=-17.0265}; QQPTQFVNP…	32	338	0	69	9	1456	Septin-2 (Neural precursor cell expressed developmentally down-regulated protein 5) (NEDD-5)	SEPT2_MOUSE	P42208	361	41526	98.61	99.45	361	741	0.936288	0.000482969	0.174352	20.0558
PREDICTED: ras GTPase-activating-like protein IQGAP1 [Cricetulus griseus]	gi|354502777|ref|XP_003513458.1|	YQELINDIAK; YMNPATVAPDAFDIIDLSAGGQLTTDQR; YLLQTNPTYLAK; YLDELM1K{1=15.9949}; YLDELMK; WM1EAC2LGEDLPPTTELEEGLR{1=15.9949;2=57.0215}; WMEAC1LGEDLPPTTELEEGLR{1=57.0215}; VPADTFTALK; VNTFSALANINLALEQGC1ALALLK{1=57.0215}; VLKDSLHEK; VDQIQEIVTGNPTVIK; VDFTEEEINNM1KIELEK{1=15.9949}; VDFTEEEINNM1K{1=15.9949}; VDFTEEEINNMK; TVLELM1NPEAQLPQVYPFAADLYQK{1=15.9949}; TVLELMNPEAQLPQVYPF; TLQALQIPAAK; TLINAEDPPM…	131	1551	0	72	18	5144	Ras GTPase-activating-like protein IQGAP1	IQGA1_MOUSE	Q9JKF1	1657	188742	97.53	98.73	1657	3351	0.936029	0.000482836	0.800059	91.1314
PREDICTED: LOW QUALITY PROTEIN: eukaryotic translation initiation factor 3 subunit A-like [Cricetulus griseus]	gi|354476031|ref|XP_003500228.1|	YLELC1VDLR{1=57.0215}; WGDRDSEGTWR; VSTVFWK; VLNWVR; VLLATLSIPITPER; TLSFGSDLNYATR; TKNETDEDGWTTVRR; TKNETDEDGWTTVR; TEDRDLPR; TEAAKEESQQMVLDIEDLDNIQTPESVLLSAVSGEDTQDR; SLEDVVR; SGNALFHASTLHR; SEREEASSWR; RVPPPVLSR; RLGDDPLSR; RLEEIPLIK; RLATLLGLQAPPTR; RGTDDDRPSWR; RGPPEKEWR; RGPDEDRFSR; RGPDEDR; RGPAEESSSWR; RGLDDDRGPWR; RGLDDDRGPR; RAEEQMLK; Q1VEQLEKEK{1=-17.0265}; QVEQLEK; QSVYEEK; Q1RELEIEER…	123	1253	0.00262009	62	79	1718	Eukaryotic translation initiation factor 3 subunit A (eIF3a) (Centrosomin) (Eukaryotic translation initiation factor 3 subunit 10) (eIF-3-theta) (eIF3 p167) (eIF3 p180) (eIF3 p185) (p162)	EIF3A_MOUSE	P23116	1344	161936	95.94	97.59	1330	2509	0.932292	0.000480908	0.64634	77.8763
PREDICTED: eukaryotic translation initiation factor 1-like [Cricetulus griseus]	gi|354485000|ref|XP_003504673.1|	TLTTVQGIADDYDKKK; TLTTVQGIADDYDKK; TLTTVQGIADDYDK; SFDPFADASKGDDLLPAGTEDYIHIR; KTLTTVQGIADDYDKK; KTLTTVQGIADDYDK; GDDLLPAGTEDYIHIR	9	105	0	60	2074	2985	Eukaryotic translation initiation factor 1 (eIF1) (Protein translation factor SUI1 homolog)	EIF1_MOUSE	P48024	113	12747	100	100	113	233	0.929204	0.000479315	0.0541626	6.10983
PREDICTED: serine/threonine-protein phosphatase PP1-gamma catalytic subunit-like [Cricetulus griseus]	gi|354472568|ref|XP_003498510.1|	VGSGLNPSIQK; NVQLQENEIR; IM1RPTDVPDQGLLC2DLLWSDPDKDVLGWGENDR{1=15.9949;2=57.0215}; IMRPTDVPDQGLLC1DLLWSDPDKDVLGWGENDR{1=57.0215}	31	300	0	67	179	1227	Serine/threonine-protein phosphatase PP1-gamma catalytic subunit (PP-1G) (EC 3.1.3.16) (Protein phosphatase 1C catalytic subunit)	PP1G_HUMAN	P36873	323	36984	96.44	97.09	309	622	0.928793	0.000479103	0.15475	17.7191
PREDICTED: poly(rC)-binding protein 2 isoform 4 [Cricetulus griseus]	gi|354490197|ref|XP_003507246.1|	QIC1VVM2LETLSQSPPK{1=57.0215;2=15.9949}; Q1IC2VVMLETLSQSPPK{1=-17.0265;2=57.0215}; QIC1VVMLETLSQSPPK{1=57.0215}; PSSSPVIFAGGQAYTIQGQYAIPQPDLTK; PKPSSSPVIFAGGQAY; GVTIPYRPKPSSSPVIFAGGQAYTIQGQYAIPQPDLTK; GVTIPYRPKPSSSPVIFAGGQAY	29	338	0	62	132	3636	Poly(rC)-binding protein 2 (Alpha-CP2) (Heterogeneous nuclear ribonucleoprotein E2) (hnRNP E2)	PCBP2_HUMAN	Q15366	365	38580	87.67	87.67	365	620	0.926027	0.000477677	0.174352	18.4288
PREDICTED: transaldolase [Cricetulus griseus]	gi|354495381|ref|XP_003509809.1|	WLHNEDQM1AVEK{1=15.9949}; WLHNEDQMAVEK; VSTEVDAR; TIVM1GASFR{1=15.9949}; TIVMGASFR; SYEPQEDPGVK; RLIELYK; Q1RM2ESALDQLK{1=-17.0265;2=15.9949}; QFTTVVADTGDFNAIDEYKPQDATTNPSLILAAAQMPAYQELVEEAIAYGK; NAIDKLFVLFGAEILK; MFSAENGK; M1ESALDQLK{1=15.9949}; MESALDQLK; LSSTWEGIQAGK; LSFDKDAM1VAR{1=15.9949}; LSFDKDAMVAR; LLGELLKDNTK; LLGELLK; LGGPQEEQIK; LFVLFGAEILK; LAPVLSIK; KLGGPQEEQIK; KFAADAIK; IYNYYK; I…	31	312	0	75	695	4305	Transaldolase (EC 2.2.1.2)	TALDO_CRIGR	Q8VI73	337	37386	99.41	99.7	337	690	0.925816	0.000477568	0.16094	17.8543
PREDICTED: small nuclear ribonucleoprotein E-like [Cricetulus griseus]	gi|354487267|ref|XP_003505795.1|	VM1VQPINLIFR{1=15.9949}; VMVQPINLIFR; IQVWLYEQVNMR; IM1LKGDNITLLQSVSN{1=15.9949}; IIGFDEYMNLVLDDAEEIHSK; IEGC1IIGFDEYM2NLVLDDAEEIHSK{1=57.0215;2=15.9949}; IEGC1IIGFDEYMNLVLDDAEEIHSK{1=57.0215}; GDNITLLQSVSN	8	85	0	70	2577	3256	Small nuclear ribonucleoprotein E (snRNP-E) (Sm protein E) (Sm-E) (SmE)	RUXE_MOUSE	P62305	92	10804	100	100	92	189	0.923913	0.000476586	0.0438459	5.14903
PREDICTED: D-dopachrome decarboxylase-like [Cricetulus griseus]	gi|354492004|ref|XP_003508142.1|	VSVTLRPGM1TIL{1=15.9949}; VSVTLRPGMTIL; VPAGLEK; RLC1AATASILDKPEDR{1=57.0215}; PFVELETNLPASRVPAGLEK; PFVELETNLPASR; LC1AATASILDKPEDR{1=57.0215}; KGTVMTFL; ISSIGVVGTAEQNR; FIPLEPWQIGK; FFEFLTK; ELALDQDRIIIR; ELALDQDR	13	109	0.0019333	85	1807	3868	D-dopachrome decarboxylase (EC 4.1.1.84) (D-dopachrome tautomerase)	DOPD_RAT	P80254	118	13133	87.29	94.92	118	219	0.923729	0.000476491	0.0562259	6.25775
PREDICTED: DNA replication licensing factor MCM6 [Cricetulus griseus]	gi|354471063|ref|XP_003497763.1|	YTQPNIC1R{1=57.0215}; YLQFAEELIRPER; VYSLDDIRR; VYSLDDIR; VYPYLC1R{1=57.0215}; VSGVDGYETEGIRGLR; VSGVDGYETEGIR; VFEM1SQDK{1=15.9949}; VFEMSQDK; TTGEGTSLR; TSILAAANPVSGHYDR; THPVHPELVSGTFLC1LDC2QTVIK{1=57.0215;2=57.0215}; SLEVILR; SELVNWYLK; RSELVNWYLK; RIVDLHSR; QNISLSAPIM1SR{1=15.9949}; Q1NISLSAPIMSR{1=-17.0265}; QNISLSAPIMSR; QLESM1IR{1=15.9949}; NTLVVSFADLEQFNQQLSTTIQEEFYR; NLYHNLC1TSLFPTIHGND…	75	758	0	67	173	996	DNA replication licensing factor MCM6 (EC 3.6.4.12) (Mis5 homolog)	MCM6_MOUSE	P97311	821	92867	97.32	98.54	821	1655	0.923264	0.000476251	0.391002	44.228
PREDICTED: far upstream element-binding protein 2-like [Cricetulus griseus]	gi|354479313|ref|XP_003501856.1|	VQQAC1EM2VM3DILR{1=57.0215;2=15.9949;3=15.9949}; VQQAC1EMVM2DILR{1=57.0215;2=15.9949}; VQQAC1EM2VMDILR{1=57.0215;2=15.9949}; VQQAC1EMVMDILR{1=57.0215}; VQISPDSGGLPER; VPDGM1VGLIIGR{1=15.9949}; VPDGMVGLIIGR; VGGGIDVPVPR; TSM1TEEYRVPDGMVGLIIGR{1=15.9949}; TSMTEEYR; SVSLTGAPESVQK; SGPPGPPGAPGM1PPGGR{1=15.9949}; RQLEDGDQPDSKK; QLPPNGDPNFK; Q1LEDGDQPDSKK{1=-17.0265}; QLEDGDQPDSKK; Q1LEDGDQPDSK{1=-17.0…	53	690	0	59	96	2173	Far upstream element-binding protein 2 (FUSE-binding protein 2) (KH type-splicing regulatory protein) (KSRP)	FUBP2_MOUSE	Q3U0V1	748	76775	99.84	99.84	627	1238	0.92246	0.000475836	0.355926	36.5323
PREDICTED: adapter molecule crk-like [Cricetulus griseus]	gi|354489238|ref|XP_003506771.1|	YRPASASVSALIGGNQEGSHPQPLGGPEPGPYAQPSVNTPLPNLQNGPIYAR; VSHYIINSSGPRPPVPPSPAQPPPGVSPSR; VPNAYDKTALALEVGELVK; TALALEVGELVK; SSWYWGR; SSGPRPPVPPSPAQPPPGVSPSR; RVPNAYDKTALALEVGELVK; QGSGVILR; Q1EEAEYVR{1=-17.0265}; QEEAEYVR; QEAVALLQGQR; LSRQEAVALLQGQR; LLDQQNPDEDFS; INVSGQWEGEC1NGK{1=57.0215}; IHYLDTTTLIEPVSR; IGDQEFDSLPALLEFYK; GHFPFTHVR; DSSTSPGDYVLSVSENSR; DKPEEQWWNAEDSEGKR; DKPEEQWWNAEDSEGK; ALFD…	26	279	0.0027248	86	325	3526	Adapter molecule crk (Proto-oncogene c-Crk) (p38)	CRK_HUMAN	P46108	304	33831	100	100	300	611	0.917763	0.000473414	0.143918	16.0161
PREDICTED: glutaredoxin-3-like [Cricetulus griseus]	gi|354506181|ref|XP_003515143.1|	YEISSVPTFLFFK; TYSNWPTYPQLYVSGELIGGLDIIK; TFSNWPTYPQLYVR; SSFDIFSDEEVR; Q1M2VEILHK{1=-17.0265;2=15.9949}; QM1VEILHK{1=15.9949}; Q1MVEILHK{1=-17.0265}; QMVEILHK; Q1ILEILNNTGVDYETFDILEDEEVR{1=-17.0265}; QILEILNNTGVDYETFDILEDEEVR; LTHAAPC1MLFM2K{1=57.0215;2=15.9949}; LEAEAVPEVSEK; LDGAHAPELTK; HVSSGSFPPSATEHIKEDLNVR; HVSSGSFPPSATEHIK; HNIQFSSFDIFSDEEVRQGLK; HNIQFSSFDIFSDEEVR; GELVGGLDIVK; ELKDNGELLP…	24	307	0	77	969	5495	Glutaredoxin-3 (PKC-interacting cousin of thioredoxin) (PICOT) (PKC-theta-interacting protein) (PKCq-interacting protein) (Thioredoxin-like protein 2)	GLRX3_RAT	Q9JLZ1	337	37849	96.74	99.02	307	622	0.910979	0.000469914	0.158361	17.7858
PREDICTED: purine nucleoside phosphorylase-like [Cricetulus griseus]	gi|354494273|ref|XP_003509263.1|	VVM1DYANLEK{1=15.9949}; VFGFSLITNK; NEFTYEDYQSTAEWLLSHTEHRPQVAVIC1GSGLGGLTAK{1=57.0215}; NEFTYEDYQSTAEWLLSHTEHR; M1LGADAVGM2STVPEVIVAR{1=15.9949;2=15.9949}; M1LGADAVGMSTVPEVIVAR{1=15.9949}; MLGADAVGMSTVPEVIVAR; LVFGFLNGR; LTQAQIFEYSDIPNFPQSTVQGHAGK; LTQAQIFEYSDIPNFPQSTVQGH; LLGVDTLVVTNAAGGLNPNFEVGDIMLIR; LGADAVGM1STVPEVIVAR{1=15.9949}; LEQFVSILM1ESIPPREH{1=15.9949}; LEQFVSILMESIPPREH; LEQFVSILMES…	24	263	0.00186393	69	970	4153	Purine nucleoside phosphorylase (PNP) (EC 2.4.2.1) (Inosine phosphorylase) (Inosine-guanosine phosphorylase)	PNPH_RAT	P85973	289	32302	91.23	95.09	285	544	0.910035	0.000469427	0.135664	15.1634
PREDICTED: cytosolic non-specific dipeptidase [Cricetulus griseus]	gi|354497186|ref|XP_003510702.1|	YPSLSLHGIEGAFSGSGAK; YPSLSLHGIEGAF; VYM1GHGGKPWVSDFNHPHYQAGR{1=15.9949}; VYMGHGGKPWVSDFNHPHYQAGR; TVFGVEPDLTR; TVC1IYGHLDVQPAALEDGWDSEPFTLVER{1=57.0215}; TGQEIPVNLR; Q1KLPDGSEIPLPPILLGK{1=-17.0265}; QKLPDGSEIPLPPILLGK; PWVSDFNHPHYQAGR; NVM1LLPVGSADDGAHSQNEK{1=15.9949}; NVMLLPVGSADDGAHSQNEK; NKPC1ITYGLR{1=57.0215}; M1TPEVVSEQVSSYLSK{1=15.9949}; MTPEVVSEQVSSYLSK; M1LAAYLYEVSQLKN{1=15.9949}; MLAAYLY…	46	429	0.00272109	80	361	4527	Cytosolic non-specific dipeptidase (EC 3.4.13.18) (CNDP dipeptidase 2) (Glutamate carboxypeptidase-like protein 1)	CNDP2_MOUSE	Q9D1A2	475	52767	97.05	98.74	475	958	0.903158	0.00046588	0.221293	24.5831
PREDICTED: oligoribonuclease, mitochondrial-like [Cricetulus griseus]	gi|354494487|ref|XP_003509368.1|	YM1PQFM2K{1=15.9949;2=15.9949}; YMPQFM1K{1=15.9949}; YM1PQFMK{1=15.9949}; YMPQFMK; WYPEDYEFAPK; VSESGAAMAAGESMAQR; RWYPEDYEFAPK; Q1QTPPGLC2PLAGNSVHADKK{1=-17.0265;2=57.0215}; QQTPPGLC1PLAGNSVHADKK{1=57.0215}; Q1QTPPGLC2PLAGNSVHADK{1=-17.0265;2=57.0215}; QQTPPGLC1PLAGNSVHADK{1=57.0215}; Q1PDELLDSM2SDWC3K{1=-17.0265;2=15.9949;3=57.0215}; QPDELLDSM1SDWC2K{1=15.9949;2=57.0215}; Q1PDELLDSMSDWC2K{1=-17…	32	214	0	74	670	4176	Oligoribonuclease, mitochondrial (EC 3.1.-.-) (RNA exonuclease 2 homolog) (Small fragment nuclease)	ORN_RAT	Q5U1X1	237	26752	97.05	98.31	237	482	0.902954	0.000465774	0.110389	12.4604
PREDICTED: serine/threonine-protein phosphatase PP1-beta catalytic subunit-like [Cricetulus griseus]	gi|354468396|ref|XP_003496639.1|	YQYGGLNSGRPVTPPR; YQYGGLNSGR; LFEYGGFPPEANYLFLGDYVDR; IVQM1TEAEVR{1=15.9949}; IVQMTEAEVR; IC1GDIHGQYTDLLR{1=57.0215}	29	295	0	62	179	657	Serine/threonine-protein phosphatase PP1-beta catalytic subunit (PP-1B) (EC 3.1.3.16)	PP1B_XENTR	Q5I085	327	37173	96.05	96.35	329	650	0.902141	0.000465355	0.152171	17.2986
PREDICTED: 60S ribosomal protein L39-like [Cricetulus griseus]	gi|354504813|ref|XP_003514468.1|	Q1NRPIPQWIR{1=-17.0265}; QNRPIPQWIR; QKQNRPIPQWIR; PIPQWIR	4	46	0.008004	24	3612	5356	60S ribosomal protein L39	RL39_MOUSE	P62892	51	6407	94.12	96.08	51	97.8	0.901961	0.000465262	0.0237284	2.98093
PREDICTED: NEDD8-like [Cricetulus griseus]	gi|354479810|ref|XP_003502102.1|	TLTGKEIEIDIEPTDKVER; ILGGSVLHLVLALR; EIEIDIEPTDKVER; EIEIDIEPTDK; EGIPPQQQR	5	73	0	52	3254	2250	NEDD8 (Neddylin) (Neural precursor cell expressed developmentally down-regulated protein 8) (NEDD-8) (Ubiquitin-like protein Nedd8)	NEDD8_MOUSE	P29595	81	8972	100	100	81	159	0.901235	0.000464888	0.0376559	4.17097
PREDICTED: ATP synthase subunit d, mitochondrial-like [Cricetulus griseus]	gi|354466501|ref|XP_003495712.1|	YTALVDNEEREDVK; YTALVDNEER; YPYWPHQPIEDL; TIDWVSFVEIIPR; TIDDLNEVFPETK; TIANSLK; SWNETLHTR; NIIPFDQM1TIDDLNEVFPETK{1=15.9949}; NIIPFDQMTIDDLNEVFPETK; NC1AAFLSESQDR{1=57.0215}; LANLPEKPPAIDWAYYK; KYPYWPHQPIEDL; IPVPEDKYTALVDNEEREDVK; IPVPEDKYTALVDNEER; IPVPEDK; IKNIIPFDQMTIDDLNEVFPETK; DQMTIDDLNEVFPETK; AGLVDDFEKK; AGLVDDFEK	19	145	0.0180383	78	1288	398	ATP synthase subunit d, mitochondrial (ATPase subunit d)	ATP5H_MOUSE	Q9DCX2	161	18749	84.47	92.55	161	288	0.900621	0.000464571	0.0747959	8.71024
PREDICTED: ADP-ribosylation factor 5-like [Cricetulus griseus]	gi|354470725|ref|XP_003497595.1|	VQESADELQK; TWYVQATC1ATQGTGLYDGLDWLSHELSK{1=57.0215}; QDM1PNAM2PVSELTDK{1=15.9949;2=15.9949}; QDMPNAM1PVSELTDK{1=15.9949}; QDM1PNAMPVSELTDK{1=15.9949}; Q1DMPNAMPVSELTDK{1=-17.0265}; QDMPNAMPVSELTDK; M1LQEDELR{1=15.9949}; MLQEDELR; LQEDELR; LGLQHLR; C1ATQGTGLYDGLDWLSHELSK{1=57.0215}	20	162	0.00275482	52	249	950	ADP-ribosylation factor 5	ARF5_MOUSE	P84084	180	20530	98.75	99.38	160	335	0.9	0.000464251	0.0835651	9.53107
PREDICTED: ribose-phosphate pyrophosphokinase 1-like [Cricetulus griseus]	gi|354479665|ref|XP_003502030.1|	LNVDFALIHK; IFSGSSHQDLSQK; FSNQETC1VEIGESVR{1=57.0215}	22	285	0.00720577	55	434	2232	Ribose-phosphate pyrophosphokinase 1 (EC 2.7.6.1) (Phosphoribosyl pyrophosphate synthase I) (PRS-I)	PRPS1_MOUSE	Q9D7G0	318	34834	96.86	98.74	318	639	0.896226	0.000462304	0.147013	16.1039
PREDICTED: eukaryotic translation initiation factor 1A, X-chromosomal-like [Cricetulus griseus]	gi|354474628|ref|XP_003499532.1|	VWINTSDIILVGLR; LEAM1C2FDGVKR{1=15.9949;2=57.0215}; LEAM1C2FDGVK{1=15.9949;2=57.0215}; LEAMC1FDGVK{1=57.0215}	13	129	0	78	1500	1519	Eukaryotic translation initiation factor 1A, X-chromosomal (eIF-1A X isoform) (Eukaryotic translation initiation factor 4C) (eIF-4C)	IF1AX_MOUSE	Q8BMJ3	144	16460	100	100	144	291	0.895833	0.000462101	0.0665426	7.60619
4F2 cell-surface antigen heavy chain [Cricetulus griseus]	gi|350537635|ref|NP_001233677.1|	YWDQNER; WWHEGALYR; WLSDLR; VGDLQAFVGPNAGGIAGLKK; VGDLQAFVGPNAGGIAGLK; VAGSPGWVR; VAEDEAEAEAGAK; SVSQAGLLTASVPAQLLR; SSWLQEGVDGFQFR; SLLHGDFR; SIHIILDLTPNYR; QPMNAAAGAAAGEK; Q1IDPSLGSQEDFKDLLQSAK{1=-17.0265}; QIDPSLGSQEDFKDLLQSAK; Q1IDPSLGSQEDFK{1=-17.0265}; QIDPSLGSQEDFK; M1KEALSSWLQEGVDGFQFR{1=15.9949}; MKEALSSWLQEGVDGFQFR; LGQEQGTSLSLENLYLNPHEGLLLHFPYVA; LGQEQGTSLSLENLYLNPH; KHLEYLSTLK; IKVAED…	36	470	0	51	6	108	4F2 cell-surface antigen heavy chain (4F2hc) (Solute carrier family 3 member 2) (CD antigen CD98)	4F2_RAT	Q794F9	527	58072	85.93	91.18	533	890	0.891841	0.000460042	0.242442	26.7155
PREDICTED: F-actin-capping protein subunit alpha-2-like [Cricetulus griseus]	gi|354477234|ref|XP_003500827.1|	TSVETALR; PYEAENAIESWR; KIDGQQTIIAC1IESHQFQAK{1=57.0215}; KEATDPRPYEAENAIESWR; IVEAAENEYQTAISENYQTM1SDTTFK{1=15.9949}; IVEAAENEYQTAISENYQTMSDTTFK; IEGYEDQVLITEHGDLGNGK; IDGQQTIIAC1IESHQFQAK{1=57.0215}; FTVTPSTTQVVGILK; FIIHAPPGEFNEVFNDVR; EHYPNGVC1TVYGK{1=57.0215}; EGAAHAFAQYNLDQFTPVK; EATDPRPYEAENAIESWR; DIQDSLTVSNEVQTAK	19	255	0.00937866	55	625	1876	F-actin-capping protein subunit alpha-2 (CapZ alpha-2)	CAZA2_MOUSE	P47754	286	32967	99.63	100	273	573	0.891608	0.000459922	0.131538	15.1622
PREDICTED: serpin B6 isoform 1 [Cricetulus griseus]	gi|354502324|ref|XP_003513237.1|	VNKDEEKPVQM1M2FK{1=15.9949;2=15.9949}; VNKDEEKPVQMMFK; VEVFLPR; TVEKEITYEK; TGTQYLLR; SISSALAMVFMGAK; SFVEVNEEGTEAAAATAAIIMMR; SC1DLLASFK{1=57.0215}; Q1HINTWVAK{1=-17.0265}; QHINTWVAK; M1TYIGEIFTK{1=15.9949}; MTYIGEIFTK; MDEEKVEVFLPR; LGM1TDAFEDR{1=15.9949}; LGMTDAFEDR; KGLFLSK; KFYEAELEQLDFQGDTEQSR; ILLLPYVGNELNM1IIMLPDEHIDLR{1=15.9949}; ILLLPYVGNELNMIIMLPDEHIDLR; ILGEDSSK; GNTASQM1IQALSLDK{1=15…	33	337	0	77	248	5100	Serpin B6 (Placental thrombin inhibitor) (Proteinase inhibitor 6) (PI-6)	SPB6_MOUSE	Q60854	378	42599	86.24	93.12	378	654	0.891534	0.000459884	0.173836	19.5906
PREDICTED: serpin B6 isoform 2 [Cricetulus griseus]	gi|354502326|ref|XP_003513238.1|	VNKDEEKPVQM1M2FK{1=15.9949;2=15.9949}; VNKDEEKPVQMMFK; VEVFLPR; TVEKEITYEK; TGTQYLLR; SISSALAMVFMGAK; SFVEVNEEGTEAAAATAAIIMMR; SC1DLLASFK{1=57.0215}; Q1HINTWVAK{1=-17.0265}; QHINTWVAK; M1TYIGEIFTK{1=15.9949}; MTYIGEIFTK; MDEEKVEVFLPR; LGM1TDAFEDR{1=15.9949}; LGMTDAFEDR; KGLFLSK; KFYEAELEQLDFQGDTEQSR; ILLLPYVGNELNM1IIMLPDEHIDLR{1=15.9949}; ILLLPYVGNELNMIIMLPDEHIDLR; ILGEDSSK; GNTASQM1IQALSLDK{1=15…	33	337	0	73	248	5100	Serpin B6 (Placental thrombin inhibitor) (Proteinase inhibitor 6) (PI-6)	SPB6_MOUSE	Q60854	378	42599	86.24	93.12	378	653	0.891534	0.000459884	0.173836	19.5906
PREDICTED: polyadenylate-binding protein 1-like [Cricetulus griseus]	gi|354476610|ref|XP_003500517.1|	VGDLHPDVTEAMLYEK; TKIDEAIAVLQAHQAK; LYVGDLHPDVTEAMLYEK; IVATKPLYVALAQR; IVATKPLYVAL; ASLYVGDLHPDVTEAMLYEK	23	566	0	24	73	1790	Polyadenylate-binding protein 1 (PABP-1) (Poly(A)-binding protein 1)	PABP1_HUMAN	P11940	636	70671	80.65	84.52	646	1049	0.889937	0.00045906	0.291962	32.4422
PREDICTED: dolichyl-diphosphooligosaccharide--protein glycosyltransferase subunit 1 [Cricetulus griseus]	gi|354482837|ref|XP_003503602.1|	VTAEVVLAHPGGGSTSR; VLALEPELESR; VIEVSHWGNIAVEENVDLK; VHYENNSPFLTITSM1TR{1=15.9949}; VHYENNSPFLTITSMTR; VHYENNSPFLTITSM; VAC1ITEQVLTLVNKR{1=57.0215}; VAC1ITEQVLTLVNK{1=57.0215}; TVDLSSHLAK; TILPAAAQDVYYR; THYIVGYNLPSYEYLYNLGDQYALK; TEGSDLC1DR{1=57.0215}; SSEAPPLVNEDVKR; SSEAPPLVNEDVK; SEDVLDYGPFKDTPAYSQDTFK; SEDVLDYGPFK; Q1PDSGISSIR{1=-17.0265}; QPDSGISSIR; Q1FVVFEGNHYFYSPYPTK{1=-17.0265}; QFVVFEG…	43	541	0	63	397	2699	Dolichyl-diphosphooligosaccharide--protein glycosyltransferase subunit 1 (EC 2.4.99.18) (Dolichyl-diphosphooligosaccharide--protein glycosyltransferase 67 kDa subunit) (Ribophorin I) (RPN-I) (Ribophorin-1)	RPN1_MOUSE	Q91YQ5	608	68528	97.21	98.52	609	1216	0.889803	0.000458991	0.279066	31.4537
PREDICTED: ATP-dependent RNA helicase A [Cricetulus griseus]	gi|354481448|ref|XP_003502913.1|	YTQVGPDHNR; YQILPLHSQIPR; YPSPFFVFGEK; YIETLNVPGAVLVFLPGWNLIYTMQK; YGDGPRPPK; YDNGSGYR; VRPGFC1FHLC2SR{1=57.0215;2=57.0215}; VRPGFC1FHLC2{1=57.0215;2=57.0215}; VQSDGQIIFIDDWIR; VILSTNIAETSITINDVVYVIDSC1K{1=57.0215}; VFLSPDLEHQLQNVVQELDLEIVPPPVDPSM1PVILNIGK{1=15.9949}; VFLSPDLEHQLQNVVQELDLEIVPPPVDPSMPVILNIGK; VFDPVPDGVTK; VEGFNYAGM1GNSTNKK{1=15.9949}; VEGFNYAGMGNSTNKK; VEGFNYAGM1GNSTNK{1=15.9949};…	100	1227	0	62	63	2489	ATP-dependent RNA helicase A (RHA) (EC 3.6.4.13) (DEAH box protein 9) (mHEL-5) (Nuclear DNA helicase II) (NDH II)	DHX9_MOUSE	O70133	1380	149475	92.34	93.06	1384	2581	0.88913	0.000458644	0.632928	68.5558
PREDICTED: alpha-2-macroglobulin receptor-associated protein [Cricetulus griseus]	gi|354468422|ref|XP_003496652.1|	YVLLEEK; VSHQGYSPTTEFEEPR; VEGLDKDGEKEAK; SNSLNEDTQDELGDPR; SLNEDTQDELGDPR; SINQGLDR; REPGEEFR; Q1LEISHQK{1=-17.0265}; LVHNLNVILAR; LNQLWEK; LKVEGLDKDGEK; LKVEGLDK; LKHVESIGDPEHISR; LHLSPVK; LAELHSDLK; KVSHQGYSPTTEFEEPR; KHLQDLSSR; IQERDELNWKK; IQERDELNWK; IHEYNVLLDTLSR; HVESIGDPEHISR; HLQDLSSR; FSSEELDKLWR; FSSEELDK; ELESFREELK; DTQM1VHSNSLNEDTQDELGDPR{1=15.9949}; DTQMVHSNSLNEDTQDELGDPR; DELNWK;…	30	320	0.00260643	57	722	660	Alpha-2-macroglobulin receptor-associated protein (Alpha-2-MRAP) (Gp330-binding 45 kDa protein) (Low density lipoprotein receptor-related protein-associated protein 1) (RAP)	AMRP_RAT	Q99068	360	42032	94.44	97.22	360	642	0.888889	0.000458519	0.165067	19.2725
PREDICTED: cyclin-dependent kinase 1-like [Cricetulus griseus]	gi|354490480|ref|XP_003507385.1|	YSTPVDIWSIGTIFAELATK; YLDSIPPGQFMDSSLVK; WKPGSLASHVK; VYTHEVVTLWYR; TTGQIVAM1K{1=15.9949}; TTGQIVAMK; SYLYQILQGIVFC1HSR{1=57.0215}; SPEVLLGSAR; NLDENGLDLLSK; M1LVYDPAK{1=15.9949}; MLVYDPAK; LYLIFEFLSM1DLK{1=15.9949}; LESEEEGVPSTAIR; KPLFHGDSEIDQLFR; IRLESEEEGVPSTAIR; IFEFLSM1DLK{1=15.9949}; HPYFDDLDNQIKK; HPYFDDLDNQIK; HPNIVSLQDVLM1QDSR{1=15.9949}; HPNIVSLQDVLMQDSR; FEFLSMDLKKYLDSIPPGQFMDSSLVK; D…	26	264	0	82	65	3680	Cyclin-dependent kinase 1 (CDK1) (EC 2.7.11.22) (EC 2.7.11.23) (Cell division control protein 2 homolog) (Cell division protein kinase 1) (p34 protein kinase)	CDK1_RAT	P39951	297	34135	100	100	297	610	0.888889	0.000458519	0.13618	15.6516
PREDICTED: macrophage-capping protein-like [Cricetulus griseus]	gi|354487034|ref|XP_003505680.1|	YSPNTQVEILPQGR; YQEGGVESAFHK; VSDATGQM1NLTK{1=15.9949}; VSDATGQMNLTK; VADSSPFASELLIPDDC1FVLDNGPC2GK{1=57.0215;2=57.0215}; TSLGATPAAVKK; TSLGATPAAVK; Q1AALQVADGFISR{1=-17.0265}; QAALQVADGFISR; LKPVLIAR; EVQGNESDLFM1SYFPR{1=15.9949}; EVQGNESDLFMSYFPR; ESPIFKQFFK; EGNPEEDLTADQTNAQAAALYK; DLALAIRDSER; DEQGAC1AVLAVHLNTLLGERPVQHR{1=57.0215}; DEQGAC1AVLAVHLNTLLGER{1=57.0215}; ASELLIPDDC1FVLDNGPC2GK{1=57…	18	309	0	52	1351	3222	Macrophage-capping protein (Actin regulatory protein CAP-G)	CAPG_RAT	Q6AYC4	349	38799	95.7	98.28	349	701	0.885387	0.000456713	0.159393	17.72
PREDICTED: 26S proteasome non-ATPase regulatory subunit 6 [Cricetulus griseus]	gi|354483059|ref|XP_003503712.1|	YSVFFQSLAIVEQEM1KK{1=15.9949}; YSVFFQSLAIVEQEMK; VYQGLYC1VAIR{1=57.0215}; VNEIVETNRPDSK; SLTLGYMAEAFGVGVEFIDQELSR; SLIEEGGDWDRR; SLIEEGGDWDR; SLDWQM1DM2DLLSK{1=15.9949;2=15.9949}; SLDWQMDM1DLLSK{1=15.9949}; SLDWQM1DMDLLSK{1=15.9949}; SLDWQMDMDLLSK; RLDEELEDAEK; QYLFSLYEC1R{1=57.0215}; Q1AAELFLDTVSTFTSYELM2DYK{1=-17.0265;2=15.9949}; QAAELFLDTVSTFTSYELM1DYK{1=15.9949}; Q1AAELFLDTVSTFTSYELMDYK{1=-17…	43	344	0	73	400	2736	26S proteasome non-ATPase regulatory subunit 6 (26S proteasome regulatory subunit RPN7) (26S proteasome regulatory subunit S10) (p42A)	PSMD6_MOUSE	Q99JI4	389	45536	98.97	99.74	389	793	0.884319	0.000456162	0.177447	20.7718
PREDICTED: transcription elongation factor B polypeptide 1-like [Cricetulus griseus]	gi|354477120|ref|XP_003500770.1|	VC1M2YFTYK{1=57.0215;2=15.9949}; VC1MYFTYK{1=57.0215}; TYGGC1EGPDAM2YVK{1=57.0215;2=15.9949}; TYGGC1EGPDAMYVK{1=57.0215}; LISSDGHEFIVKR; LISSDGHEFIVK; EIPSHVLSK; EHALTSGTIK; AM1LSGPGQFAENETNEVNFR{1=15.9949}; AMLSGPGQFAENETNEVNFR	10	99	0	66	2229	1854	Transcription elongation factor B polypeptide 1 (Elongin 15 kDa subunit) (Elongin-C) (EloC) (RNA polymerase II transcription factor SIII subunit C) (SIII p15) (Stromal membrane-associated protein SMAP1B homolog)	ELOC_MOUSE	P83940	112	12473	100	100	112	234	0.883929	0.000455961	0.0510676	5.6872
PREDICTED: transcription elongation factor B polypeptide 2-like [Cricetulus griseus]	gi|354502873|ref|XP_003513506.1|	TTIFTDAK; TLGEC1GFTSQTARPQAPATVGLAFR{1=57.0215}; TLGEC1GFTSQTAR{1=57.0215}; RIVEGILK; PQAPATVGLAFR; LYKDDQLLDDGK; IEPFSSPPELPDVM1KPQDSGGSANEQAVQ{1=15.9949}; ESSTVFELKR; ESSTVFELK; DDQLLDDGK; ADDAFEALR	11	104	0	83	2077	5155	Transcription elongation factor B polypeptide 2 (Elongin 18 kDa subunit) (Elongin-B) (EloB) (RNA polymerase II transcription factor SIII subunit B) (SIII p18)	ELOB_MOUSE	P62869	118	13170	99.15	99.15	117	238	0.881356	0.000454633	0.0536467	5.98752
PREDICTED: eukaryotic translation initiation factor 4B-like [Cricetulus griseus]	gi|354504079|ref|XP_003514106.1|	YAALSVDGEDENEGDDHAE; VM1PAPPPKENAWVK{1=15.9949}; VM1PAPPPK{1=15.9949}; VMPAPPPK; VDVADQAQDKDRDDR; VDVADQAQDKDR; VDVADQAQDK; VAPAQPSEDGPSRK; VAPAQPSEDGPSR; TISLTDFLAEDGGTGGGSTYVPK; TGSESSQTGTSATSGR; STPKEDDSSASTSQSSR; SQSSDTEQQSPTSGGGK; SPPYTAFLGNLPYDVTEDSIKEFFR; SPPYTAFLGNLPYDVTEDSIK; SLENETLNKEEDC1HSPTSK{1=57.0215}; SLENETLNK; SILPTAPR; RGDDSFGDKYR; RGDDSFGDK; RAFGSGYR; Q1LDEPKLDR{1=-17.0265}; P…	49	537	0.0115964	64	322	5267	Eukaryotic translation initiation factor 4B (eIF-4B)	IF4B_HUMAN	P23588	611	69151	96.24	97.87	611	1031	0.878887	0.00045336	0.277003	31.3503
PREDICTED: ubiquitin carboxyl-terminal hydrolase isozyme L3-like [Cricetulus griseus]	gi|354485907|ref|XP_003505123.1|	YLENYDAIR; YEVFRTEEEEKIK; VTHETSAHEGQTEAPSIDEK; TSDETLLEDAIEVC1KK{1=57.0215}; TSDETLLEDAIEVC1K{1=57.0215}; SQGQDVTSSVYFIK; Q1TISNAC2GTIGLIHAIANNREK{1=-17.0265;2=57.0215}; QTISNAC1GTIGLIHAIANNREK{1=57.0215}; Q1TISNAC2GTIGLIHAIANNR{1=-17.0265;2=57.0215}; QTISNAC1GTIGLIHAIANNR{1=57.0215}; QTISNAC1GTIGLIH{1=57.0215}; QLGLHPDWQFVDVYGM1EPELLNM2VPR{1=15.9949;2=15.9949}; QLGLHPDWQFVDVYGMEPELLNM1VPR{1=15.…	26	202	0	69	884	3109	Ubiquitin carboxyl-terminal hydrolase isozyme L3 (UCH-L3) (EC 3.4.19.12) (Ubiquitin thioesterase L3)	UCHL3_MOUSE	Q9JKB1	230	26152	96.35	99.54	219	446	0.878261	0.000453037	0.104198	11.8478
PREDICTED: hypothetical protein LOC100768617 [Cricetulus griseus]	gi|354476417|ref|XP_003500421.1|	YDKQIDLSTVDLKK; Q1IDLSTVDLKK{1=-17.0265}; QIDLSTVDLKK; Q1IDLSTVDLK{1=-17.0265}; QIDLSTVDLK; PLAHHIPVEK; LC1YYIGATDDAATK{1=57.0215}; KINELM1PK{1=15.9949}; KINELMPK; INELM1PK{1=15.9949}; ILDDWGEM1C2K{1=15.9949;2=57.0215}; ILDDWGEMC1K{1=57.0215}; IINEVSKPLAHHIPVEK; IINEVSKPLAH; IINEVSK; FYQDLKDR; DVTFSPATIEEELVK; DSQIC1ELKYDK{1=57.0215}; DSQIC1ELK{1=57.0215}; DRDVTFSPATIEEELVK	20	157	0.0106667	26	1205	1765	Mesencephalic astrocyte-derived neurotrophic factor (Arginine-rich protein) (Protein ARMET)	MANF_RAT	P0C5H9	179	20388	95	96.88	160	311	0.877095	0.000452436	0.080986	9.22426
PREDICTED: DNA replication licensing factor MCM4 [Cricetulus griseus]	gi|354494760|ref|XP_003509503.1|	YYQSEEQVEEEFLDMAVLK; YQSEEQVEEEFLDM1AVLK{1=15.9949}; YQQLFEDIRGQSDTAITK; YQQLFEDIR; YPDSILEHQIQVRPFNALK; YPDSILEHQIQVRPF; YPDSILEHQIQVR; VNVTGIYR; VEAIDVEEAKR; VEAIDVEEAK; TVVLFAHNDLVDK; TTIENIQLPHTLLSR; TTIENIQLPH; TSVLAAANPIESQWNPK; TSQLIPEMQEAFFQC1QVC2AHTTR{1=57.0215;2=57.0215}; TSQLIPEMQEAFFQC1QVC2AH{1=57.0215;2=57.0215}; THIDVIHYRKTDAK; THIDVIHYR; TGIVDISILTTGM1SATSR{1=15.9949}; TGIVDISILTTG…	87	755	0	79	122	4208	DNA replication licensing factor MCM4 (EC 3.6.4.12) (CDC21 homolog) (P1-CDC21)	MCM4_MOUSE	P49717	862	96736	97.33	98.49	862	1746	0.87587	0.000451804	0.389455	43.7057
PREDICTED: glycyl-tRNA synthetase [Cricetulus griseus]	gi|354483597|ref|XP_003503979.1|	YPLFEGQETGKKETVEE; YPLFEGQETGKK; YPLFEGQETGK; VPLVAEKPLKEPK; VPLVAEKPLK; VGISPDKLR; VGISPDK; VDDSSGSIGRR; VDDSSGSIGR; TSYGWIEIVGC1ADR{1=57.0215}; TLHVEEVVPSVIEPSFGLGR; TILEHTFHVR; TFIGPGGNM1PGYLRPETAQGIFLNFK{1=15.9949}; TFIGPGGNMPGYLRPETAQGIFLNFK; TFFSFPAVVAPFK; SPTTGNDLSPPVPFNLM1FK{1=15.9949}; SPTTGNDLSPPVPFNLMFK; SEM1ESVLAQLDNYGQQELGDLFVNYNVK{1=15.9949}; SEMESVLAQLDNYGQQELGDLFVNYNVK; SC1YDLSC2H…	62	555	0	67	241	2810	Glycine--tRNA ligase (EC 6.1.1.14) (Diadenosine tetraphosphate synthetase) (AP-4-A synthetase) (Glycyl-tRNA synthetase) (GlyRS) (Fragment)	SYG_RAT	Q5I0G4	637	72030	97.33	98.43	637	1298	0.871272	0.000449432	0.286288	32.3726
PREDICTED: serine/arginine-rich splicing factor 7-like [Cricetulus griseus]	gi|354488931|ref|XP_003506619.1|	VYVGNLGTGAGKGELER; VYVGNLGTGAGK; VRVELSTGM1PR{1=15.9949}; VELSTGM1PR{1=15.9949}; VELSTGMPR; VEFEDPRDAEDAVR; TVWIAR; SRFDRPPAR; RPFDPNDR; NPPGFAFVEFEDPRDAEDAVR; GHYAYDC1HR{1=57.0215}; AFSYYGPLR	14	204	0.00684346	40	1026	3479	Serine/arginine-rich splicing factor 7 (Splicing factor, arginine/serine-rich 7)	SRSF7_BOVIN	Q3T106	235	26941	98.67	100	226	412	0.868085	0.000447788	0.10523	12.0639
PREDICTED: ADP-sugar pyrophosphatase-like [Cricetulus griseus]	gi|354467988|ref|XP_003496449.1|	WKPFEVPFLK; VYAYALALK; TWETVK; TTYM1DPTGK{1=15.9949}; TTYMDPTGK; TLHYEC1IVLVK{1=57.0215}; Q1HIISEELISEGK{1=-17.0265}; QHIISEELISEGK; QFRPPM1GGYC2LEFPAGLIDDGESPEAAALR{1=15.9949;2=57.0215}; QFRPPMGGYC1LEFPAGLIDDGESPEAAALR{1=57.0215}; PKPGDGEFVEVISLPK; PGDGEFVEVISLPK; NDLLTRLDALVAEEHITVDAR; NDLLTR; LDALVAEEHITVDAR; KGQSADVVSIIPVLQR; HANWKPFEVPFLKF; HANWKPFEVPFLK; GQSADVVSIIPVLQR; ELEEETGYK; C1LEFPAG…	21	190	0	70	1142	600	ADP-sugar pyrophosphatase (EC 3.6.1.13) (8-oxo-dGDP phosphatase) (EC 3.6.1.58) (Nucleoside diphosphate-linked moiety X motif 5) (Nudix motif 5)	NUDT5_RAT	Q6AY63	219	24117	89.95	94.52	219	412	0.86758	0.000447527	0.0980085	10.793
PREDICTED: septin-7 [Cricetulus griseus]	gi|354489292|ref|XP_003506798.1|	VQC1C2LYFIAPSGHGLKPLDIEFM3K{1=57.0215;2=57.0215;3=15.9949}; VQC1C2LYFIAPSGHGLKPLDIEFMK{1=57.0215;2=57.0215}; TVQVEQAK; STLINSLFLTDLYSPEYPGPSHR; SPLAQM1EEERR{1=15.9949}; SPLAQMEEERR; SPLAQM1EEER{1=15.9949}; SPLAQMEEER; Q1YPWGVAEVENGEHC2DFTILR{1=-17.0265;2=57.0215}; QYPWGVAEVENGEHC1DFTILR{1=57.0215}; QFEEEK; Q1C2C3LYFIAPSGHGLKPLDIEFMK{1=-17.0265;2=57.0215;3=57.0215}; NLEGYVGFANLPNQVYRK; NLEGYVGFANL…	38	378	0	61	9	3531	Septin-7 (CDC10 protein homolog)	SEPT7_MOUSE	O55131	436	50550	99.76	100	415	859	0.866972	0.000447214	0.194985	22.6067
PREDICTED: heat shock protein 75 kDa, mitochondrial-like isoform 1 [Cricetulus griseus]	gi|354493226|ref|XP_003508744.1|	YVAQAYDKPR; YSNFVSFPLYLNGR; YESSALPAGQLTSLSDYASR; TDAPLNIR; STQAAEDKKEEALHSIINSTEAVQGSVSK; SLYSEKEVFIR; SIFYVPETKPSM1FDVSR{1=15.9949}; SIFYVPETKPSMFDVSR; SIFYVPETK; SDC1KDFANESR{1=57.0215}; SAAPDSPGYQWLSDGSGVFEIAEASGVRPGTK; SAAPDSPGYQWLSDGSGVFEIAEASGVR; QTEVLFC1YEQFDELTLLHLR{1=57.0215}; PSM1FDVSR{1=15.9949}; PSMFDVSR; NIYYLC1APNR{1=57.0215}; LVSEGQVLPEM1EIHLQTDAEK{1=15.9949}; LVSEGQVLPEMEIHLQTDAE…	65	612	0	73	2	4020	Heat shock protein 75 kDa, mitochondrial (HSP 75) (TNFR-associated protein 1) (Tumor necrosis factor type 1 receptor-associated protein) (TRAP-1)	TRAP1_RAT	Q5XHZ0	706	80461	95.33	97.45	706	1389	0.866856	0.000447154	0.31569	35.9784
PREDICTED: heat shock protein 75 kDa, mitochondrial-like isoform 2 [Cricetulus griseus]	gi|354493228|ref|XP_003508745.1|	YVAQAYDKPR; YSNFVSFPLYLNGR; YESSALPAGQLTSLSDYASR; TDAPLNIR; STQAAEDKKEEALHSIINSTEAVQGSVSK; SLYSEKEVFIR; SIFYVPETKPSM1FDVSR{1=15.9949}; SIFYVPETKPSMFDVSR; SIFYVPETK; SDC1KDFANESR{1=57.0215}; SAAPDSPGYQWLSDGSGVFEIAEASGVRPGTK; SAAPDSPGYQWLSDGSGVFEIAEASGVR; QTEVLFC1YEQFDELTLLHLR{1=57.0215}; PSM1FDVSR{1=15.9949}; PSMFDVSR; NIYYLC1APNR{1=57.0215}; LVSEGQVLPEM1EIHLQTDAEK{1=15.9949}; LVSEGQVLPEMEIHLQTDAE…	65	612	0	73	2	4020	Heat shock protein 75 kDa, mitochondrial (HSP 75) (TNFR-associated protein 1) (Tumor necrosis factor type 1 receptor-associated protein) (TRAP-1)	TRAP1_RAT	Q5XHZ0	706	80461	95.33	97.45	706	1389	0.866856	0.000447154	0.31569	35.9784
PREDICTED: LOW QUALITY PROTEIN: plectin [Cricetulus griseus]	gi|354491066|ref|XP_003507677.1|	YSELTTLTSQYIK; YLYGTGSVAGVYLPGSR; YLTC1PK{1=57.0215}; YLQDLLAWVEENQR; YASGPSTSLGGPESAVA; WQEYR; WQAVLAQTDVR; WLNEKEEEEVGFDWSDR; VYTEEETRR; VYTEEETR; VYLDPSSQEPVTYSQLQQR; VVIVDPETGKEM1SVYEAYR{1=15.9949}; VVIVDPETGKEMSVYEAYR; VVIVDPETGK; VTQLLER; VTLVQTLEIQR; VTIYEAM1R{1=15.9949}; VTIYEAMR; VSITEAM1HR{1=15.9949}; VSITEAMHR; VQSGSESVIQEYVDLR; VQM1EELGK{1=15.9949}; VQMEELGK; VQAEAQQPVFDTLRDELR; VQAEA…	418	4060	0	69	1	3744	Plectin (PCN) (PLTN) (Plectin-1) (Plectin-6)	PLEC_MOUSE	Q9QXS1	4691	534188	96.63	98.08	4695	9080	0.865487	0.000446448	2.09429	238.487
PREDICTED: RNA-binding protein FUS-like [Cricetulus griseus]	gi|354497863|ref|XP_003511037.1|	TGQPM1INLYTDR{1=15.9949}; TGQPMINLYTDR; NYGQDQSSM1SGGGGGGC2GNQDQSGGGGGGYGGGQQDRGGRGR{1=15.9949;2=57.0215}; LKGEATVSFDDPPSAK; KTGQPM1INLYTDR{1=15.9949}; KTGQPMINLYTDR; INLYTDR; HDSEQDNSDNNTIFVQGLGENVTIESVADYFK; GRGGYGGGGSGGGGR; EFSGNPIK; C1PNPTC2ENM3NFSWR{1=57.0215;2=57.0215;3=15.9949}; C1PNPTC2ENMNFSWR{1=57.0215;2=57.0215}; APKPDGPGGGPGGSHM1GGNYGDDRR{1=15.9949}; APKPDGPGGGPGGSHMGGNYGDDRR; APKPDGP…	25	448	0	37	5	4611	RNA-binding protein FUS (Protein pigpen)	FUS_MOUSE	P56959	518	52673	99.23	99.42	518	941	0.864865	0.000446127	0.231094	23.4988
PREDICTED: LOW QUALITY PROTEIN: myb-binding protein 1A-like [Cricetulus griseus]	gi|354488538|ref|XP_003506425.1|	YPVIC1K{1=57.0215}; YNLQTVNK; YLELFLLAQQR; YEDGQNLPGAEPK; VYSAALESFLTK; VLVDILSQVPESM1FQEILPK{1=15.9949}; VLVDILSQVPESMFQEILPK; VLDLIEVLVTK; VKSEDTTPGKDATSGQEVVTAGATPAAAGEGQPPSTGK; VKANTPSQVNGTPVTK; VC1FEDPEWEQLIGQVLGK{1=57.0215}; SPTESC1DVLGDIQTC2IKK{1=57.0215;2=57.0215}; SPTESC1DVLGDIQTC2IK{1=57.0215;2=57.0215}; SPSLLQSVVK; SPQSALPR; SPAPNNPTLSPSTPFKSPK; SPAPNNPTLSPSTPFK; SEDTTPGKDATSGQEVVTAGAT…	101	1160	0	65	109	3431	Myb-binding protein 1A (Myb-binding protein of 160 kDa)	MBB1A_MOUSE	Q7TPV4	1344	152037	85.35	91.8	1256	2098	0.863095	0.000445214	0.598368	67.689
eukaryotic translation elongation factor 1 epsilon-1 [Cricetulus griseus]	gi|350537519|ref|NP_001233672.1|	YLNVSR; WFC1HIQHYPDIR{1=57.0215}; VYLAGYNITLADILLYYGLHR; SLGLRPGNK; Q1IPVLQTNNGPSLTGLATIATHLVK{1=-17.0265}; QIPVLQTNNGPSLTGLATIATHLVK; Q1HLSSVVFIK{1=-17.0265}; QHLSSVVFIK; NITLADILLYYGLHR; M1AAAAELKLLEKSLGLR{1=15.9949}; MAAAAELKLLEKSLGLR; ITQVDGHSSKEDTHTLLK; FIVDLTVQEK; EHLLGSTAEEK; EDTHTLLK; DLNSYLEDK; ALVQQWLEYR	17	150	0	88	1419	103	Eukaryotic translation elongation factor 1 epsilon-1 (Elongation factor p18) (Multisynthase complex auxiliary component p18)	MCA3_CRIGR	P70102	174	19818	100	100	174	358	0.862069	0.000444685	0.0773751	8.81276
PREDICTED: monofunctional C1-tetrahydrofolate synthase, mitochondrial [Cricetulus griseus]	gi|354466920|ref|XP_003495919.1|	YVLVAGITPTPLGEGK; YTQQGFGNLPIC1M2AK{1=57.0215;2=15.9949}; YTQQGFGNLPIC1MAK{1=57.0215}; VLVVGAR; VLEALKPEK; VHGLALQISEDSLSNK; TIAQAVYGAK; THLSLSHEPDKK; TDPSTLTEEEVRK; TDPSTLTEEEVR; STMPGLPTRPC1FYDIDLDTETEQVK{1=57.0215}; SIPGPGSLEVSGTDSIVR; RLQDGQALSIPGPGSLEVSGTDSIVR; Q1PSQGPTFGVK{1=-17.0265}; QPSQGPTFGVK; Q1IQIAQLFGVPVVVALNVFK{1=-17.0265}; QIQIAQLFGVPVVVALNVFK; QAQFDIAVASEIM1AVLALTDSLADM2K{1=15.99…	76	842	0.000995025	79	15	446	Monofunctional C1-tetrahydrofolate synthase, mitochondrial (EC 6.3.4.3) (Formyltetrahydrofolate synthetase)	C1TM_MOUSE	Q3V3R1	977	105729	92.32	95.09	977	1795	0.861822	0.000444557	0.434332	47.0026
PREDICTED: N-alpha-acetyltransferase 50, NatE catalytic subunit-like [Cricetulus griseus]	gi|354471393|ref|XP_003497927.1|	VPSGQNAETQKTDN; VPSGQNAETQK; RLNQVIFPVSYNDK; RIEPADAHVLQK; PADAHVLQK; M1LNHVLNIC2EK{1=15.9949;2=57.0215}; MLNHVLNIC1EK{1=57.0215}; LYIM1TLGC2LAPYR{1=15.9949;2=57.0215}; LYIMTLGC1LAPYR{1=57.0215}; LNQVIFPVSYNDKFYK; LNQVIFPVSYNDK; LAYFNDIAVGAVC1C2R{1=57.0215;2=57.0215}; KFGFEIIETK; IEPADAHVLQK; IELGDVTPHNIK; FYKDVLEVGELAK; FGFEIIETK; DVLEVGELAK	18	145	0	45	1358	1032	N-alpha-acetyltransferase 50 (EC 2.3.1.-) (N-acetyltransferase NAT13) (NatE catalytic subunit)	NAA50_MOUSE	Q6PGB6	169	19414	100	100	166	348	0.857988	0.00044258	0.0747959	8.59224
PREDICTED: neutral alpha-glucosidase AB isoform 2 [Cricetulus griseus]	gi|354493308|ref|XP_003508784.1|	YSLLPFWYTLFYQAHQEGIPVM1R{1=15.9949}; YRVQDILVTDPPTSR; YQAHQEGIPVMR; YFTWDPSR; WYQM1GAYQPFFR{1=15.9949}; WYQMGAYQPFFR; WYQM1GAYQPF{1=15.9949}; VVIM1GAGKPAAVVLQTK{1=15.9949}; VVIMGAGKPAAVVLQTK; VVIM1GAGK{1=15.9949}; VVIMGAGK; VTEGGEPYR; VQDILVTDPPTSR; VPQESKDPAEGNGAQPEATPGDGDQPEETQEK; VPQESKDPAEGN; VLLVLELQGLQK; VALSPQGTAQGELFLDDGHSFNYQTR; TRDGSDYEGWC1WPGSAGYPDFTNPR{1=57.0215}; THTDSKPYGPTSIGLDFSLP…	77	808	0	79	172	4027	Neutral alpha-glucosidase AB (EC 3.2.1.84) (Alpha-glucosidase 2) (Glucosidase II subunit alpha)	GANAB_MOUSE	Q8BHN3	944	106911	94.31	97.96	931	1841	0.855932	0.000441519	0.416794	47.2032
PREDICTED: ras GTPase-activating protein-binding protein 1 [Cricetulus griseus]	gi|354474417|ref|XP_003499427.1|	YQDEVFGGFVTEPQDESEEEVEEPEER; VM1SQNFTNC2HTK{1=15.9949;2=57.0215}; VMSQNFTNC1HTK{1=57.0215}; VM1SQNFTNC2H{1=15.9949;2=57.0215}; VLAPEGSVANK; TFSWASVTSK; SELKDFFQNYGNVVELR; SASPAPADVAPAQEDLR; Q1YYTLLNQAPDM2LHR{1=-17.0265;2=15.9949}; QYYTLLNQAPDM1LHR{1=15.9949}; Q1YYTLLNQAPDMLHR{1=-17.0265}; QYYTLLNQAPDMLHR; PALEEAAPEDVQK; PADAVYGQK; NSSYAHGGLDSNGKPADAVYGQK; NLPPSGAVPVTGTPPHVVK; LPNFGFVVFDDSEPVQK; K…	36	398	0.00438116	59	228	1494	Ras GTPase-activating protein-binding protein 1 (G3BP-1) (EC 3.6.4.12) (EC 3.6.4.13) (ATP-dependent DNA helicase VIII) (GAP SH3 domain-binding protein 1) (HDH-VIII)	G3BP1_MOUSE	P97855	465	51829	95.48	97.42	465	772	0.855914	0.00044151	0.205302	22.883
PREDICTED: calponin-3-like [Cricetulus griseus]	gi|354495660|ref|XP_003509947.1|	YDQQAEEDLR; VNESSLNWPQLENIGNFIK; TKGFHTTIDIGVK; PHDIFEANDLFENGNMTQVQTTLVALAGLAK; NWIEEVTGMGIGTNFQLGLK; M1QTDKPFDQTTISLQM2GTNK{1=15.9949;2=15.9949}; MQTDKPFDQTTISLQM1GTNK{1=15.9949}; M1QTDKPFDQTTISLQMGTNK{1=15.9949}; MQTDKPFDQTTISLQMGTNK; LTLQPVDNSTISLQM1GTNK{1=15.9949}; LTLQPVDNSTISLQMGTNK; KVNESSLNWPQLENIGNFIK; GM1SVYGLGR{1=15.9949}; GMSVYGLGR; GM1KPHDIFEANDLFENGNMTQVQTTLVALAGLAK{1=15.9949}; GMK…	28	282	0	62	791	4333	Calponin-3 (Calponin, acidic isoform)	CNN3_MOUSE	Q9DAW9	330	36429	98.72	99.68	313	644	0.854545	0.000440804	0.145465	16.058
chromobox protein homolog 1 [Cricetulus griseus]	gi|350538393|ref|NP_001233716.1|	WKNSDEADLVPAKEANVK; VEEVLEEEEEEYVVEKVLDRR; VEEVLEEEEEEYVVEK; NSDEADLVPAKEANVKC1PQVVISFYEER{1=57.0215}; NSDEADLVPAKEANVK; NSDEADLVPAK; KVEEVLEEEEEEYVVEK; KKVEEVLEEEEEEYVVEK; GKVEYLLK; GFSDEDNTWEPEENLDC1PDLIAEFLQSQK{1=57.0215}; C1PQVVISFYEER{1=57.0215}	16	158	0	57	306	130	Chromobox protein homolog 1 (Heterochromatin protein 1 homolog beta) (HP1 beta) (Heterochromatin protein p25) (M31) (Modifier 1 protein)	CBX1_MOUSE	P83917	185	21418	99.46	100	185	368	0.854054	0.00044055	0.0815018	9.4357
PREDICTED: actin-related protein 2/3 complex subunit 3-like [Cricetulus griseus]	gi|354472502|ref|XP_003498477.1|	WWTC1FVK{1=57.0215}; VFDPQNDKPSK; SQGEKEM1YTLGITNFPIPGEPGFPLNAIYAK{1=15.9949}; QEDEVMR; PAYHSSLM1DPDTK{1=15.9949}; PAYHSSLMDPDTK; PANKQEDEVM1R{1=15.9949}; PANKQEDEVMR; NYEIKNEADR; LIGNM1ALLPIR{1=15.9949}; LIGNMALLPIR; ETKDTDIVDEAIYYFK; EM1YTLGITNFPIPGEPGFPLNAIYAK{1=15.9949}; EMYTLGITNFPIPGEPGFPLNAIYAK; DTDIVDEAIYYFK; AYLQQLR	16	152	0	66	1499	1214	Actin-related protein 2/3 complex subunit 3 (Arp2/3 complex 21 kDa subunit) (p21-ARC)	ARPC3_HUMAN	O15145	178	20547	100	100	178	373	0.853933	0.000440488	0.0784068	9.0507
PREDICTED: serine/arginine-rich splicing factor 3-like [Cricetulus griseus]	gi|354484028|ref|XP_003504193.1|	VYVGNLGNNGNK; VRVELSNGEKR; VRVELSNGEK; SVWVAR; NRGPPPSWGR; NPPGFAFVEFEDPRDAADAVRELDGR; NPPGFAFVEFEDPRDAADAVR; GPPPSWGR; DSC1PLDC2K{1=57.0215;2=57.0215}	11	140	0.00192864	45	1026	2867	Serine/arginine-rich splicing factor 3 (Pre-mRNA-splicing factor SRP20) (Protein X16) (Splicing factor, arginine/serine-rich 3)	SRSF3_MOUSE	P84104	164	19330	99.39	99.39	164	314	0.853659	0.000440346	0.0722168	8.51189
PREDICTED: stathmin-like [Cricetulus griseus]	gi|354495341|ref|XP_003509789.1|	SKESVPDFPLSPPK; SHEAEVLK; RASGQAFELILSPR; NKESKDPADETEAD; ESVPDFPLSPPK; ESKDPADETEAD; ASGQAFELILSPR	12	127	0.00104548	52	1695	4302	Stathmin (Leukemia-associated gene protein) (Leukemia-associated phosphoprotein p18) (Metablastin) (Oncoprotein 18) (Op18) (Phosphoprotein p19) (pp19) (Prosolin) (Protein Pr22) (pp17)	STMN1_MOUSE	P54227	149	17274	100	100	149	286	0.852349	0.000439671	0.0655109	7.59487
PREDICTED: aspartyl-tRNA synthetase, cytoplasmic [Cricetulus griseus]	gi|354471065|ref|XP_003497764.1|	YPLAVRPFYTM1PDPR{1=15.9949}; YPLAVRPFYTMPDPR; YGVSSM1IQSQEKPDR{1=15.9949}; YGVSSMIQSQEKPDR; YDTDFYVLDKYPLAVR; YDTDFYVLDK; VTM1LFLGLHNVR{1=15.9949}; VTMLFLGLHNVR; VKDLTVQKADDVVWVR; VKDLTVQK; VFC1IGPVFR{1=57.0215}; TSTSQAIFR; Q1QQFNVQALVAVGDHASK{1=-17.0265}; QQQFNVQALVAVGDHASK; QM1C2IC3ADFEK{1=15.9949;2=57.0215;3=57.0215}; Q1MC2IC3ADFEK{1=-17.0265;2=57.0215;3=57.0215}; QMC1IC2ADFEK{1=57.0215;2=57.0…	50	426	0	73	236	997	Aspartate--tRNA ligase, cytoplasmic (EC 6.1.1.12) (Aspartyl-tRNA synthetase) (AspRS)	SYDC_MOUSE	Q922B2	501	57147	98.4	99.4	501	1031	0.850299	0.000438613	0.219745	25.0654
PREDICTED: protein mago nashi homolog [Cricetulus griseus]	gi|354466633|ref|XP_003495778.1|	VFYYLVQDLK; SVMEELKR; SVMEELK; QELEIVIGDEHISFTTSK; IIDDSEITKEDDALWPPPDR; IIDDSEITK; IGSLIDVNQSKDPEGLR; IGSLIDVNQSK; GKFGHEFLEFEFRPDGK; FGHEFLEFEFRPDGK; ESDFYLR; EDDALWPPPDR; C1LVFSLIGLHFK{1=57.0215}	13	124	0.00105374	75	1805	409	Protein mago nashi homolog	MGN_MOUSE	P61327	146	17164	100	100	146	300	0.849315	0.000438106	0.0639634	7.51965
PREDICTED: 60S ribosomal protein L17-like [Cricetulus griseus]	gi|354468831|ref|XP_003496854.1|	YLKDVTLK; C1LDVDSLVIEHIQVNK{1=57.0215}	17	156	0.00170358	40	744	714	60S ribosomal protein L17	RL17_MOUSE	Q9CPR4	184	21423	90.3	93.94	165	315	0.847826	0.000437338	0.0804701	9.36908
PREDICTED: hematological and neurological expressed 1-like protein-like [Cricetulus griseus]	gi|354478763|ref|XP_003501584.1|	VLNPPGGK; TSDIFGSPVTATAPLAHPNKPK; TNPPGGKGSGIFDESTPVQTR; TAPLAHPNKPK; SMKPPGGESSNLFGTPEEGIPSSKPNR; SDLNATTNSTPK; RTNPPGGKGSGIFDESTPVQTR; Q1RLNPPGGK{1=-17.0265}; MKPPGGESSNLFGTPEEGIPSSKPNR; M1ASNIFGPTEEPKNIPK{1=15.9949}; MASNIFGPTEEPKNIPK; M1ASNIFGPTEEPK{1=15.9949}; MASNIFGPTEEPK; IPEPTPTVDSHEPR; GSGIFDESTPVQTR; DHVLLC1EGEDSKSDLNATTNSTPK{1=57.0215}; DHVLLC1EGEDSK{1=57.0215}	17	161	0	72	1416	2085	Hematological and neurological expressed 1-like protein (HN1-like protein)	HN1L_MOUSE	Q6PGH2	190	20020	90.76	95.65	184	335	0.847368	0.000437102	0.0830493	8.75077
PREDICTED: 116 kDa U5 small nuclear ribonucleoprotein component-like [Cricetulus griseus]	gi|354484761|ref|XP_003504555.1|	YYPTAEEVYGPEVETIVQEEDTQPLTEPIIKPVK; YYPTAEEVYGPEVETIVQEEDTQPLTEPIIK; YHIEVNR; YFVEVQAPADC1VSAVYTVLAR{1=57.0215}; YDWDLLAAR; YDQDLC1YTDILFTEQER{1=57.0215}; WVLIEGVDQPIVK; VVYSAFLM1ATPR{1=15.9949}; VVYSAFLMATPR; VPAGNWVLIEGVDQPIVK; VLSGTIHAGQPVK; VLGENYTLEDEEDSQIC1TVGR{1=57.0215}; VEESGEHVILGTGELYLDC1VM2HDLR{1=57.0215;2=15.9949}; VEESGEHVILGTGELYLDC1VMHDLR{1=57.0215}; VEESGEHVILGTGELYLDC1VMH{1=57.0…	82	820	0.00192308	80	17	2954	116 kDa U5 small nuclear ribonucleoprotein component (Elongation factor Tu GTP-binding domain-containing protein 2) (U5 snRNP-specific protein, 116 kDa) (U5-116 kDa)	U5S1_MOUSE	O08810	971	109361	99.69	99.9	972	1995	0.84449	0.000435617	0.422984	47.6395
PREDICTED: nuclear autoantigenic sperm protein-like [Cricetulus griseus]	gi|354470238|ref|XP_003497451.1|	YGETANEC1GEAFFFYGK{1=57.0215}; VEAGSEKPGQEITVLPNNGSADGPSAAGDQIPSEPQTSAER; VEAETVDSTVK; VDSLDVDSEAKK; VDSLDVDSEAK; TEQESLC1TEEGK{1=57.0215}; TELVPEQEEAM1LLVEESEAAGDGVETK{1=15.9949}; TELVPEQEEAMLLVEESEAAGDGVETK; SVDM1GGEEPKDQVATC2ESELGK{1=15.9949;2=57.0215}; SVDMGGEEPKDQVATC1ESELGK{1=57.0215}; SVDMGGEEPK; SQYDEAVAQFGK; SLSKPETDTEQESEVEK; SLQENEEEEIGNLELAWDM1LDLAK{1=15.9949}; SLQENEEEEIGNLELAWDMLDLA…	63	655	0	80	233	896	Nuclear autoantigenic sperm protein (NASP)	NASP_RAT	Q66HD3	776	84200	89.05	92.74	758	1208	0.844072	0.000435401	0.337871	36.6608
PREDICTED: d-3-phosphoglycerate dehydrogenase-like [Cricetulus griseus]	gi|354486538|ref|XP_003505437.1|	VTADVINAAEK; VLISDSLDPC1C2RK{1=57.0215;2=57.0215}; VLISDSLDPC1C2R{1=57.0215;2=57.0215}; TPLLPSTTGLLNDSTFAQC1K{1=57.0215}; TLGILGLGR; TKPWIGLAEALGTLMHAWAGSPK; SSLLPSLEAWK; SLTGVVNAQALTSAFSPHTKPWIGLAEALGTLMHAWAGSPK; SLTGVVNAQALTSAFSPH; QNLSKEELIAELQDC1EGLIVR{1=57.0215}; QIPQATASM1K{1=15.9949}; Q1IPQATASMK{1=-17.0265}; QIPQATASMK; QHVSEAFQFC1F{1=57.0215}; Q1ADVNLVNAK{1=-17.0265}; QADVNLVNAK; NAGTC1L…	47	448	0	69	31	3182	D-3-phosphoglycerate dehydrogenase (3-PGDH) (EC 1.1.1.95) (A10)	SERA_MOUSE	Q61753	533	56586	97.56	98.5	533	1060	0.840525	0.000433572	0.231094	24.5341
PREDICTED: ubiquitin-conjugating enzyme E2 K-like [Cricetulus griseus]	gi|354500385|ref|XP_003512281.1|	VYAGAPVSSPEYTK; VDLVDENFTELRGEIAGPPDTPYEGGR; VDLVDENFTELR; TVLLSLQALLAAAEPDDPQDAVVANQYK; SWDVETATELLLSN; NAVIVALSSK; LWAHVYAGAPVSSPEYTK; LAAAEPDDPQDAVVANQYK; KIENLC1AM2GFDR{1=57.0215;2=15.9949}; KIENLC1AMGFDR{1=57.0215}; IWHPNISSVTGAIC1LDILK{1=57.0215}; ISSVTGAIC1LDILK{1=57.0215}; IPETYPFNPPK; IENLC1AM2GFDR{1=57.0215;2=15.9949}; GEIAGPPDTPYEGGR; EFKEVLK; DQWAAAMTLR; ALLAAAEPDDPQDAVVANQYK; AGAPVSS…	20	168	0	81	754	4906	Ubiquitin-conjugating enzyme E2 K (EC 6.3.2.19) (Huntingtin-interacting protein 2) (HIP-2) (Ubiquitin carrier protein) (Ubiquitin-conjugating enzyme E2-25 kDa) (Ubiquitin-conjugating enzyme E2(25K)) (Ubiquitin-conjugating enzyme E2-25K) (Ubiquitin-protein ligase)	UBE2K_MOUSE	P61087	200	22407	100	100	200	414	0.84	0.000433301	0.0866601	9.70897
PREDICTED: SH3 domain-binding glutamic acid-rich-like protein 3-like [Cricetulus griseus]	gi|354495327|ref|XP_003509782.1|	VYSTSVTGSREIK; VYSTSVTGSR; SQQSEVTR; RIQYELVDISQDNALRDEMR; IQYELVDISQDNALRDEM1R{1=15.9949}; IQYELVDISQDNALRDEMR; IQYELVDISQDNALR; ATPPQIVNGDQYC1GDYELFVEAVEQNTLQEFLK{1=57.0215}	8	78	0.0146879	80	2579	4298	SH3 domain-binding glutamic acid-rich-like protein 3 (SH3 domain-binding protein 1) (SH3BP-1)	SH3L3_HUMAN	Q9H299	93	10438	97.85	100	93	189	0.83871	0.000432635	0.0402351	4.51584
PREDICTED: L-lactate dehydrogenase B chain-like [Cricetulus griseus]	gi|354482046|ref|XP_003503211.1|	NVNVFK; IVVVTAGVR; IVADKDYSVTANSK; GLTSVINQK	10	280	0	22	143	2581	L-lactate dehydrogenase B chain (LDH-B) (EC 1.1.1.27) (LDH heart subunit) (LDH-H)	LDHB_RAT	P42123	334	36612	97.9	99.7	334	672	0.838323	0.000432436	0.144434	15.8323
PREDICTED: peptidyl-prolyl cis-trans isomerase D-like, partial [Cricetulus griseus]	gi|354485485|ref|XP_003504914.1|	YVDSSKAVIEKADTSR; VFFDVDIGGER; SQNWEMAIKK; SQNWEM1AIK{1=15.9949}; SQNWEMAIK; NIGNTFFK; M1LENVEVNGEKPAK{1=15.9949}; MLENVEVNGEKPAK; MLENVEVNGEK; LC1VIAEC2GELKEGDDWGIFPK{1=57.0215;2=57.0215}; LC1VIAEC2GELK{1=57.0215;2=57.0215}; IVLELFADIVPK; ILLITEDLK; HVVFGQVIK; GTGPTTGKPLHFK; FM1IQGGDFSNQNGTGGESIYGEK{1=15.9949}; FMIQGGDFSNQNGTGGESIYGEK; FEDENFHYK; EGLLSM1ANAGPNTNGSQFFITTVPTPHLDGK{1=15.9949}; EGLL…	23	310	0	78	1025	3049	Peptidyl-prolyl cis-trans isomerase D (PPIase D) (EC 5.2.1.8) (40 kDa peptidyl-prolyl cis-trans isomerase) (Cyclophilin-40) (CYP-40) (Rotamase D)	PPID_RAT	Q6DGG0	370	40766	97	98.5	267	543	0.837838	0.000432185	0.159909	17.6185
PREDICTED: small nuclear ribonucleoprotein-associated protein B-like [Cricetulus griseus]	gi|354473769|ref|XP_003499105.1|	VLGLVLLR; RVLGLVLLR; M1LQHIDYR{1=15.9949}; MLQHIDYR; LQHIDYR; IFIGTFK; HM1NLILC2DC3DEFRK{1=15.9949;2=57.0215;3=57.0215}; HMNLILC1DC2DEFRK{1=57.0215;2=57.0215}; HM1NLILC2DC3DEFR{1=15.9949;2=57.0215;3=57.0215}; HMNLILC1DC2DEFR{1=57.0215;2=57.0215}; GENLVSM1TVEGPPPKDTGIAR{1=15.9949}; GENLVSMTVEGPPPKDTGIAR; GENLVSM1TVEGPPPK{1=15.9949}; GENLVSMTVEGPPPK; C1ILQDGR{1=57.0215}; AFDKHM1NLILC2DC3DEFRK{1=15.…	16	201	0.00253485	21	1494	1394	Small nuclear ribonucleoprotein-associated protein B' (snRNP-B') (snRPB') (Sm protein B') (Sm-B') (SmB')	RSMB_ERIEU	Q9TU67	240	24592	100	100	228	441	0.8375	0.000432011	0.103683	10.624
PREDICTED: decorin-like [Cricetulus griseus]	gi|354483485|ref|XP_003503923.1|	YIQVVYLHNNNISAVGSNDFC1PPGYNTK{1=57.0215}; VVQC1SDLGLDKVPK{1=57.0215}; VVQC1SDLGLDK{1=57.0215}; VDASSLKGLTNLAK; VDASSLK; TVFNGLNQM1IVIELGTNPLKSSGIESGAFQGM2K{1=15.9949;2=15.9949}; TLQELRAHENEISKVR; TLQELRAHENEISK; SSGIESGAFQGM1KR{1=15.9949}; SSGIESGAFQGMKR; SSGIESGAFQGM1K{1=15.9949}; SSGIESGAFQGMK; SNPVQYWEIQPSTFR; RLSYIR; NQLKELPEKM1PK{1=15.9949}; NQLKELPEKMPK; NLHTLILVNNKINK; NLHTLILVNNK; LYLSKNQ…	35	301	0	64	585	2798	Decorin (Bone proteoglycan II) (PG-S2)	PGS2_CANFA	Q29393	360	39980	93.65	96.96	362	699	0.836111	0.000431295	0.155266	17.2432
PREDICTED: fumarate hydratase, mitochondrial-like [Cricetulus griseus]	gi|354475349|ref|XP_003499892.1|	YYGAQTVR; VPTDKYYGAQTVR; VAALTGLPFVTAPNKF; VAALTGLPFVTAPNK; THTQDAVPLTLGQEFSGYVQQVHYAM1AR{1=15.9949}; THTQDAVPLTLGQEFSGYVQQVHYAMAR; THTQDAVPLTLGQEFSGYVQQVHYAM1{1=15.9949}; THTQDAVPLTLGQEFSGYVQQVHYAM; THTQDAVPLTLGQEFSGYVQQVHY; THTQDAVPLTLGQEFSGYVQQVH; SQSSNDTFPTAM1HIAAAVEVHEVLLPGLQK{1=15.9949}; SQSSNDTFPTAMHIAAAVEVHEVLLPGLQK; SQSSNDTFPTAMH; SKEFAQVIK; SGLGELILPENEPGSSIM1PGK{1=15.9949}; SGLGELILPEN…	46	421	0	66	362	1624	Fumarate hydratase, mitochondrial (Fumarase) (EC 4.2.1.2) (EF-3)	FUMH_MOUSE	P97807	507	54357	96.65	98.03	507	1013	0.830375	0.000428336	0.217166	23.283
PREDICTED: glutathione S-transferase Mu 1-like [Cricetulus griseus]	gi|354507545|ref|XP_003515816.1|	YTM1GDAPDYDR{1=15.9949}; VDILENQAM1DVSNQLAR{1=15.9949}; VDILENQAMDVSNQLAR; VC1YSPDFEK{1=57.0215}; VATWGNK; TPLYTR; SQWLSEK; QTWFVGEK; PM1TLGYWDIR{1=15.9949}; PMTLGYWDIR; LKAEYLEQLPGM1M2K{1=15.9949;2=15.9949}; LFSQFLGK; KHNLC1GETEEEK{1=57.0215}; IRVDILENQAM1DVSNQLAR{1=15.9949}; HNLC1GETEEEK{1=57.0215}; FNLGLDFPNLPYLLDGSNK; C1LDTFPNLKDFVAR{1=57.0215}; C1LDTFPNLK{1=57.0215}; AEYLEQLPGM1M2K{1=15.9949…	27	181	0.0199704	85	94	5615	Glutathione S-transferase Mu 1 (EC 2.5.1.18) (GST class-mu 1) (GSTM1-1)	GSTM1_MACFA	Q9TSM5	218	25577	88.99	94.5	218	410	0.830275	0.000428284	0.093366	10.9542
PREDICTED: interleukin enhancer-binding factor 2 [Cricetulus griseus]	gi|354478962|ref|XP_003501683.1|	WFEENASQSTVK; VPHIPFDFYLC1EMAFPR{1=57.0215}; VLQSALAAIR; VKPAPDETSFSEALLKR; VKPAPDETSFSEALLK; SAEQASILSLVTK; Q1PLALNVAYR{1=-17.0265}; QPLALNVAYR; PFVPHIPFDFYLC1EM2AFPR{1=57.0215;2=15.9949}; PFVPHIPFDFYLC1EMAFPR{1=57.0215}; NVADLVVILK; NQDLAPNSAEQASILSLVTK; LDPELHLDIK; KLDPELHLDIK; KILGQEGDASYLASEISTWDGVIVTPSEK; INNVIDNLIVAPGTFEVQIEEVR; ILSHGGFR; ILPTLEAVAALGNK; ILITTVPPNLR; ILGQEGDASYLASEISTWDGVI…	30	323	0	76	627	2114	Interleukin enhancer-binding factor 2 (Nuclear factor of activated T-cells 45 kDa)	ILF2_MOUSE	Q9CXY6	390	43062	100	100	390	801	0.828205	0.000427216	0.166614	18.3968
PREDICTED: nucleosome assembly protein 1-like 4 isoform 1 [Cricetulus griseus]	gi|354505008|ref|XP_003514564.1|	YAALYQPLFDKR; YAALYQPLFDK; VLEFHFEPNDYFTNPVLTK; SFEGPEIVDC1DGC2TIDWK{1=57.0215;2=57.0215}; SEPDKADPFSFEGPEIVDC1DGC2TIDWK{1=57.0215;2=57.0215}; Q1VPNESFFNFFSPLK{1=-17.0265}; QVPNESFFNFFSPLK; NVDM1LSELVQEYDEPILK{1=15.9949}; NVDMLSELVQEYDEPILK; NKVVIAEKEAATAEELNPK; LTDQVM1QNPQVLAALQER{1=15.9949}; LTDQVMQNPQVLAALQER; LDNVSHTPSSYIETLPK; KYAALYQPLFDKR; KYAALYQPLFDK; GIPEFWFTIFR; FSDPGQPMSFVLEFHFEPNDYFT…	26	310	0	63	232	5368	Nucleosome assembly protein 1-like 4	NP1L4_MOUSE	Q78ZA7	375	42679	99.2	99.2	375	764	0.826667	0.000426423	0.159909	18.1993
PREDICTED: nucleosome assembly protein 1-like 4 isoform 2 [Cricetulus griseus]	gi|354505010|ref|XP_003514565.1|	YAALYQPLFDKR; YAALYQPLFDK; VLEFHFEPNDYFTNPVLTK; SFEGPEIVDC1DGC2TIDWK{1=57.0215;2=57.0215}; SEPDKADPFSFEGPEIVDC1DGC2TIDWK{1=57.0215;2=57.0215}; Q1VPNESFFNFFSPLK{1=-17.0265}; QVPNESFFNFFSPLK; NVDM1LSELVQEYDEPILK{1=15.9949}; NVDMLSELVQEYDEPILK; NKVVIAEKEAATAEELNPK; LTDQVM1QNPQVLAALQER{1=15.9949}; LTDQVMQNPQVLAALQER; LDNVSHTPSSYIETLPK; KYAALYQPLFDKR; KYAALYQPLFDK; GIPEFWFTIFR; FSDPGQPMSFVLEFHFEPNDYFT…	26	310	0	61	232	5368	Nucleosome assembly protein 1-like 4	NP1L4_MOUSE	Q78ZA7	375	42679	99.2	99.2	374	763	0.826667	0.000426423	0.159909	18.1993
PREDICTED: 26S protease regulatory subunit 8-like [Cricetulus griseus]	gi|354479435|ref|XP_003501915.1|	VSGSELVQK; VPDSTYEM1IGGLDK{1=15.9949}; VPDSTYEMIGGLDK; VLVKVHPEGK; VHVTQEDFEMAVAK; VDPLVSLMM1VEK{1=15.9949}; VDPLVSLMMVEK; VALRNDSYTLHK; TM1LELLNQLDGFEATK{1=15.9949}; TMLELLNQLDGFEATK; RVHVTQEDFEM1AVAK{1=15.9949}; RVHVTQEDFEMAVAK; QYYLSK; PGASGAEVKGVC1TEAGM2YALR{1=57.0215;2=15.9949}; NMSIKKLWK; NIDINDVTPNC1R{1=57.0215}; LLREELQLLQEQGSYVGEVVR; LEGGSGGDSEVQR; KIAELM1PGASGAEVK{1=15.9949}; KIAELMPGAS…	45	335	0	75	11	2191	26S protease regulatory subunit 8 (26S proteasome AAA-ATPase subunit RPT6) (Proteasome 26S subunit ATPase 5) (Proteasome subunit p45) (p45/SUG) (mSUG1)	PRS8_MOUSE	P62196	406	45626	100	100	406	827	0.825123	0.000425627	0.172804	19.4196
PREDICTED: phosphoserine aminotransferase isoform 1 [Cricetulus griseus]	gi|354505956|ref|XP_003515033.1|	VMGMVLEWIK; VLEWIK; VIFVQGGGSGQFSAVPLNLIGLK; SQM1IYEIIDNSQGFYVC2PVER{1=15.9949;2=57.0215}; SQMIYEIIDNSQGFYVC1PVER{1=57.0215}; Q1VVNFGPGPAK{1=-17.0265}; QVVNFGPGPAK; NVGSAGVTVVIVR; NFLEM1HQL{1=15.9949}; NFLEMHQL; KFGTVNIVHPK; IPDPSTWNLNPDASYVYFC1ANETVHGVEFDFIPDVK{1=57.0215}; IGNAKGDEALEKR; IGNAKGDEALEK; GAVLVC1DM2SSNFLSRPVDVSK{1=57.0215;2=15.9949}; GAVLVC1DMSSNFLSRPVDVSK{1=57.0215}; GAVLVC1DM2SSNF…	32	305	0.00258732	67	663	5475	Phosphoserine aminotransferase (PSAT) (EC 2.6.1.52) (Endometrial progesterone-induced protein) (EPIP) (Phosphohydroxythreonine aminotransferase)	SERC_MOUSE	Q99K85	370	40473	88.17	92.2	372	671	0.824324	0.000425215	0.157329	17.2097
PREDICTED: phosphoserine aminotransferase isoform 2 [Cricetulus griseus]	gi|354505958|ref|XP_003515034.1|	VMGMVLEWIK; VLEWIK; VIFVQGGGSGQFSAVPLNLIGLK; SQM1IYEIIDNSQGFYVC2PVER{1=15.9949;2=57.0215}; SQMIYEIIDNSQGFYVC1PVER{1=57.0215}; Q1VVNFGPGPAK{1=-17.0265}; QVVNFGPGPAK; NVGSAGVTVVIVR; NFLEM1HQL{1=15.9949}; NFLEMHQL; KFGTVNIVHPK; IPDPSTWNLNPDASYVYFC1ANETVHGVEFDFIPDVK{1=57.0215}; IGNAKGDEALEKR; IGNAKGDEALEK; GAVLVC1DM2SSNFLSRPVDVSK{1=57.0215;2=15.9949}; GAVLVC1DMSSNFLSRPVDVSK{1=57.0215}; GAVLVC1DM2SSNF…	32	305	0.00258732	67	663	5475	Phosphoserine aminotransferase (PSAT) (EC 2.6.1.52) (Endometrial progesterone-induced protein) (EPIP) (Phosphohydroxythreonine aminotransferase)	SERC_MOUSE	Q99K85	370	40473	88.17	91.67	372	668	0.824324	0.000425215	0.157329	17.2097
PREDICTED: synaptic vesicle membrane protein VAT-1 homolog, partial [Cricetulus griseus]	gi|354485024|ref|XP_003504684.1|	VVTYGM1ANLLTGPK{1=15.9949}; VVTYGMANLLTGPK; VVTQLLALYNQGHIKPR; VVTQLLALYNQGHIK; VVTQLLALYNQGH; VLLVPGPEKEA; VLLVPGPEK; TWWNQFSVTALQLLQANR; TVENVTVFGTASASK; SVTALQLLQANR; RNLMAMAR; NLM1AMAR{1=15.9949}; NLMAMAR; LGYLESEVELISK; IDSVWPFDK; HLGYLESEVELISK; GYHLLKPM1GK{1=15.9949}; GYHLLKPMGK; GVDIVM1DPLGGSDTAK{1=15.9949}; GVDIVMDPLGGSDTAK; GMANLLTGPK; ENGVTHAIDYHTTDYVDEIKK; ENGVTHAIDYHTTDYVDEIK; AVC1GF…	25	333	0	55	923	2988	Synaptic vesicle membrane protein VAT-1 homolog (EC 1.-.-.-) (Mitofusin-binding protein) (Protein MIB)	VAT1_RAT	Q3MIE4	404	43119	94.79	97.22	288	541	0.824257	0.00042518	0.171773	18.3333
PREDICTED: talin-1 isoform 1 [Cricetulus griseus]	gi|354485771|ref|XP_003505055.1|	YDQATDTILTVTENIFSSM1GDAGEM2VR{1=15.9949;2=15.9949}; WSVLAGHSR; VVAPTISSPVC1QEQLVEAGR{1=57.0215}; VSQM1AQYFEPLTLAAVGAASK{1=15.9949}; VSQMAQYFEPLTLAAVGAASK; VSHVLAALQAGNR; VQELGHGC1SALVTK{1=57.0215}; VLVQNAAGSQEK; VLVEDTK; VLGEAM1TGISQNAK{1=15.9949}; VLGEAMTGISQNAK; VGDDPAVWQLK; VEMAGQAPSQEDR; VEHGSVALPAIM1R{1=15.9949}; VAGSVTELIQAAEAM1K{1=15.9949}; VAGSVTELIQAAEAMK; TVTDM1LM2TIC3AR{1=15.9949;2=15.…	155	2093	0	67	33	3089	Talin-1	TLN1_MOUSE	P26039	2541	269821	98.7	99.45	2541	5117	0.823691	0.000424888	1.07964	114.644
PREDICTED: ran GTPase-activating protein 1 [Cricetulus griseus]	gi|354496472|ref|XP_003510350.1|	VVSAFLK; VSM1LIVQQTDTSDPEK{1=15.9949}; VSMLIVQQTDTSDPEK; VINLNDNTFTEK; VASVFRDEASVK; TQVAGGQLSFK; TAVLDAVDALM1KK{1=15.9949}; TAVLDAVDALM1K{1=15.9949}; TAVLDAVDALMK; SSAQGKPLALK; SPAC1FTLHELK{1=57.0215}; SEIPPALISLGEGLITAGAQLVELDLSDNAFGPDGVR; Q1VEAINFGDC2LVR{1=-17.0265;2=57.0215}; QVEAINFGDC1LVR{1=57.0215}; MVLTHVVQQDYFPK; LNTAEDAKDVIK; LNNC1GM2GIGGGK{1=57.0215;2=15.9949}; LNNC1GMGIGGGK{1=57.0215}…	48	484	0	78	270	4438	Ran GTPase-activating protein 1 (RanGAP1)	RAGP1_MOUSE	P46061	589	63531	91.85	96.1	589	1009	0.821732	0.000423877	0.249664	26.9293
PREDICTED: DNA replication licensing factor MCM3 [Cricetulus griseus]	gi|354494097|ref|XP_003509175.1|	YVLC1TAPR{1=57.0215}; YSDLTTLVAFPSSSVYPTKDEENNPLETEYGLSVYK; YSDLTTLVAFPSSSVYPTK; VELSESR; VAFPSSSVYPTK; TVLIAC1NVK{1=57.0215}; TVELQDAEEAVELVQYAYFK; TVELQDAEEAVELVQYAY; TPM1ENIGLQDSLLSR{1=15.9949}; TPMENIGLQDSLLSR; TLTSC1FLSC2VVC3VEGIVTK{1=57.0215;2=57.0215;3=57.0215}; TDATDGESFDPYNFSEAEKETPQVHTPK; TDATDGESFDPYNFSEAEK; TAIHEVM1EQGR{1=15.9949}; TAIHEVMEQGR; SVHYC1PATK{1=57.0215}; SVDVILDDDLVDK; SV…	71	664	0	70	50	4129	DNA replication licensing factor MCM3 (EC 3.6.4.12) (DNA polymerase alpha holoenzyme-associated protein P1) (P1-MCM3)	MCM3_MOUSE	P25206	812	91546	95.32	97.04	812	1536	0.817734	0.000421815	0.342514	38.6155
PREDICTED: peptidyl-prolyl cis-trans isomerase FKBP1A-like [Cricetulus griseus]	gi|354475569|ref|XP_003500000.1|	QEVIRGWEEGVAQMSVGQR; LTISPDYAYGATGHPGIIPPHATLVFDVELLK; GWEEGVAQMSVGQRAK; GWEEGVAQM1SVGQR{1=15.9949}; GWEEGVAQMSVGQR; AKLTISPDYAYGATGHPGIIPPHATLVFDVELLKLE	6	88	0.0128205	70	2974	1649	Peptidyl-prolyl cis-trans isomerase FKBP1A (PPIase FKBP1A) (EC 5.2.1.8) (12 kDa FK506-binding protein) (12 kDa FKBP) (FKBP-12) (Calstabin-1) (FK506-binding protein 1A) (FKBP-1A) (Immunophilin FKBP12) (Rotamase)	FKB1A_HUMAN	P62942	108	11951	100	100	79	165	0.814815	0.000420309	0.0453934	5.02312
PREDICTED: heat shock 70 kDa protein 4-like [Cricetulus griseus]	gi|354472657|ref|XP_003498554.1|	YSSPQDLPYPDPAIAQFSVQK; YKLDIK; WNSPAEEGSSDC1EVFPK{1=57.0215}; VTYMEEERNFTTEQVTAMLLSK; VTYM1EEER{1=15.9949}; VTYMEEER; VREFSITDVVAYPISLR; VNVHGIFSVSSASLVEVHK; VLTFYR; VLATAFDTTLGGR; VESEEM1ETSQAGSK{1=15.9949}; VESEEMETSQAGSK; VEPPKEEPK; TSTVDLPIESQLLWQLDR; TLEAYYSSPQDLPYPDPAIAQFSVQK; SVM1DATQIAGLNC2LR{1=15.9949;2=57.0215}; SVMDATQIAGLNC1LR{1=57.0215}; STNEAM1EWM2NSK{1=15.9949;2=15.9949}; STNEAMEWM…	92	684	0	81	5	1238	Heat shock 70 kDa protein 4 (Ischemia responsive 94 kDa protein)	HSP74_RAT	O88600	840	94057	97.39	98.88	804	1623	0.814286	0.000420036	0.352831	39.5074
PREDICTED: glutathione synthetase-like [Cricetulus griseus]	gi|354477950|ref|XP_003501180.1|	VVQC1ISELGIFGVYVR{1=57.0215}; VGLLEELLPGQPEAVAR; TKATEHADGGVAAGVAVLDNPYPV; SLDMGEEGDQAIAEALAAPNHFVLKPQR; SDYM1FQC2SADGSK{1=15.9949;2=57.0215}; SDYMFQC1SADGSK{1=57.0215}; RKFEDVSER; Q1LEELAQQAIDR{1=-17.0265}; QLEELAQQAIDR; QIEINTISASFGGLASR; QGTTLVM1NK{1=15.9949}; Q1GTTLVMNK{1=-17.0265}; QGTTLVMNK; NIFDQR; M1LVDAVSQNSAFLEQTLSSTIK{1=15.9949}; MLVDAVSQNSAFLEQTLSSTIK; LFM1DGQEVAVVYFR{1=15.9949}; LFDI…	48	385	0	81	335	1984	Glutathione synthetase (GSH synthetase) (GSH-S) (EC 6.3.2.3) (Glutathione synthase)	GSHB_RAT	P46413	474	52345	94.94	97.47	474	932	0.812236	0.000418979	0.198596	21.9315
PREDICTED: peptidyl-prolyl cis-trans isomerase NIMA-interacting 1-like [Cricetulus griseus]	gi|354475215|ref|XP_003499825.1|	VYYFNHITNASQWERPSGGSSVGGSSK; VYYFNHITNASQWER; TGEM1SGPVFTDSGIHIILR{1=15.9949}; TGEMSGPVFTDSGIHIILR; SKEEALELINGYIQK; SKEEALELINGY; SGEEDFESLASQFSDC1SSAK{1=57.0215}; IKSGEEDFESLASQFSDC1SSAK{1=57.0215}; GQM1QKPFEDASFALR{1=15.9949}; GQMQKPFEDASFALR; GQMQKPFEDASF; GDLGAFSR; EEALELINGYIQK; ARGDLGAFSR	14	134	0	54	1696	1609	Peptidyl-prolyl cis-trans isomerase NIMA-interacting 1 (EC 5.2.1.8) (Peptidyl-prolyl cis-trans isomerase Pin1) (PPIase Pin1)	PIN1_MOUSE	Q9QUR7	165	18370	97.95	99.32	146	296	0.812121	0.00041892	0.0691218	7.69556
PREDICTED: follistatin-related protein 1-like [Cricetulus griseus]	gi|354477852|ref|XP_003501132.1|	YFKNFDNGDSHLDSSEFLK; YAQELQKHQETAEKTK; YAQELQKHQETAEK; YAQELQK; TYINHC1ELHR{1=57.0215}; SVSLSASPIVC1YQANRDELRR{1=57.0215}; SVSLSASPIVC1YQANRDELR{1=57.0215}; SVSLSASPIVC1YQANR{1=57.0215}; NFDNGDSHLDSSEFLK; LNFQEFLK; KSVSLSASPIVC1YQANRDELR{1=57.0215}; IQVDYDGHC1KEKK{1=57.0215}; IQVDYDGHC1KEK{1=57.0215}; IQVDYDGHC1K{1=57.0215}; IIQWLEAEIIPDGWFSK; IC1ANVFC2GAGR{1=57.0215;2=57.0215}; GAQTQTQEEM1TRYAQE…	30	249	0	59	726	1968	Follistatin-related protein 1 (Follistatin-like protein 1)	FSTL1_HUMAN	Q12841	308	34986	94.14	97.24	290	572	0.808442	0.000417022	0.128443	14.5899
PREDICTED: DNA replication licensing factor MCM2-like [Cricetulus griseus]	gi|354476129|ref|XP_003500277.1|	YDPSLTFSENVDLTEPIISR; VRGDINVLLC1GDPGTAK{1=57.0215}; VM1LESFIDTQK{1=15.9949}; VMLESFIDTQK; VAVGELTDEDVK; TSIHEAM1EQQSISISK{1=15.9949}; TSIHEAMEQQSISISK; TSGVVTSC1TGVLPQLSM2VK{1=57.0215;2=15.9949}; TSGVVTSC1TGVLPQLSMVK{1=57.0215}; THVDSHGHNVFK; TEGPVEEEEDGEELIGDGM1ER{1=15.9949}; TEGPVEEEEDGEELIGDGMER; RADALTSSPGR; Q1LVAEQVTYQR{1=-17.0265}; QLVAEQVTYQR; Q1LHLNQLIR{1=-17.0265}; QLHLNQLIR; Q1INIHNLSA…	68	729	0	48	206	1733	DNA replication licensing factor MCM2 (EC 3.6.4.12) (Minichromosome maintenance protein 2 homolog) (Nuclear protein BM28)	MCM2_MOUSE	P97310	904	102078	97.67	98.78	903	1825	0.806416	0.000415977	0.376043	42.4621
PREDICTED: protein phosphatase 1 regulatory subunit 7-like [Cricetulus griseus]	gi|354474214|ref|XP_003499326.1|	VM1LALPSVR{1=15.9949}; QLQM1LELGSNR{1=15.9949}; Q1LQMLELGSNR{1=-17.0265}; QLQMLELGSNR; QIDATFVR; NLETVYLER; NIEGIDKLTR; NIEGIDK; LTM1LDIASNR{1=15.9949}; LTMLDIASNR; LTKIEGLQSLVNLR; LQNLDALTNLTVLSM1QSNR{1=15.9949}; LQNLDALTNLTVLSMQSNR; LFLVNNK; KLFLVNNK; KIENLEALTELEILDISFNLLR; KIENISHLTELQEFWMNDNLLESWSDLDELK; INKIENIGTLR; IGKIEGFEVLKK; IENLEALTELEILDISFNLLR; IENISHLTELQEFWM1NDNLLESWSDLDELK{1=15.9…	34	290	0	83	607	1459	Protein phosphatase 1 regulatory subunit 7 (Protein phosphatase 1 regulatory subunit 22)	PP1R7_RAT	Q5HZV9	360	41297	94.46	97.51	361	650	0.805556	0.000415533	0.149592	17.1603
PREDICTED: ATP-dependent RNA helicase DDX1-like [Cricetulus griseus]	gi|354481105|ref|XP_003502743.1|	WQM1NPYDR{1=15.9949}; WQMNPYDR; VWYHVC1SNR{1=57.0215}; VPVDEFDGK; VGWSTM1QASLDLGTDK{1=15.9949}; VGWSTMQASLDLGTDK; TGASVLNK; TGAFSIPVIQIVYETLKDQQEGKK; TGAFSIPVIQIVYETLKDQQEGK; TGAFSIPVIQIVYETLK; TDKLWER; SIPVIQIVYETLK; SATLHSFDVK; Q1NYVHR{1=-17.0265}; QFDNYGEEFTM1HDTIGC2YLDIDK{1=15.9949;2=57.0215}; Q1FDNYGEEFTMHDTIGC2YLDIDK{1=-17.0265;2=57.0215}; QFDNYGEEFTMHDTIGC1YLDIDK{1=57.0215}; QASLDLGTDK; NQ…	61	596	0	77	247	2433	ATP-dependent RNA helicase DDX1 (EC 3.6.4.13) (DEAD box protein 1)	DDX1_RAT	Q641Y8	740	82497	99.19	99.73	740	1533	0.805405	0.000415456	0.307437	34.2738
trifunctional purine biosynthetic protein adenosine-3 [Cricetulus griseus]	gi|350539737|ref|NP_001233634.1|	VLVIGSGGR; VLTVTAVGENLVSALEEAKK; VLTVTAVGENLVSALEEAK; VLEFNC1R{1=57.0215}; VFSWLQQEGQLSEEEM1AR{1=15.9949}; VFSWLQQEGQLSEEEMAR; VFPAALQLVASGAVR; VAVLISGTGSNLQALIDSTK; TVHFVAEDVDAGQIILQEAVPVK; TVAPM1PPAQDHKR{1=15.9949}; TVAPM1PPAQDHK{1=15.9949}; TVAPMPPAQDHK; TFNC1GVGAALVVSK{1=57.0215}; SSTHIVVVISNK; SSPAPGGHGDQTLGDLLLTPTR; SSLQYSSPAPGGHGDQTLGDLLLTPTR; SFGAAGETVVVEEFLDGEEVSC1LC2FTDGK{1=57.0215;2=57…	79	807	0	71	161	164	Trifunctional purine biosynthetic protein adenosine-3 [Includes: Phosphoribosylamine--glycine ligase (EC 6.3.4.13) (Glycinamide ribonucleotide synthetase) (GARS) (Phosphoribosylglycinamide synthetase); Phosphoribosylformylglycinamidine cyclo-ligase (EC 6.3.3.1) (AIR synthase) (AIRS) (Phosphoribosyl-aminoimidazole synthetase); Phosphoribosylglycinamide formyltransferase (EC 2.1.2.2) (5'-phosphorib…	PUR2_MOUSE	Q64737	1010	107503	90.2	95.74	1010	1874	0.79901	0.000412157	0.416278	44.3081
PREDICTED: protein dpy-30 homolog isoform 1 [Cricetulus griseus]	gi|354480689|ref|XP_003502537.1|	VDLQSLPTR; Q1KVDLQSLPTR{1=-17.0265}; QKVDLQSLPTR; IVENEKINAEK; ERPPNPIEFLASYLLK; AYLDQTVVPILLQGLAVLAK	6	79	0	59	2976	2377	Protein dpy-30 homolog (Dpy-30-like protein) (Dpy-30L)	DPY30_MOUSE	Q99LT0	99	11213	98.99	100	99	199	0.79798	0.000411625	0.0407509	4.61555
PREDICTED: protein dpy-30 homolog isoform 2 [Cricetulus griseus]	gi|354480691|ref|XP_003502538.1|	VDLQSLPTR; Q1KVDLQSLPTR{1=-17.0265}; QKVDLQSLPTR; IVENEKINAEK; ERPPNPIEFLASYLLK; AYLDQTVVPILLQGLAVLAK	6	79	0	59	2976	2377	Protein dpy-30 homolog (Dpy-30-like protein) (Dpy-30L)	DPY30_MOUSE	Q99LT0	99	11213	98.99	100	99	199	0.79798	0.000411625	0.0407509	4.61555
PREDICTED: ELAV-like protein 1 [Cricetulus griseus]	gi|354488231|ref|XP_003506274.1|	VSYARPSSEVIKDANLYISGLPR; VSYARPSSEVIK; VLVDQTTGLSR; VAGHSLGYGFVNYVTAK; TNYEEAAMAIASLNGYR; TNLIVNYLPQNM1TQEELR{1=15.9949}; TNLIVNYLPQNMTQEELR; SLGYGFVNYVTAK; SLFSSIGEVESAK; SEAEEAITSFNGHKPPGSSEPITVK; RFGGPVHHQAQR; NM1ALLSQLYHSPAR{1=15.9949}; NMALLSQLYHSPAR; ILQVSFK; GFGFVTMTNYEEAAMAIASLNGYR; FGGPVHHQAQR; FAANPNQNK; DVEDM1FSR{1=15.9949}; DVEDMFSR; DKVAGHSLGYGFVNYVTAK; DANLYISGLPR; AISTLNGLR	22	260	0	59	1091	3383	ELAV-like protein 1 (Elav-like generic protein) (Hu-antigen R) (HuR) (MelG)	ELAV1_MOUSE	P70372	326	36169	100	100	326	682	0.797546	0.000411401	0.134117	14.88
PREDICTED: superoxide dismutase [Cu-Zn]-like [Cricetulus griseus]	gi|354466320|ref|XP_003495622.1|	TMVVHEKQDDLGKGGNDESTK; Q1DDLGKGGNDESTK{1=-17.0265}; LAC1GVIGIAQ{1=57.0215}; KHGGPSDQERHVGDLGNVTAGK; KHGGPSDQER; HVGDLGNVTAGK; DGVANVSIEDHVISLSGEHSIIGR	7	122	0.0194175	32	2763	369	Superoxide dismutase [Cu-Zn] (EC 1.15.1.1)	SODC_PIG	P04178	153	15892	86.4	91.2	125	223	0.797386	0.000411319	0.0629318	6.53668
PREDICTED: myotrophin-like [Cricetulus griseus]	gi|354477628|ref|XP_003501021.1|	TVKGPDGLTALEATDNQAIK; LSAVYEGHVSC1VK{1=57.0215}; KPLHYAADC1GQLEILEFLLLK{1=57.0215}; HYAADC1GQLEILEFLLLK{1=57.0215}; HITPLLSAVYEGHVSC1VK{1=57.0215}; HHITPLLSAVYEGHVSC1VK{1=57.0215}; GPDGLTALEATDNQAIK; GADKTVKGPDGLTALEATDNQAIK; GADINAPDKHHITPLLSAVYEGHVSC1VK{1=57.0215}; GADINAPDK; AADC1GQLEILEFLLLK{1=57.0215}	11	94	0	75	2080	1936	Myotrophin (Granule cell differentiation protein) (Protein V-1)	MTPN_MOUSE	P62774	118	12861	98.97	100	97	194	0.79661	0.000410919	0.0484884	5.28483
PREDICTED: sorting nexin-3-like [Cricetulus griseus]	gi|354469222|ref|XP_003497029.1|	YSDFEWLR; VVVPPLPGK; VAGHPLAQNER; RGDDGIFDDNFIEER; Q1LPFRGDDGIFDDNFIEER{1=-17.0265}; QLPFRGDDGIFDDNFIEER; LITKPQNLNDAYGPPSNFLEIDVSNPQTVGVGR; KQGLEQFINK; GDDGIFDDNFIEER; C1LHM2FLQDEIIDK{1=57.0215;2=15.9949}; C1LHMFLQDEIIDK{1=57.0215}	13	129	0	68	1028	786	Sorting nexin-3	SNX3_RAT	Q5U211	162	18762	98.77	99.38	162	332	0.796296	0.000410757	0.0665426	7.70662
PREDICTED: hepatoma-derived growth factor-like [Cricetulus griseus]	gi|354481584|ref|XP_003502981.1|	YQVFFFGTHETAFLGPK; STANKYQVFFFGTHETAFLGPK; SEGLWEIENNPTVK; SC1VEEPELEPEAPAGDGDKK{1=57.0215}; SC1VEEPELEPEAPAGDGDK{1=57.0215}; RKGFSEGLWEIENNPTVK; NSTPSEPDSGQGPPPEEEEEEEEATKEEAEAQGVR; NSTPSEPDSGQGPPPEEEEEEEEATK; LVIDEPAK; KSC1VEEPELEPEAPAGDGDKK{1=57.0215}; KSC1VEEPELEPEAPAGDGDK{1=57.0215}; KGFSEGLWEIENNPTVK; IDEM1PEAAVK{1=15.9949}; IDEMPEAAVK; GFSEGLWEIENNPTVK; ESGDHEEEDKEMATLEGEKPLPVEM1EK{1=15.99…	24	188	0	72	64	2510	Hepatoma-derived growth factor (HDGF)	HDGF_RAT	Q8VHK7	237	26488	95.19	97.12	208	326	0.793249	0.000409185	0.0969768	10.8385
PREDICTED: heterogeneous nuclear ribonucleoprotein R-like [Cricetulus griseus]	gi|354483012|ref|XP_003503689.1|	YGGPPPDSVYSGVQPGIGTEVFVGK; VWGNVVTVEWADPVEEPDPEVM1AK{1=15.9949}; VWGNVVTVEWADPVEEPDPEVMAK; VVTVEWADPVEEPDPEVMAK; VTEGLVDVILYHQPDDK; VQESTKGPDEAK; TLIEAGLPQK; TKENILEEFSK; STAYEDYYYHPPPR; SFSEFGKLER; SFSEFGK; NLATTVTEEILEK; LM1M2DPLSGQNR{1=15.9949;2=15.9949}; LM1MDPLSGQNR{1=15.9949}; LMMDPLSGQNR; LKDYAFVHFEDR; LDEIFQTGLVAYVDLDER; LC1DSYEIRPGK{1=57.0215}; LC1DSYEIR{1=57.0215}; KYGGPPPDSVYSGVQPGIGTE…	38	502	0	53	186	2726	Heterogeneous nuclear ribonucleoprotein R (hnRNP R)	HNRPR_HUMAN	O43390	633	70943	99.68	100	633	1292	0.793049	0.000409082	0.258949	29.0215
PREDICTED: 26S proteasome non-ATPase regulatory subunit 14 [Cricetulus griseus]	gi|354493913|ref|XP_003509084.1|	VVIDAFR; VIDVFAM1PQSGTGVSVEAVDPVFQAK{1=15.9949}; VIDVFAMPQSGTGVSVEAVDPVFQAK; SWM1EGLTLQDYSEHC2K{1=15.9949;2=57.0215}; SWMEGLTLQDYSEHC1K{1=57.0215}; SGVDINTQQSFEALSER; Q1TTSNLGHLNKPSIQALIHGLNR{1=-17.0265}; QTTSNLGHLNKPSIQALIHGLNR; Q1TGRPEMVVGWYH{1=-17.0265}; QTGRPEMVVGWYH; NYNKAVEEEDK; M1TPEQLAIK{1=15.9949}; MTPEQLAIK; M1MVLGHEPR{1=15.9949}; MMVLGHEPR; M1LLNLHK{1=15.9949}; MLLNLHK; M1LGEFVDDYTVR{1…	44	245	0	85	152	4109	26S proteasome non-ATPase regulatory subunit 14 (EC 3.4.19.-) (26S proteasome regulatory subunit RPN11) (MAD1)	PSDE_MOUSE	O35593	310	34577	100	100	310	644	0.790323	0.000407675	0.126379	14.0962
PREDICTED: tRNA-splicing ligase RtcB homolog [Cricetulus griseus]	gi|354481935|ref|XP_003503156.1|	VFNTTPDDLDLHVIYDVSHNIAK; VFNTTPDDLDLHVIYDVSHN; VEQHVVDGK; TNLDESDVQPVKEQLAQAMFDHIPVGVGSK; TNLDESDVQPVK; SSM1TFLTR{1=15.9949}; SSMTFLTR; SIGLPDVHSGYGFAIGN; RNLDFQDVLDK; Q1VATDALVAMEK{1=-17.0265}; QVATDALVAMEK; Q1IGNVAALPGIVHR{1=-17.0265}; QIGNVAALPGIVHR; NVTDVVNTC1HDAGISKK{1=57.0215}; NVTDVVNTC1HDAGISK{1=57.0215}; NLDFQDVLDKLADM1GIAIR{1=15.9949}; NLDFQDVLDK; M1LQADPNKVSPR{1=15.9949}; MLQADPNKVSPR;…	47	399	0	66	41	2560	tRNA-splicing ligase RtcB homolog (EC 6.5.1.3) (Focal adhesion-associated protein) (FAAP)	RTCB_MOUSE	Q99LF4	505	55249	96.56	97.37	494	983	0.790099	0.00040756	0.205818	22.5173
intercellular adhesion molecule 1 [Cricetulus griseus]	gi|350539683|ref|NP_001233619.1|	VM1C2SLGGLFPAAEAR{1=15.9949;2=57.0215}; VMC1SLGGLFPAAEAR{1=57.0215}; VELDRLPTWQPVGK; VELDHGHNWK; VAGQELLK; TELDLRPQGL; TDGALLPIGEVK; Q1LWTFDLPVTEPK{1=-17.0265}; QLWTFDLPVTEPK; NPKEVTVTVLASR; LPTWQPVGK; LLRGGEVLHQEPVGVDSRNPK; LLRGGEVLHQEPVGVDSR; LHVLYGPR; LDTPDLLEVGTVQK; KTDGALLPIGEVK; ITLELGGHTLTSK; IFTC1SAALR{1=57.0215}; GGEVLHQEPVGVDSRNPK; GGEVLHQEPVGVDSR; EVTVTVLASR; EAFLPR; DLVSATALVTAEM1EGTQ…	27	424	0	39	834	157	Intercellular adhesion molecule 1 (ICAM-1) (MALA-2) (MyD10) (CD antigen CD54)	ICAM1_MOUSE	P13597	537	58844	72.39	80.6	536	756	0.789572	0.000407288	0.218714	23.9665
PREDICTED: complement component 1 Q subcomponent-binding protein, mitochondrial-like [Cricetulus griseus]	gi|354469583|ref|XP_003497207.1|	TLVLDC1HYPEDEFGNEEDSDIFSIK{1=57.0215}; TLVLDC1HYPEDEFGNEEDSDIF{1=57.0215}; TEEQEPELTSTPNFVVEVTK; M1SGNWELEVNGTEAK{1=15.9949}; MSGNWELEVNGTEAK; ITVTFNINNSIPPTFGGGEEEPSQDQK; GVDNNFADELVELSTALEHQEYITFLEDLK; GVDNNFADELVELSTALEHQEY; EVSFQATGDSEWR; DTNYTLNTDSLDWALYDHLM1DFLEDR{1=15.9949}; DTNYTLNTDSLDWALYDHLMDFLEDR; DM1AFGDKAFVEFLTDEIKEEK{1=15.9949}; AFVEFLTDEIKEEKK; AFVEFLTDEIKEEK; AFVEFLTDEIK	15	220	0	84	1590	840	Complement component 1 Q subcomponent-binding protein, mitochondrial (GC1q-R protein) (Glycoprotein gC1qBP) (C1qBP)	C1QBP_RAT	O35796	279	30997	91.71	94.15	205	375	0.78853	0.000406751	0.113484	12.6081
PREDICTED: procollagen C-endopeptidase enhancer 1 [Cricetulus griseus]	gi|354497139|ref|XP_003510679.1|	YDSVSVFNGAVSDDSKR; YDSVSVFNGAVSDDSK; YDALEVFAGSGTSGQR; VFDM1ELHPSC2RYDALEVFAGSGTSGQR{1=15.9949;2=57.0215}; VFDMELHPSC1RYDALEVFAGSGTSGQR{1=57.0215}; VFDM1ELHPSC2R{1=15.9949;2=57.0215}; VFDMELHPSC1R{1=57.0215}; TLPRDAVEKELAPSPGEDVQLGPQSR; SGGLDLPSPPTDTSLKLYVPC1R{1=57.0215}; SGGLDLPSPPTDTSLK; PSPGEDVQLGPQSR; PAPVVAPGNQVTLR; M1TTDEGTGGRGFLLWYSGR{1=15.9949}; MTTDEGTGGRGFLLWYSGR; MTTDEGTGGRGFLLWY; LYVP…	38	369	0.00356983	69	515	4521	Procollagen C-endopeptidase enhancer 1 (P14) (Procollagen COOH-terminal proteinase enhancer 1) (PCPE-1) (Procollagen C-proteinase enhancer 1) (Type 1 procollagen C-proteinase enhancer protein) (Type I procollagen COOH-terminal proteinase enhancer)	PCOC1_MOUSE	Q61398	468	50168	93.8	95.94	468	876	0.788462	0.000406715	0.190343	20.4041
PREDICTED: leucine-rich PPR motif-containing protein, mitochondrial-like [Cricetulus griseus]	gi|354467625|ref|XP_003496269.1|	YIPDAM1NLILLLVTEK{1=15.9949}; YIPDAMNLILLLVTEK; YFWPLLVEHK; YFDLSYLFR; YATLLK; VYLQNEYK; VIEEQM1ETALER{1=15.9949}; VIEEQMETALER; VFESTC1R{1=57.0215}; VALETLK; TYSTLISLLLR; TSQLTPSDLESK; TSNQEVPFDVPELWFEDDSSSLSSSSPPAVETITEK; TLQLLAEILK; TLLELIPELR; TKDLPITEAVFSALVTGHAR; SYALDKDVASAK; SM1DIDLWSK{1=15.9949}; SMDIDLWSK; SIYKPVTDLFLQLLDSGK; SESPGGNQALLLLR; SEAMNGNLQNILSLLESNELPLSMNSFR; SC1GSLLPELSLAER…	134	1095	0.00415628	76	29	547	Leucine-rich PPR motif-containing protein, mitochondrial (130 kDa leucine-rich protein) (LRP 130) (Leucine rich protein 157) (rLRP157)	LPPRC_RAT	Q5SGE0	1392	156653	83.41	91.81	1392	2391	0.786638	0.000405775	0.564838	63.5658
PREDICTED: ras-related protein Rab-1B-like [Cricetulus griseus]	gi|354494718|ref|XP_003509482.1|	NATNVEQAFM1TM2AAEIK{1=15.9949;2=15.9949}; NATNVEQAFMTMAAEIK; M1GPGAASGGERPNLK{1=15.9949}; MGPGAASGGERPNLK; EFADSLGVPFLETSAK	12	158	0	48	4	4198	Ras-related protein Rab-1B	RAB1B_MOUSE	Q9D1G1	201	22187	100	100	201	417	0.78607	0.000405482	0.0815018	8.99642
adenosine kinase [Cricetulus griseus]	gi|349501076|ref|NP_001231779.1|	YSLKPNDQILAEEK; VYYIAGFFLTVSPESVLK; VEYHAGGSTQNSIK; VAQWM1IQKPHK{1=15.9949}; VAQWMIQKPHK; TVVFTQGR; TGC1TFPEKPDFH{1=57.0215}; SLVANLAAANC1YK{1=57.0215}; RTGC1TFPEKPDFH{1=57.0215}; NKPLTEC1IR{1=57.0215}; LSAPFISQFFK; IFTLNLSAPFISQFFK; HLDLENNWVLVEK; HKELFDELVR; FKVEYHAGGSTQNSIK; FGEILK; ELFDELVR; EIIDTNGAGDAFVGGFLSQLVYNKPLTEC1IR{1=57.0215}; DDTVVATENEVM1AFAVLDQNQK{1=15.9949}; DDTVVATENEVMAFAVLDQNQ…	25	283	0	73	924	90	Adenosine kinase (AK) (EC 2.7.1.20) (Adenosine 5'-phosphotransferase)	ADK_CRIGR	P55262	361	40286	100	100	334	696	0.783934	0.00040438	0.145981	16.2908
PREDICTED: LOW QUALITY PROTEIN: 39S ribosomal protein L12, mitochondrial-like [Cricetulus griseus]	gi|354469132|ref|XP_003496984.1|	THFTVR; SEALAGAPLDNAPK; NYVQGINLVQAK; LVESLPQEIK; LTEAKPVDKVK; LTEAKPVDK; KLVESLPQEIK; IQQLVQDIASLTLLEISDLNELLK; IQDVGLMPM1GGM2M2PGAVPAAAAAAPEVAEGEDIPK{1=15.9949;2=15.9949}; IQDVGLMPMGGM1M1PGAVPAAAAAAPEVAEGEDIPK{1=15.9949}; IQDVGLMPMGGMMPGAVPAAAAAAPEVAEGEDIPK; GGM1MPGAVPAAAAAAPEVAEGEDIPK{1=15.9949}; GGMMPGAVPAAAAAAPEVAEGEDIPK; EISDLNELLK; AVPAAAAAAPEVAEGEDIPK; AAPEVAEGEDIPK; AALEAVGGTVVLE; AAAAAP…	19	159	0	46	90	766	39S ribosomal protein L12, mitochondrial (L12mt) (MRP-L12) (P2A1)	RM12_CRICR	P52827	203	21650	97.06	97.06	204	306	0.783251	0.000404028	0.0820176	8.7472
PREDICTED: ATP synthase subunit O, mitochondrial-like [Cricetulus griseus]	gi|354466352|ref|XP_003495638.1|	YVDMSTK; YATALYSAAVK; VSLAVLNPYVK; VKTDPSIM1GGM2IVQIGEK{1=15.9949;2=15.9949}; VGQLLKDPK; TDPSIM1GGM2IVQIGEK{1=15.9949;2=15.9949}; TDPSIMGGM1IVQIGEK{1=15.9949}; TDPSIMGGMIVQIGEK; SLSDITAK; Q1NKLDQVEK{1=-17.0265}; QNKLDQVEK; LVRPPVQIYGIEGR; LSPLTANLM1NLLAENGR{1=15.9949}; LSPLTANLMNLLAENGR; LM1NLLAENGR{1=15.9949}; LLKDPK; LDNTHGIISAFSTIM1SVHR{1=15.9949}; LDNTHGIISAFSTIMSVHR; GQVLNLK; GEVPC1M2VTTASAL…	23	166	0	49	1034	377	ATP synthase subunit O, mitochondrial (Oligomycin sensitivity conferral protein) (OSCP) (Sperm flagella protein 4)	ATPO_RAT	Q06647	213	23398	85.24	91.9	210	364	0.779343	0.000402012	0.0856285	9.40627
PREDICTED: acidic leucine-rich nuclear phosphoprotein 32 family member A-like [Cricetulus griseus]	gi|354476647|ref|XP_003500535.1|	TPSDVKELVLDNC1R{1=57.0215}; SLDLFNC1EVTNLNDYRENVFK{1=57.0215}; SLDLFNC1EVTNLNDYR{1=57.0215}; NRTPSDVKELVLDNC1R{1=57.0215}; LLPQVTYLDGYDRDNK; LLPQVTYLDGYDR; KREPEDEGEEDD; ISGDLEVLAEKC1PNLK{1=57.0215}; ISGDLEVLAEK; GLTDEFEELEFLSTINVGLTSIANLPK; ELVLDNC1R{1=57.0215}; DLSTIEPLKK; DLSTIEPLK; C1PNLKHLNLSGNK{1=57.0215}	22	194	0	56	559	1795	Acidic leucine-rich nuclear phosphoprotein 32 family member A (Leucine-rich acidic nuclear protein) (LANP) (Potent heat-stable protein phosphatase 2A inhibitor I1PP2A)	AN32A_BOVIN	P51122	249	28617	95.15	97.58	165	289	0.779116	0.000401895	0.100072	11.501
PREDICTED: heat shock 70 kDa protein 1A/1B-like [Cricetulus griseus]	gi|354492775|ref|XP_003508521.1|	TTPSYVAFTDTERLIGDAAK; LLQDFFNGR; IINEPTAAAIAYGLDRSG	13	498	0	17	10	3966	Heat shock 70 kDa protein 1A (Heat shock 70 kDa protein 2) (HSP70-2) (HSP70.2)	HS71A_RAT	P0DMW0	641	70185	97.35	98.91	641	1288	0.776911	0.000400757	0.256885	28.1271
aldose reductase-related protein 2 [Cricetulus griseus]	gi|350537691|ref|NP_001233680.1|	VAIDAGYR; TSAQVLIR; TLTDLKLDYLDLY; TLTDLKLDYLDL; REDLFIVSK; PEDPSLLEDPK; NVVVIPK; M1PIVGLGTWQSPPGQVK{1=15.9949}; MPIVGLGTWQSPPGQVK; LWPTC1FER{1=57.0215}; LIHWPQGLQPGK; LDYLDLYLIHWPQGLQPGK; ITFLDAWEVM1EELVDEGLVK{1=15.9949}; ITFLDAWEVMEELVDEGLVK; IHENFQVFDFQLSDQEMATILGFNR; HKPVTNQVEC1HPYLTQEK{1=57.0215}; HIDC1AYAYYNEHEVGEAIQEK{1=57.0215}; GITVTAYSPLGSPNRPWAKPEDPSLLEDPK; EDLFIVSK; DDQGNVLTSK; AYYNEH…	25	245	0	73	56	111	Aldose reductase-related protein 2 (AR) (EC 1.1.1.21) (Aldehyde reductase) (Aldo-keto reductase)	ALD2_CRIGR	O08782	316	36340	100	100	316	658	0.775316	0.000399935	0.126379	14.5336
PREDICTED: cytochrome c oxidase subunit 5B, mitochondrial-like [Cricetulus griseus]	gi|354472222|ref|XP_003498339.1|	SGGGVPTDEEQATGLER; SFASGGGVPTDEEQATGLER; LVPHQLVH; IVGC1IC2EEDNC3TVIWFWLHK{1=57.0215;2=57.0215;3=57.0215}; GLDPYNM1LPPK{1=15.9949}; GLDPYNMLPPK; FASGGGVPTDEEQATGLER; EIMIAAEK; EDPNLVPSITNKR; EDPNLVPSITNK; ASGGGVPTDEEQATGLER; AASGTKEDPNLVPSITNKR; AASGTKEDPNLVPSITNK	13	99	0	67	1812	1168	Cytochrome c oxidase subunit 5B, mitochondrial (Cytochrome c oxidase polypeptide Vb)	COX5B_MOUSE	P19536	128	13813	89.92	93.02	129	242	0.773438	0.000398965	0.0510676	5.51091
PREDICTED: CAD protein isoform 1 [Cricetulus griseus]	gi|354469354|ref|XP_003497094.1|	YVAPPSLR; YGIPSDEEDDFGLSK; YDGLFLSNGPGDPASYPGVVATLSR; WTPFEGQK; WPQGAVPQPPPSAPATTEVTTTPERPR; VYFLPITPHYVTQVIR; VYFLPITPH; VVEPELM1GTPDGPC2YPAQPVPR{1=15.9949;2=57.0215}; VVEPELMGTPDGPC1YPAQPVPR{1=57.0215}; VTQHLGIVGEC1NVQYALNPESEQYYIIEVNAR{1=57.0215}; VTAVDWHFEEAVDGEC1PPQR{1=57.0215}; VPQFSFSR; VNEISVEVDSDPR; VM1ASM2FYEVSTR{1=15.9949;2=15.9949}; VMASM1FYEVSTR{1=15.9949}; VMASMFYEVSTR; VLSEPNPR; VL…	169	1720	0.00253807	74	4	804	CAD protein [Includes: Glutamine-dependent carbamoyl-phosphate synthase (EC 6.3.5.5); Aspartate carbamoyltransferase (EC 2.1.3.2); Dihydroorotase (EC 3.5.2.3)]	PYR1_MESAU	P08955	2225	243128	98.97	99.46	2225	4544	0.773034	0.000398757	0.887235	96.949
translin [Cricetulus griseus]	gi|350539635|ref|NP_001233604.1|	YDGLKYDVK; VVQSLEQTAR; TLLQGVHQGTGFQDIPKR; THLTSLK; PLHISTFINELDSGFR; LSVNSVTAGDYSR; KVVQSLEQTAR; KVEEVVYDLSIR; GFHLDVEDYLSGVLILASELSR; FPAEQYYR; EILTLLQGVHQGTGFQDIPKR; EILTLLQGVHQGTGFQDIPK; EAVTEILGIEPDREK; EAVTEILGIEPDR	14	176	0.00178412	59	1690	147	Translin (EC 3.1.-.-) (Component 3 of promoter of RISC) (C3PO)	TSN_CRIGR	P97891	228	26171	100	100	228	464	0.77193	0.000398188	0.0907868	10.421
PREDICTED: prefoldin subunit 6-like [Cricetulus griseus]	gi|354497545|ref|XP_003510880.1|	RYESQLR; RLDYITAEIKR; RLDYITAEIK; QSEQQRETLAQLQQEFQR; Q1KLEAQLTENNIVKEELALLDGSNVVFK{1=-17.0265}; QKLEAQLTENNIVKEELALLDGSNVVFK; QKLEAQLTENNIVK; LQGEVEKYQQLQK; LLGPVLVKQELGEAR; LLGPVLVK; LEAQLTENNIVKEELALLDGSNVVFK; LEAQLTENNIVK; KLQGEVEKYQQLQK; ETLAQLQQEFQR; EELALLDGSNVVFK	15	98	0.00324412	72	1604	4568	Prefoldin subunit 6 (Protein Ke2)	PFD6_MOUSE	Q03958	127	14455	100	100	127	247	0.771654	0.000398045	0.0505517	5.75374
PREDICTED: UPF0568 protein C14orf166 homolog [Cricetulus griseus]	gi|354499764|ref|XP_003511976.1|	YKDLAPDNKK; Q1EAIDWLLGLAVR{1=-17.0265}; QEAIDWLLGLAVR; NIHSSDWPK; NFIVWLEDQK; NAEPLINLDVNNPDFK; LTQDAVAK; LLHIEELR; LEYGDNAEK; INEAIVAVQAIIADPK; HILGFDTGDAVLNEAAQILR; HDDYLVM1LK{1=15.9949}; HDDYLVMLK; EGLPVALDK; DVNC1PFK{1=57.0215}; AGVM1ALANLLQIQR{1=15.9949}; AGVMALANLLQIQR	17	188	0	54	1414	4836	UPF0568 protein C14orf166 homolog	CN166_MOUSE	Q9CQE8	244	28152	97.76	99.55	223	447	0.770492	0.000397446	0.0969768	11.1889
PREDICTED: cytochrome c oxidase subunit 4 isoform 1, mitochondrial-like [Cricetulus griseus]	gi|354465374|ref|XP_003495155.1|	WDYDKNEWK; SEDYSLPAYM1DRR{1=15.9949}; SEDYSLPAYMDRR; SEDYSLPAYM1DR{1=15.9949}; SEDYSLPAYMDR; IQFNESFAEM1NR{1=15.9949}; IQFNESFAEMNR; EKADWSSLSR; DYPLPDVAHVR; DWVAMQTK; ANPIQGFSAK; ADWSSLSR	12	130	0.0129032	43	1932	258	Cytochrome c oxidase subunit 4 isoform 1, mitochondrial (Cytochrome c oxidase polypeptide IV) (Cytochrome c oxidase subunit IV isoform 1) (COX IV-1)	COX41_RAT	P10888	169	19515	92.9	97.04	169	334	0.769231	0.000396795	0.0670584	7.74346
aminoacyl tRNA synthase complex-interacting multifunctional protein 1 [Cricetulus griseus]	gi|346716363|ref|NP_001231196.1|	VMC1ASSPEK{1=57.0215}; VEILAPPNGSVPGDR; TVISGLVNHVPLDQM1QNR{1=15.9949}; TVISGLVNHVPLDQMQNR; QQVALLK; QIPVPVQSDTPVQASSAVSTSVIQSTSVSTISC1SIK{1=57.0215}; Q1ELIQAEIQNGVK{1=-17.0265}; QELIQAEIQNGVK; M1VVLLC2NLKPAK{1=15.9949;2=57.0215}; MVVLLC1NLKPAK{1=57.0215}; MVVLLC1NLK{1=57.0215}; LQSAAPSADSKPVDVSR; KLQSAAPSADSKPVDVSR; KHPDADSLYVEEVDVGEAAPR; IWEQIQPDLHTNAEC1VATYK{1=57.0215}; IVTVKKHPDADSLYVEEVDVGEA…	27	276	0	65	7	76	Aminoacyl tRNA synthase complex-interacting multifunctional protein 1 (Multisynthase complex auxiliary component p43) [Cleaved into: Endothelial monocyte-activating polypeptide 2 (EMAP-II) (Small inducible cytokine subfamily E member 1)]	AIMP1_CRIGR	O54873	359	39601	100	100	359	733	0.768802	0.000396574	0.14237	15.7047
PREDICTED: DNA replication licensing factor MCM5 [Cricetulus griseus]	gi|354499823|ref|XP_003512004.1|	WDETKGEDNIDFM1PTILSR{1=15.9949}; WDETKGEDNIDFMPTILSR; VTIMGIYSIKK; VTIM1GIYSIK{1=15.9949}; VTIMGIYSIK; VSALTQTQAVEGEIELAK; VLQLM1LR{1=15.9949}; VLQLMLR; VLGIQVDTDGSGR; VAIHEAM1EQQTISIAK{1=15.9949}; VAIHEAMEQQTISIAK; TGFTFK; SSIPITVR; SISPSIFGGM1DM2KK{1=15.9949;2=15.9949}; SISPSIFGGM1DM2K{1=15.9949;2=15.9949}; SISPSIFGGMDM1K{1=15.9949}; SISPSIFGGM1DMK{1=15.9949}; SISPSIFGGMDMK; SFAGSVSPQEEEEFRR; S…	82	562	0.00832639	72	50	4842	DNA replication licensing factor MCM5 (EC 3.6.4.12) (CDC46 homolog) (P1-CDC46)	MCM5_MOUSE	P49718	733	82343	97.68	98.77	734	1477	0.766712	0.000395496	0.289899	32.5664
PREDICTED: transcription factor BTF3-like [Cricetulus griseus]	gi|354491142|ref|XP_003507715.1|	RLAEALPK; M1KETIMNQEKLAK{1=15.9949}	14	156	0	37	692	3754	Transcription factor BTF3 (Nascent polypeptide-associated complex subunit beta) (NAC-beta) (RNA polymerase B transcription factor 3)	BTF3_MOUSE	Q64152	204	22031	95.65	96.89	161	311	0.764706	0.000394461	0.0804701	8.69038
PREDICTED: 60S ribosomal protein L7a-like [Cricetulus griseus]	gi|354499754|ref|XP_003511971.1|	TC1TTIAFTQVNSEDKGALAK{1=57.0215}; TC1TTIAFTQVNSEDK{1=57.0215}; KTC1TTIAFTQVNSEDKGALAK{1=57.0215}	14	203	0	40	660	4835	60S ribosomal protein L7a	RL7A_RAT	P62425	266	29996	98.87	99.44	177	354	0.763158	0.000393663	0.104714	11.8083
PREDICTED: thioredoxin domain-containing protein 5 [Cricetulus griseus]	gi|354479712|ref|XP_003502053.1|	VGEHNGGRDLDSLHSFVLR; VDC1TQHYGLC2SENQVR{1=57.0215;2=57.0215}; VDC1TANSDVC2SAQGVR{1=57.0215;2=57.0215}; Q1GLYELSANNFELHVSQGDHFIK{1=-17.0265}; QGLYELSANNFELHVSQGDHFIK; Q1EAAADGGAEQDPHAK{1=-17.0265}; PGLAEVTVAK; NLAPTWEELSKK; NLAPTWEELSK; NFEDTIAQGITFVK; LQPTWNDLGDKYNSM1EDAK{1=15.9949}; LQPTWNDLGDKYNSMEDAK; LQPTWNDLGDK; HLYTADMFTHGIQSAAH; HLYTADMFTH; GYPTLLWFR; GYPTLLLFR; GTVLALTEK; FFKPGQEAVKYQGPR;…	29	318	0	72	26	2236	Thioredoxin domain-containing protein 5 (Endoplasmic reticulum resident protein 46) (ER protein 46) (ERp46) (Plasma cell-specific thioredoxin-related protein) (PC-TRP) (Thioredoxin-like protein p46)	TXND5_MOUSE	Q91W90	417	46415	92.81	96.88	417	788	0.76259	0.00039337	0.164035	18.2583
PREDICTED: cleavage and polyadenylation specificity factor subunit 5-like [Cricetulus griseus]	gi|354482938|ref|XP_003503652.1|	YIQQTKPLTLER; VLLLQLGTTFFK; TVEGVLIVHEHR; TINLYPLTNYTFGTK; SQTGWPR; QDGVLQDWVIDDC1IGNWWR{1=57.0215}; PNFEPPQYPYIPAHITKPK; MREEFDK; LVAAPLFELYDNAPGYGPIISSLPQLLSR; LPHVLLLQLGTTFFK; LPGGELNPGEDEVEGLKR; LPGGELNPGEDEVEGLK; LM1TEILGR{1=15.9949}; LMTEILGR; LFLVQLQEK; KLFLVQLQEK; GVNQFGNK; GGELNPGEDEVEGLK; ALFAVPK	20	173	0.00237812	82	5	2715	Cleavage and polyadenylation specificity factor subunit 5 (Nucleoside diphosphate-linked moiety X motif 21) (Nudix motif 21)	CPSF5_MOUSE	Q9CQF3	227	26240	100	100	227	468	0.762115	0.000393125	0.0892393	10.3156
PREDICTED: adenine phosphoribosyltransferase-like [Cricetulus griseus]	gi|354465340|ref|XP_003495138.1|	STHGGKIDYIAGLDSR; SFPDFPIPGVLFR; LPGPTVSASYALEYGK; LLASHLK; LGSVPFFSLLQYE; IDYIAGLDSR; GKLPGPTVSASYALEYGK; GFLFGPSLAQELGLGC1VLIR{1=57.0215}; EKLGSVPFFSLLQYE; DISPLLKDPASFR; DALEPGQK; AELEIQKDALEPGQK	12	137	0	65	1931	251	Adenine phosphoribosyltransferase (APRT) (EC 2.4.2.7)	APT_CRIGR	P47952	180	19404	100	100	180	357	0.761111	0.000392607	0.0706693	7.61815
PREDICTED: eukaryotic translation initiation factor 3 subunit F-like [Cricetulus griseus]	gi|354497093|ref|XP_003510656.1|	YLANLTQSQIALNEK; YAYYDTER; VSPNELILGWYATGHDITEHSVLIHEYYSR; VSADNTVGR; VIGLSSDLQQVGGASAR; TM1GVM2FTPLTVK{1=15.9949;2=15.9949}; TM1GVMFTPLTVK{1=15.9949}; TMGVMFTPLTVK; TC1FSPNRVIGLSSDLQQVGGASAR{1=57.0215}; TC1FSPNR{1=57.0215}; SVPHNESEDEVAVDM1EFAK{1=15.9949}; SVPHNESEDEVAVDMEFAK; SVLIHEYYSR; NMYELHKK; NMYELHK; LANLTQSQIALNEK; IVPDDFETMLNSNINDLLM1VTYLANLTQSQIALNEK{1=15.9949}; IVPDDFETM1LNSNINDLLMVTY…	28	274	0	88	794	4516	Eukaryotic translation initiation factor 3 subunit F (eIF3f) (Deubiquitinating enzyme eIF3f) (EC 3.4.19.12) (Eukaryotic translation initiation factor 3 subunit 5) (eIF-3-epsilon) (eIF3 p47)	EIF3F_PANTR	A5A6I3	361	37918	99.16	99.16	239	501	0.759003	0.00039152	0.141339	14.8456
PREDICTED: septin-9 [Cricetulus griseus]	gi|354473301|ref|XP_003498874.1|	YLQEEVSVNRK; YLQEEVSVNR; VVNIVPVIAK; VHC1C2LYFIPATGH{1=57.0215;2=57.0215}; VELAGPKASEPM1SR{1=15.9949}; TPEPVPR; TEITIVKPQESAHR; SVQPISEER; STLINTLFK; SITHDIEEK; SFEVEEIEPPNSTPPR; RVQTPLLR; RVETPVSKIPEVPAVPATDAAPK; RVELAGPK; RVEIQVPKPAEAPNC1PPPPQTLENSEAPM2SQLQSR{1=57.0215;2=15.9949}; RVEIQVPK; RTEITIVKPQESAHR; RLNEGNSAMANGVEEKDPEAQEM; RAEVLGHKTPEPVPR; Q1VESTGSAAGPSR{1=-17.0265}; QVESTGSAAGPSR; QGF…	48	442	0	77	9	1331	Septin-9 (SL3-3 integration site 1 protein)	SEPT9_MOUSE	Q80UG5	583	65575	95.35	97.14	559	1092	0.758148	0.000391078	0.227999	25.645
PREDICTED: GTP-binding protein SAR1a-like [Cricetulus griseus]	gi|354475432|ref|XP_003499933.1|	VELNALM1TDETISNVPILILGNK{1=15.9949}; VELNALMTDETISNVPILILGNK; TDAISEEKLR; TDAISEEK; PMEVFM1C2SVLK{1=15.9949;2=57.0215}; PM1EVFMC2SVLK{1=15.9949;2=57.0215}; PMEVFMC1SVLK{1=57.0215}; NYLPAINGIVFLVDC1ADHSR{1=57.0215}; LREIFGLYGQTTGK; LGQHVPTLHPTSEELTIAGMTFTTFDLGGHEQAR; IDRTDAISEEK; EIFGLYGQTTGK	20	150	0	73	887	1630	GTP-binding protein SAR1a (COPII-associated small GTPase)	SAR1A_HUMAN	Q9NR31	198	22367	98.99	100	198	408	0.757576	0.000390783	0.0773751	8.74065
PREDICTED: actin-related protein 2/3 complex subunit 2-like [Cricetulus griseus]	gi|354502387|ref|XP_003513268.1|	YFQFQEEGKEGENR; YFQFQEEGK; YDLENLPASK; VYGSFLVNPESGYNVSLLYDLENLPASK; VTVVFSTVFKDDDDVVIGK; VTVVFSTVFK; VM1VSISLK{1=15.9949}; VMVSISLK; VFM1QEFK{1=15.9949}; VFMQEFK; TSDFLK; RASHTAPQVLFSHR; NC1FASVFEK{1=57.0215}; MILLEVNNR; IIEETLALK; FENAAAGNKPEAVEVTFADFDGVLYHISNPNGDKTK; FENAAAGNKPEAVEVTFADFDGVLYHISNPNGDK; FENAAAGNKPEAVEVTFADFDGVLY; EPPLELK; ELQAHGADELLKR; ELQAHGADELLK; DYLHYHIK; DTDAAVGDNIGYITFVL…	33	227	0	82	634	5107	Actin-related protein 2/3 complex subunit 2 (Arp2/3 complex 34 kDa subunit) (p34-ARC)	ARPC2_HUMAN	O15144	300	34333	99.67	100	300	620	0.756667	0.000390314	0.117094	13.4007
PREDICTED: peptidyl-prolyl cis-trans isomerase FKBP10 [Cricetulus griseus]	gi|354484982|ref|XP_003504664.1|	VLLIDVHNPK; VGQGYIIPGMDQGLQGAC1IGER{1=57.0215}; TTLAAIIVGVGR; TIGDM1FQNQDR{1=15.9949}; TIGDMFQNQDR; SPSGAPLEDVVIDRYHIPR; SPSGAPLEDVVIDR; SGAPLEDVVIDR; SDEDREQIHEEL; Q1LIVPPHLAHGESGAR{1=-17.0265}; QLIVPPHLAHGESGAR; PPFLAYGEK; M1VQNSDFVR{1=15.9949}; MVQNSDFVR; LM1PGQDPDKTIGDM2FQNQDR{1=15.9949;2=15.9949}; LM1PGQDPDK{1=15.9949}; LMPGQDPDK; LKSDEDREQIHEEL; LITGM1DR{1=15.9949}; LITGMDR; LFSSHDYEAPQQATL…	52	437	0	64	115	2980	Peptidyl-prolyl cis-trans isomerase FKBP10 (PPIase FKBP10) (EC 5.2.1.8) (65 kDa FK506-binding protein) (65 kDa FKBP) (FKBP-65) (FK506-binding protein 10) (FKBP-10) (Immunophilin FKBP65) (Rotamase)	FKB10_MOUSE	Q61576	581	64697	95.18	97.93	581	1116	0.752151	0.000387985	0.22542	25.1015
PREDICTED: alanyl-tRNA synthetase, cytoplasmic-like [Cricetulus griseus]	gi|354503320|ref|XP_003513729.1|	YNYHSDSNGSYVFEC1TVATVLALR{1=57.0215}; YAEQGGQIYDEGYLVK; VVSIGVPVSELLDDPSGPAGSLTSVEFC1GGTHLR{1=57.0215}; VMDDLDR; VLHIGTIYGNLK; VGAEDADGIDM1AYR{1=15.9949}; VGAEDADGIDMAYR; VDDSSEDKTEFTVK; TITVALADGGRPDNTGR; TIPGDTAWLLYDTYGFPVDLTGLIAEEK; THSPQTSAM1LFTVDNEAGK{1=15.9949}; THSPQTSAMLFTVDNEAGK; TC1FYAEQGGQIYDEGYLVK{1=57.0215}; SVLGEADQKGSLVAPDRLR; SVLGEADQK; SLSVM1ETK{1=15.9949}; SLSVMETK; SIDTGM1GLER{…	84	727	0.00723473	77	145	5194	Alanine--tRNA ligase, cytoplasmic (EC 6.1.1.7) (Alanyl-tRNA synthetase) (AlaRS)	SYAC_MESAU	Q8CFX8	968	106714	98.45	99.48	968	1978	0.751033	0.000387408	0.375011	41.3419
PREDICTED: catalase [Cricetulus griseus]	gi|354470385|ref|XP_003497488.1|	YLQIPVNC1PYR{1=57.0215}; VLNEEER; VFEHIGK; SLRPESLHQVSFLFSDR; SLQKPDVLTTGGGNPIGDKLNIM1TAGSR{1=15.9949}; SLQKPDVLTTGGGNPIGDK; NPVNYFAEVEQM1AFDPSNM2PPGIEPSPDK{1=15.9949;2=15.9949}; NPVNYFAEVEQMAFDPSNM1PPGIEPSPDK{1=15.9949}; NPVNYFAEVEQMAFDPSNMPPGIEPSPDK; NLPVAEAAR; NFTDVHPDYGAR; NAIHTYTQAGSHLAAK; LVNANGEAVYC1K{1=57.0215}; LTQEDPDYGLR; LNIM1TAGSR{1=15.9949}; LNIMTAGSR; LGPNYLQIPVNC1PYR{1=57.0215}; L…	42	395	0	77	417	912	Catalase (EC 1.11.1.6)	CATA_MOUSE	P24270	527	59795	95.64	97.53	527	1070	0.749526	0.000386631	0.203754	23.1186
PREDICTED: 26S proteasome non-ATPase regulatory subunit 9-like [Cricetulus griseus]	gi|354472530|ref|XP_003498491.1|	VNSISPGSPASIAGLQVDDEIVEFGSVNTQNFQSLQNVGSVVQHSEGKPLNVTVIR; RLGSNSPVLPQAFAK; RKEEIEAQIK; Q1VEEALHQLHAR{1=-17.0265}; QVEEALHQLHAR; PLNVTVIR; LGSNSPVLPQAFAK; HNIIC1LQNDHK{1=57.0215}; GLLGC1NIIPLQR{1=57.0215}; GIGM1SEPLVDC2EGYPR{1=15.9949;2=57.0215}; GIGMSEPLVDC1EGYPR{1=57.0215}; DM1AEAQEEAM2SR{1=15.9949;2=15.9949}; DMAEAQEEAM1SR{1=15.9949}; DM1AEAQEEAMSR{1=15.9949}; DMAEAQEEAMSR; ANYDVLESQK; ADVDLYQV…	19	166	0	79	1285	1218	26S proteasome non-ATPase regulatory subunit 9 (26S proteasome regulatory subunit p27) (Transactivating protein Bridge-1)	PSMD9_RAT	Q9WTV5	222	24829	94.14	97.75	222	414	0.747748	0.000385714	0.0856285	9.57689
PREDICTED: aconitate hydratase, mitochondrial [Cricetulus griseus]	gi|354504593|ref|XP_003514358.1|	YGVGFWR; WVVIGDENYGEGSSREHAALEPR; WVVIGDENYGEGSSR; WDGKDLEDLQILIK; VGLIGSC1TNSSYEDM2GR{1=57.0215;2=15.9949}; VGLIGSC1TNSSYEDMGR{1=57.0215}; VDVSPTSQR; VAVPSTIHC1DHLIEAQLGGEK{1=57.0215}; VAM1SHFEPNEYIR{1=15.9949}; VAMSHFEPNEYIR; VAM1QDATAQMAMLQFISSGLPK{1=15.9949}; VAMQDATAQMAMLQFISSGLPK; VAGILTVK; SQFTITPGSEQIR; SDFDPGQDTYQQPPKDSSGQR; SDFDPGQDTYQQPPK; RLNRPLTLSEK; Q1GLLPLTFADPSDYNK{1=-17.0265}; QG…	54	583	0	76	269	5336	Aconitate hydratase, mitochondrial (Aconitase) (EC 4.2.1.3) (Citrate hydro-lyase)	ACON_MOUSE	Q99KI0	780	85464	99.1	99.74	780	1606	0.747436	0.000385553	0.300731	32.9509
PREDICTED: 26S proteasome non-ATPase regulatory subunit 13-like, partial [Cricetulus griseus]	gi|354507509|ref|XP_003515798.1|	YYQTIGNHASYYK; YAFNSGDVDR; VNPLSLVEIILHVVR; SSDEAVILC1K{1=57.0215}; SLVEIILHVVR; SGPGQAAVWHR; QWLIDTLYAFNSGDVDRFQTLK; Q1WLIDTLYAFNSGDVDR{1=-17.0265}; QWLIDTLYAFNSGDVDR; Q1M2TDPNVALTFLEK{1=-17.0265;2=15.9949}; QM1TDPNVALTFLEK{1=15.9949}; Q1MTDPNVALTFLEK{1=-17.0265}; QMTDPNVALTFLEK; PLSLVEIILHVVR; M1KDVPAFLQQSQNSGPGQAAVWHR{1=15.9949}; MKDVPAFLQQSQNSGPGQAAVWHR; LYENFISEFEHR; LWHQLTLQVLDFVQDPC1FAQGDG…	32	281	0	90	665	5614	26S proteasome non-ATPase regulatory subunit 13 (26S proteasome regulatory subunit RPN9) (26S proteasome regulatory subunit S11) (26S proteasome regulatory subunit p40.5)	PSD13_RAT	B0BN93	376	42817	99.2	100	376	773	0.74734	0.000385504	0.144949	16.5061
PREDICTED: eukaryotic translation initiation factor 3 subunit M [Cricetulus griseus]	gi|354470771|ref|XP_003497618.1|	YTVYC1SLIK{1=57.0215}; WISDWK; VMVELLGSYTEDNASQAR; VAASC1GAIQYIPTELDQVRK{1=57.0215}; VAASC1GAIQYIPTELDQVR{1=57.0215}; SVVSLLLILEPDKQEALIESLC1EK{1=57.0215}; Q1QWQQLYDTLNAWK{1=-17.0265}; QQWQQLYDTLNAWK; QQELQIGADDVEAFVIDAVR; QIGADDVEAFVIDAVR; LQLLSNLFHGM1DK{1=15.9949}; LQLLSNLFHGMDK; LLYEALVDC1KK{1=57.0215}; LLYEALVDC1K{1=57.0215}; LLTFM1GM2AVENK{1=15.9949;2=15.9949}; LLTFMGM1AVENK{1=15.9949}; LLTF…	32	278	0	69	666	957	Eukaryotic translation initiation factor 3 subunit M (eIF3m) (PCI domain-containing protein 1)	EIF3M_MOUSE	Q99JX4	374	42517	99.2	99.47	374	764	0.743316	0.000383428	0.143402	16.3022
PREDICTED: bifunctional aminoacyl-tRNA synthetase [Cricetulus griseus]	gi|354465102|ref|XP_003495019.1|	YVALLKK; YVALLK; YNVYPTYDFAC1PIVDSIEGVTHALR{1=57.0215}; YNVYPTYDFAC1PIVDSIEGVTH{1=57.0215}; WFGFLEAQQAFR; WDVSENK; VYEELLAIPVVR; VTEAVEC1LLSLK{1=57.0215}; VSEDVVFTDINSILR; VNEGLVDGWDDPR; VILEDVAMLH; VIDPVAPR; VATTSGLYGTNLMEHTEIDHWLEFSATK; VAC1QGEVVRK{1=57.0215}; VAC1QGEVVR{1=57.0215}; VAAQGDVVR; TTEYHDRDEQFYWIIEALGIR; THM1VVSNTLEDFQK{1=15.9949}; THMVVSNTLEDFQK; TGQEYKPGNPPSAAAQSASTK; TELAEPIAIRPT…	128	1121	0.00413736	69	28	212	Bifunctional glutamate/proline--tRNA ligase (Bifunctional aminoacyl-tRNA synthetase) [Includes: Glutamate--tRNA ligase (EC 6.1.1.17) (Glutamyl-tRNA synthetase) (GluRS); Proline--tRNA ligase (EC 6.1.1.15) (Prolyl-tRNA synthetase) (ProRS)]	SYEP_MOUSE	Q8CGC7	1512	170079	93.5	96.35	1507	2885	0.741402	0.000382441	0.57825	65.0451
PREDICTED: guanine nucleotide-binding protein G(I)/G(S)/G(T) subunit beta-2-like [Cricetulus griseus]	gi|354497166|ref|XP_003510692.1|	TFVSGAC1DASIK{1=57.0215}; SGDVM1SLSLAPDGR{1=15.9949}; SGDVMSLSLAPDGR; RKLNSLR; QTFIGHESDINAVAFFPNGYAFTTGSDDATC1R{1=57.0215}; QTFIGHESDINAVAFFPNGYAF; QTFIGHESDINAVAFFPNGY; LLLAGYDDFNC1NIWDAM2K{1=57.0215;2=15.9949}; LLLAGYDDFNC1NIWDAMK{1=57.0215}; KAC1GDSTLTQITAGLDPVGR{1=57.0215}; FLDDNQIITSSGDTTC1ALWDIETGQQTVGFAGH{1=57.0215}; AFTTGSDDATC1R{1=57.0215}; ADQELLM1YSHDNIIC2GITSVAFSR{1=15.9949;2=57.0215…	25	252	0	41	492	4525	Guanine nucleotide-binding protein G(I)/G(S)/G(T) subunit beta-2 (G protein subunit beta-2) (Transducin beta chain 2)	GBB2_MOUSE	P62880	340	37331	99.71	100	340	700	0.741176	0.000382324	0.12999	14.2725
PREDICTED: translocon-associated protein subunit delta-like [Cricetulus griseus]	gi|354488889|ref|XP_003506598.1|	YQVSWSLEHK; VQNM1ALYADVSGK{1=15.9949}; VQNMALYADVSGK; SAHAGTYEVR; QFPVTR; NNEDISVIPPLFTVSVDHR; FFDEESYSLLRK; FFDEESYSLLR	8	127	0	40	2575	3468	Translocon-associated protein subunit delta (TRAP-delta) (Signal sequence receptor subunit delta) (SSR-delta)	SSRD_BOVIN	Q2TBX5	172	18814	96	99.33	150	307	0.738372	0.000380878	0.0655109	7.16583
PREDICTED: hypothetical protein LOC100773768 [Cricetulus griseus]	gi|354504819|ref|XP_003514471.1|	WLITLNK; WALWFFK; TWQANLR; TESNQEVANPEHYIK; IVIGYQSHADTATK; IGESFDDYSDDVC1GAVVNVR{1=57.0215}; IAIWTTEC1ENRDAVTHIGR{1=57.0215}; IAIWTTEC1ENR{1=57.0215}; FWLETLLC1LIGESFDDYSDDVC2GAVVNVR{1=57.0215;2=57.0215}; FDTVEDFWALYNHIQLSSNLM1PGC2DYSLFK{1=15.9949;2=57.0215}; FDTVEDFWALYNHIQLSSN; DGIEPM1WEDEKNK{1=15.9949}; DGIEPMWEDEKNK; DGIEPM1WEDEK{1=15.9949}; DGIEPMWEDEK; DAVTHIGR; C1PAVTATAALHAAPQRPETYSAASTA…	17	160	0	35	1417	5357	Eukaryotic translation initiation factor 4E (eIF-4E) (eIF4E) (mRNA cap-binding protein) (eIF-4F 25 kDa subunit)	IF4E_MOUSE	P63073	217	25053	98.61	98.61	216	450	0.737327	0.000380339	0.0825335	9.52862
PREDICTED: GMP synthase [glutamine-hydrolyzing]-like [Cricetulus griseus]	gi|354472458|ref|XP_003498456.1|	VVYIFGPPVKEPPTDVTPTFLTTGVLSTLR; VVYIFGPPVK; VM1YDLTSKPPGTTEWE{1=15.9949}; VMYDLTSKPPGTTEWE; VLVLLSGGVDSTVC1TALLNR{1=57.0215}; VINAAHSFYNGTTTLPISDEDRTPR; VINAAHSFYNGTTTLPISDEDR; VIEPLKDFHKDEVR; VIEPLKDFHK; VIC1AEEPYIC2K{1=57.0215;2=57.0215}; VFGGTVHK; TVGVQGDC1R{1=57.0215}; TLNM1TTSPEEK{1=15.9949}; TLNMTTSPEEK; THHNDTELIRK; THHNDTELIR; TFITSDFM1TGIAATPGNEIPVEVVLK{1=15.9949}; TFITSDFMTGIAATPGNEIPVE…	59	510	0	79	262	1204	GMP synthase [glutamine-hydrolyzing] (EC 6.3.5.2) (GMP synthetase) (Glutamine amidotransferase)	GUAA_RAT	Q4V7C6	693	76757	98.12	99.28	693	1405	0.735931	0.000379618	0.263075	29.1384
calnexin [Cricetulus griseus]	gi|350538167|ref|NP_001233705.1|	YDGKWEVDEM1KDTK{1=15.9949}; YDGKWEVDEMKDTK; WKPPM1IDNPNYQGVWKPR{1=15.9949}; WKPPMIDNPNYQGVWKPR; WKPPMIDNPNYQGVWK; WEVDEM1KDTK{1=15.9949}; WEVDEMKDTK; WEVDEM1K{1=15.9949}; WEVDEMK; VVDDWANDGWGLKK; VVDDWANDGWGLK; TSELNLDQFHDKTPY; TSELNLDQFHDK; TSDIFFDNFIISGDR; TPYTIM1FGPDK{1=15.9949}; TPYTIMFGPDK; THLYTLILNPDNSFEILVDQYVVNSGNLLNDMTPAVNPSR; TDAAQPDVKEDEGKEEEK; SDSSTPPSPK; PLIDNPNYK; NKGDEEEEEEKLEEK; …	44	434	0	63	382	124	Calnexin	CALX_RAT	P35565	591	67255	96.28	97.97	591	1162	0.734349	0.000378802	0.223872	25.4763
PREDICTED: disintegrin and metalloproteinase domain-containing protein 10 [Cricetulus griseus]	gi|354465238|ref|XP_003495087.1|	YQM1TGVEER{1=15.9949}; YQMTGVEER; YGPQGGC1ADHSVFER{1=57.0215}; LVDADGPLAR; ILPFHSVIYHEDDINYPHK; HYEGLSYNVDSLHQK; GGTFYIEPAER; FSLC1SIR{1=57.0215}; FPNIGVEKFLELNSEQNHDDYC1LAYVFTDR{1=57.0215}; FLELNSEQNHDDYC1LAYVFTDR{1=57.0215}; FEGFIQTR; DTSLFSDEFKVETSNK; DTSLFSDEFK; AVSHEDQFLLLDFHAHGR; AQAHHEEHAASIGPELL; AIDTIYQTTDFSGIR	16	55	0.0100779	26	1547	235	Disintegrin and metalloproteinase domain-containing protein 10 (ADAM 10) (EC 3.4.24.81) (Kuzbanian protein homolog) (Mammalian disintegrin-metalloprotease) (CD antigen CD156c) (Fragment)	ADA10_PIG	O77633	75	8224	100	100	75	157	0.733333	0.000378278	0.0283709	3.11096
PREDICTED: hsp90 co-chaperone Cdc37-like [Cricetulus griseus]	gi|354475135|ref|XP_003499785.1|	YELEAFKER; YELEAFK; VMQFILELAK; TADQQYMEGFKYELEAFK; TADQQYM1EGFK{1=15.9949}; TADQQYMEGFK; SWEQKLEDMR; SM1PWNVDTLSK{1=15.9949}; SMPWNVDTLSK; SIVNIKPEKAEEDSEEAR; SIVNIKPEK; RLGPGGLDPVEVYESLPEELQK; PWNVDTLSK; MEQFQK; LRELEVAEGGGQVELER; LRAEAQQLR; LLEAVPKAGNEK; LGPGGLDPVEVYESLPEELQK; KLRELEVAEGGGQVELER; HFGMLHR; EYEEEER; ELEVAEGGGQVELER; EGEEAGPGDPLLEAVPK; DVQM1LQDAISK{1=15.9949}; DVQMLQDAISK; C1IDSG…	28	277	0	49	793	1594	Hsp90 co-chaperone Cdc37 (Hsp90 chaperone protein kinase-targeting subunit) (p50Cdc37) [Cleaved into: Hsp90 co-chaperone Cdc37, N-terminally processed]	CDC37_RAT	Q63692	379	44510	98.15	99.74	379	768	0.730871	0.000377008	0.142886	16.7806
PREDICTED: putative pre-mRNA-splicing factor ATP-dependent RNA helicase DHX15-like, partial [Cricetulus griseus]	gi|354501416|ref|XP_003512788.1|	YMTDGM1LLR{1=15.9949}; YM1TDGMLLR{1=15.9949}; YMTDGMLLR; YGVIILDEAHER; VIVM1SATLDAGK{1=15.9949}; VIVMSATLDAGK; VESLLVTAISK; VADEM1DVM2LGQEVGYSIR{1=15.9949;2=15.9949}; VADEMDVMLGQEVGYSIR; VAAM1SVAQR{1=15.9949}; VAAMSVAQR; TTQIPQWC1VEYM2R{1=57.0215;2=15.9949}; TTQIPQWC1VEYMR{1=57.0215}; TLATDILM1GVLK{1=15.9949}; TLATDILMGVLK; THPVEIFYTPEPERDYLEAAIR; THPVEIFYTPEPER; TGHYLTVK; TEM1QDNTYPEILR{1=15.994…	59	581	0	53	214	5004	Pre-mRNA-splicing factor ATP-dependent RNA helicase DHX15 (EC 3.6.4.13) (ATP-dependent RNA helicase #46) (DEAH box protein 15)	DHX15_HUMAN	O43143	795	90933	99.87	99.87	771	1606	0.730818	0.000376981	0.2997	34.28
PREDICTED: ruvB-like 1-like [Cricetulus griseus]	gi|354482827|ref|XP_003503597.1|	YSVQLLTPANLLAK; YIDQGVAELVPGVLFVDEVH; VPFC1PMVGSEVYSTEIKK{1=57.0215}; VPFC1PM2VGSEVYSTEIK{1=57.0215;2=15.9949}; VPFC1PMVGSEVYSTEIK{1=57.0215}; VGSEVYSTEIK; VEAGDVIYIEANSGAVKR; VEAGDVIYIEANSGAVK; TM1LYTPQEM2K{1=15.9949;2=15.9949}; TMLYTPQEM1K{1=15.9949}; TMLYTPQEMK; TISHVIIGLK; TEVLMENFR; TALALAIAQELGSK; Q1AASGLVGQENAR{1=-17.0265}; QAASGLVGQENAR; PQGGQDILSMMGQLMKPK; PQGGQDILSMMGQLMK; MKIEEVK; LDPS…	35	332	0	74	584	2697	RuvB-like 1 (EC 3.6.4.12) (49 kDa TATA box-binding protein-interacting protein) (49 kDa TBP-interacting protein) (DNA helicase p50) (Pontin 52) (TIP49a)	RUVB1_MOUSE	P60122	456	50214	100	100	456	929	0.72807	0.000375563	0.171257	18.8585
PREDICTED: microtubule-associated protein 4 [Cricetulus griseus]	gi|354484233|ref|XP_003504294.1|	VSYSHIQSK; VKPM1SAPSRPSVALSVDK{1=15.9949}; VKPMSAPSRPSVALSVDK; VHHDDGLADLLFASSGPPNASAFIGQSDPLGDNYGM1LPR{1=15.9949}; VHHDDGLADLLFASSGPPNASAFIGQSDPLGDNYGMLPR; VHHDDGLADLLFASSGPPNASAF; VGSLDNVGHLPAGGAVK; TTDVVPC1R{1=57.0215}; TSPSKPVSALRPGPK; TQPTPLPK; TEYIPLM1DGDEK{1=15.9949}; TEYIPLMDGDEK; TEAAATAGKPEPNAVTK; TEAAATAGKPEPN; SPATPLPK; SLASGSVPAAPPK; SKIGSTENIKHQPGGGR; SAPSRPSVALSVDK; RDFIATLEAEPYDDT…	87	818	0	67	140	2893	Microtubule-associated protein 4 (MAP-4)	MAP4_MOUSE	P27546	1125	117429	76.52	82.17	1133	1576	0.727111	0.000375069	0.421952	44.0439
PREDICTED: nucleolar protein 56-like [Cricetulus griseus]	gi|354473744|ref|XP_003499093.1|	YPASTVQILGAEK; YGLIFHSTFIGR; VVSLSEYR; VREWYGYHFPELVK; VLLGVGDPK; VDNMIIQSISLLDQLDKDINTFSMR; VDNMIIQSISLLDQLDK; SSSQVALENANAVSEGVVHEDLR; SSM1GM2DISAIDLINIESFSSR{1=15.9949;2=15.9949}; Q1SLHTYLR{1=-17.0265}; QSLHTYLR; PQEAPQENGM1EDPPVSLPK{1=15.9949}; M1SQVAPSLSALIGEAVGAR{1=15.9949}; MSQVAPSLSALIGEAVGAR; LVAFC1PFSSSQVALENANAVSEGVVHEDLR{1=57.0215}; LSFYETGEIPR; LREQVEER; LLLETYLPSKK; LLLETYLPSK; LKPQ…	42	421	0.0070028	70	416	1391	Nucleolar protein 56 (Nucleolar protein 5A)	NOP56_MOUSE	Q9D6Z1	580	64464	92.55	95.43	591	954	0.725862	0.000374424	0.217166	24.1369
PREDICTED: pre-mRNA-processing factor 19-like [Cricetulus griseus]	gi|354501990|ref|XP_003513070.1|	YIAENGTDPINNQPLSEEQLIDIK; VTSVVFHPSQELVFSASPDATIR; VTDETSGC1SLTC2AQFHPDGLIFGTGTM3DSQIK{1=57.0215;2=57.0215;3=15.9949}; VTDETSGC1SLTC2AQFHPDGLIFGTGTMDSQIK{1=57.0215;2=57.0215}; VGLHSASIPGILALDLC1PSDTNK{1=57.0215}; VAHPIRPKPPSATSIPAILK; TVPEELVKPEELSK; TNVANFPGHSGPITSIAFSENGYYLATAADDSSVK; TLQLDNNFEVK; STEQILATLK; SLHATGDYLLSSSDDQYWAFSDIQTGR; SGLTTGVAFGHHAK; SENGYYLATAADDSSVK; Q1WTEILHFTEHSGLTTGVAFG…	41	363	0	77	23	5075	Pre-mRNA-processing factor 19 (EC 6.3.2.-) (Nuclear matrix protein 200) (PRP19/PSO4 homolog) (Senescence evasion factor)	PRP19_MOUSE	Q99KP6	504	55239	99.4	99.8	502	1033	0.720238	0.000371523	0.187248	20.5226
PREDICTED: ATP-binding cassette sub-family E member 1 [Cricetulus griseus]	gi|354477208|ref|XP_003500814.1|	YDDPPDWQEILTYFR; YC1ANAFK{1=57.0215}; VIVFDGVPSK; VALALC1LGKPADVYLIDEPSAYLDSEQR{1=57.0215}; VALALC1LGK{1=57.0215}; VAETANEEEVKK; VAETANEEEVK; TQAIVC1QQLDLTHLK{1=57.0215}; SLINPDR; RDPNNYRPR; Q1LLHEK{1=-17.0265}; Q1IENIIDQEVQTLSGGELQR{1=-17.0265}; QIENIIDQEVQTLSGGELQR; PLQIENIIDQEVQTLSGGELQR; PGEVLGLVGTNGIGK; PADVYLIDEPSAYLDSEQR; NVEDLSGGELQR; NTVANSPQTLLAGM1NK{1=15.9949}; NTVANSPQTLLAGMNK; LPIPRP…	41	431	0	59	437	1869	ATP-binding cassette sub-family E member 1 (RNase L inhibitor) (Ribonuclease 4 inhibitor) (RNS4I)	ABCE1_MOUSE	P61222	599	67314	99.5	99.67	599	1233	0.719533	0.000371159	0.222325	24.9842
PREDICTED: H/ACA ribonucleoprotein complex subunit 3-like [Cricetulus griseus]	gi|354482892|ref|XP_003503629.1|	VLM1TQQPRPVL{1=15.9949}; VLM1TQQPR{1=15.9949}; VLMTQQPR; M1FLQYYLNEQGDR{1=15.9949}; MFLQYYLNEQGDR; KFDPM1GQQTC2SAHPAR{1=15.9949;2=57.0215}; KFDPMGQQTC1SAHPAR{1=57.0215}; FSPDDKYSR	8	46	0	77	2590	2706	H/ACA ribonucleoprotein complex subunit 3 (Nucleolar protein 10) (Nucleolar protein family A member 3) (snoRNP protein NOP10)	NOP10_MOUSE	Q9CQS2	64	7706	98.44	100	64	134	0.71875	0.000370756	0.0237284	2.85704
PREDICTED: glutamate dehydrogenase 1, mitochondrial [Cricetulus griseus]	gi|354465880|ref|XP_003495404.1|	YSTDVSVDEVK; YNLGLDLR; VYEGSILEADC1DILIPAASEK{1=57.0215}; VTGKPISQGGIHGR; TFVVQGFGNVGLHSM1R{1=15.9949}; TFVVQGFGNVGLHSMR; TFVVQGFGNVGLH; TAAYVNAIEK; SILGM1TPGFGDK{1=15.9949}; RFTM1ELAK{1=15.9949}; RFTMELAK; NYTDNELEK; NLNHVSYGR; LQHGSILGFPK; KGFIGPGIDVPAPDM1STGER{1=15.9949}; KGFIGPGIDVPAPDMSTGER; ISGASEKDIVHSGLAYTM1ER{1=15.9949}; ISGASEKDIVHSGLAYTMER; IIAEGANGPTTPEADKIFLER; IIAEGANGPTTPEADK; IGPG…	40	401	0	77	465	311	Glutamate dehydrogenase 1, mitochondrial (GDH 1) (EC 1.4.1.3)	DHE3_MOUSE	P26443	558	61337	99.76	100	410	850	0.718638	0.000370698	0.206849	22.7375
PREDICTED: putative RNA-binding protein Luc7-like 2 isoform 1 [Cricetulus griseus]	gi|354482156|ref|XP_003503266.1|	VMDEVEK; VHDLALR; VEQLGAEGNVEESQK; SHLLNC1C2PHDVLSGTR{1=57.0215;2=57.0215}; M1DLGEC2LK{1=15.9949;2=57.0215}; MDLGEC1LK{1=57.0215}; LHLGFIEIR; LAETQEEISAEVAAKAER; LAETQEEISAEVAAK; FRDQDLASR; EQDFFFELDAMDHLQSFIADC1DR{1=57.0215}; EQDFFFELDAMDHLQSF; EAEEVYR	21	281	0.00708592	43	876	2599	Putative RNA-binding protein Luc7-like 2 (CGI-74 homolog)	LC7L2_MOUSE	Q7TNC4	392	46583	100	100	371	499	0.716837	0.000369769	0.144949	17.2249
PREDICTED: putative RNA-binding protein Luc7-like 2 isoform 2 [Cricetulus griseus]	gi|354482158|ref|XP_003503267.1|	VMDEVEK; VHDLALR; VEQLGAEGNVEESQK; SHLLNC1C2PHDVLSGTR{1=57.0215;2=57.0215}; M1DLGEC2LK{1=15.9949;2=57.0215}; MDLGEC1LK{1=57.0215}; LHLGFIEIR; LAETQEEISAEVAAKAER; LAETQEEISAEVAAK; FRDQDLASR; EQDFFFELDAMDHLQSFIADC1DR{1=57.0215}; EQDFFFELDAMDHLQSF; EAEEVYR	21	281	0.00708592	45	876	2599	Putative RNA-binding protein Luc7-like 2 (CGI-74 homolog)	LC7L2_MOUSE	Q7TNC4	392	46583	97.16	98.19	387	729	0.716837	0.000369769	0.144949	17.2249
PREDICTED: septin-11-like [Cricetulus griseus]	gi|354500934|ref|XP_003512551.1|	SYELQESNVR; STSQGFC1FNILC2VGETGIGK{1=57.0215;2=57.0215}; STLMDTLFNTKFESDPATHNEPGVR; SLFNYHDTR; Q1SNEELRNLSLSGHVGFDSLPDQLVNK{1=-17.0265}; QMFVMR; NLSLSGHVGFDSLPDQLVNK; LTIVDTVGFGDQINK; KKDLEEEVSNFQK; KAAAQLLQAQAQQSGAQQTK; IHAC1LYFIAPTGHSLK{1=57.0215}; IHAC1LYFIAPTGH{1=57.0215}; FESDPATHNEPGVR; DLEEEVSNFQK; DDSYKPIVEYIDAQFEAYLQEELK; AAAQLLQAQAQQSGAQQTK	34	308	0	63	9	4967	Septin-11	SEP11_MOUSE	Q8C1B7	431	49695	99.06	99.53	425	871	0.714617	0.000368624	0.158877	18.3188
PREDICTED: vigilin-like [Cricetulus griseus]	gi|354474178|ref|XP_003499308.1|	YKDM1NQFGEGEQAK{1=15.9949}; VKELQAEQEDR; VHIEFTEGEDKITLEGPTEDVSVAQEQIEGMVK; VHIEFTEGEDK; VATLNSEEESDPPTYKDAFPPLPEK; VATLNSEEESDPPTYK; TTTIAVEVK; TLPWGPK; TKDLIIEQR; TGVSVEIPPSDSISETVILR; TGAHLELSLAK; TEIVFTGEKEQLAQAVAR; TEIVFTGEK; SIM1EEC2GGVHIHFPVEGSGSDTVVIR{1=15.9949;2=57.0215}; SIMEEC1GGVHIHFPVEGSGSDTVVIR{1=57.0215}; SGTQSDKVTLK; SGLVPQQIK; SFTVDIR; SDIVQLR; RELLELASR; RC1DIIIISGR{1=57.0215}; …	86	904	0.0130568	60	144	1455	Vigilin (High density lipoprotein-binding protein) (HDL-binding protein)	VIGLN_MOUSE	Q8VDJ3	1268	141743	98.82	99.68	1268	2563	0.712934	0.000367756	0.466314	52.1268
PREDICTED: ras-related protein Rab-11B-like [Cricetulus griseus]	gi|354496877|ref|XP_003510550.1|	NNLSFIETSALDSTNVEEAFK; NILTEIYR	12	155	0.00731452	58	1594	4486	Ras-related protein Rab-11B	RB11B_RAT	O35509	218	24489	100	100	218	452	0.711009	0.000366763	0.0799543	8.98165
PREDICTED: elongation factor Tu, mitochondrial-like [Cricetulus griseus]	gi|354498036|ref|XP_003511122.1|	YEEIDNAPEER; VVAANDGPMPQTR; VILPPGK; VEAQVYILTK; TTLTAAITK; TIVTGIEM1FHK{1=15.9949}; TIVTGIEMFHK; TIGTGVVIDIPAM1TEEDKNIK{1=15.9949}; TIGTGVVIDIPAMTEEDKNIK; TIGTGVVIDIPAM1TEEDK{1=15.9949}; TIGTGVVIDIPAMTEEDK; QPMILEK; Q1IGVEHVVVYVNK{1=-17.0265}; QIGVEHVVVYVNK; NMITGTAPLDGC1ILVVAANDGPMPQTR{1=57.0215}; LLDAVDTYIPVPTR; KYEEIDNAPEER; KGDEC1ELLGHNK{1=57.0215}; HYAHTDC1PGHADYVK{1=57.0215}; GTVVTGTLER; G…	39	321	0	70	490	4636	Elongation factor Tu, mitochondrial	EFTU_RAT	P85834	452	49522	97.79	99.12	452	912	0.710177	0.000366334	0.165583	18.1416
PREDICTED: probable ATP-dependent RNA helicase DDX17 [Cricetulus griseus]	gi|354505333|ref|XP_003514725.1|	WDLSELPK; TLAYLLPAIVHINHQPYLER; TIIFVETK; SQPERDWVLNEFR; RLTPYEVDELR; Q1LAEDFLR{1=-17.0265}; QLAEDFLR; NFYVEHPEVAR; LTPYEVDELRR; LTPYEVDELR; LLPAIVHINHQPYLER; LIQLM1EEIMAEK{1=15.9949}; LIQLMEEIMAEK; LIDFLESGK; ELAQQVQQVADDYGK; DWVLNEFR; DM1VGIAQTGSGK{1=15.9949}; DMVGIAQTGSGK; C1TYLVLDEADR{1=57.0215}	36	461	0	53	25	5405	Probable ATP-dependent RNA helicase DDX17 (EC 3.6.4.13) (DEAD box protein 17)	DDX17_MOUSE	Q501J6	650	72399	99.69	99.69	650	1348	0.709231	0.000365845	0.2378	26.4868
PREDICTED: seryl-tRNA synthetase, cytoplasmic isoform 1 [Cricetulus griseus]	gi|354506522|ref|XP_003515309.1|	YSHVDLVVMVDGFEGEK; YLIATSEQPIAALHR; YAGLSTC1FR{1=57.0215}; VLDLDLFR; VKPAPIDQEPSKK; VKPAPIDQEPSK; VEFVHM1LNATM2C3ATTR{1=15.9949;2=15.9949;3=57.0215}; VEFVHMLNATM1C2ATTR{1=15.9949;2=57.0215}; VEFVHMLNATMC1ATTR{1=57.0215}; VDKGGDPALIR; TIC1AILENYQTEK{1=57.0215}; M1LNATM2C3ATTR{1=15.9949;2=15.9949;3=57.0215}; MLNATM1C2ATTR{1=15.9949;2=57.0215}; MLNATMC1ATTR{1=57.0215}; LLIDEAIQK; LEAERFENLR; LDLEAWF…	42	363	0	68	418	5535	Serine--tRNA ligase, cytoplasmic (EC 6.1.1.11) (Seryl-tRNA synthetase) (SerRS) (Seryl-tRNA(Ser/Sec) synthetase)	SYSC_RAT	Q6P799	512	58588	98.05	99.41	512	1048	0.708984	0.000365718	0.187248	21.4267
PREDICTED: seryl-tRNA synthetase, cytoplasmic isoform 2 [Cricetulus griseus]	gi|354506524|ref|XP_003515310.1|	YSHVDLVVMVDGFEGEK; YLIATSEQPIAALHR; YAGLSTC1FR{1=57.0215}; VLDLDLFR; VKPAPIDQEPSKK; VKPAPIDQEPSK; VEFVHM1LNATM2C3ATTR{1=15.9949;2=15.9949;3=57.0215}; VEFVHMLNATM1C2ATTR{1=15.9949;2=57.0215}; VEFVHMLNATMC1ATTR{1=57.0215}; VDKGGDPALIR; TIC1AILENYQTEK{1=57.0215}; M1LNATM2C3ATTR{1=15.9949;2=15.9949;3=57.0215}; MLNATM1C2ATTR{1=15.9949;2=57.0215}; MLNATMC1ATTR{1=57.0215}; LLIDEAIQK; LEAERFENLR; LDLEAWF…	42	363	0	65	418	5535	Serine--tRNA ligase, cytoplasmic (EC 6.1.1.11) (Seryl-tRNA synthetase) (SerRS) (Seryl-tRNA(Ser/Sec) synthetase)	SYSC_RAT	Q6P799	512	58588	93.66	94.96	536	1036	0.708984	0.000365718	0.187248	21.4267
PREDICTED: proteasome subunit beta type-4-like [Cricetulus griseus]	gi|354472995|ref|XP_003498722.1|	VNDSTM1LGASGDYADFQYLK{1=15.9949}; VNDSTMLGASGDYADFQYLK; VLYYR; TQNPM1VTGTSVLGVK{1=15.9949}; TQNPMVTGTSVLGVK; SYNRFQIATVTEK; Q1VLGQM2VIDEELLGDGHSYSPR{1=-17.0265;2=15.9949}; QVLGQM1VIDEELLGDGHSYSPR{1=15.9949}; Q1VLGQMVIDEELLGDGHSYSPR{1=-17.0265}; QVLGQMVIDEELLGDGHSYSPR; Q1PVLSQTEAR{1=-17.0265}; QPVLSQTEAR; MVIDEELLGDGHSYSPR; GVEIEGPLSAETNWDIAHM1ISGFE{1=15.9949}; GVEIEGPLSAETNWDIAHMISGFE; GVEIEGPLSA…	21	187	0.00572597	54	1143	1285	Proteasome subunit beta type-4 (EC 3.4.25.1) (Low molecular mass protein 3) (Macropain beta chain) (Multicatalytic endopeptidase complex beta chain) (Proteasome beta chain) (Proteasome chain 3)	PSB4_MOUSE	P99026	264	29116	96.97	98.11	264	531	0.708333	0.000365383	0.096461	10.6385
PREDICTED: Protein ADP-ribosylarginine hydrolase-like [Cricetulus griseus]	gi|354494159|ref|XP_003509206.1|	YVAAMVLSAAGDALGYFNGK; YIVQSDYFVK; VSDDTVMHLATAEALVEADKFQNLTQLYSLLAK; VSDDTVMHLATAEALVEADKFQNLTQLY; VSDDTVM1HLATAEALVEADK{1=15.9949}; VSDDTVMHLATAEALVEADK; VLSAAGDALGYFNGK; SAPVFPESFGVKER; SAPVFPESFGVK; Q1RLEEAAR{1=-17.0265}; M1GDLEAVDVAQWR{1=15.9949}; MGDLEAVDVAQWR; LGSLASALFTAYAVNGKPPR; LEPNKADGWK; KYIVQSDYFVK; IPFNSR; IAYDALLGAGDSWK; IAGC1WWGVLHGFK{1=57.0215}; HYQNC1M2GDM3DGR{1=57.0215;2=15.994…	37	256	0	76	538	4140	[Protein ADP-ribosylarginine] hydrolase (ADP-ribosylarginine hydrolase) (EC 3.2.2.19) (ADP-ribose-L-arginine cleaving enzyme)	ADPRH_RAT	Q02589	362	39961	89.23	94.75	362	660	0.707182	0.000364789	0.132054	14.5773
PREDICTED: heterogeneous nuclear ribonucleoprotein G-like 1-like [Cricetulus griseus]	gi|354477196|ref|XP_003500808.1|	YDDYSSSR; SDLYSSGR; SAPPTRGPPPSYGGSSR; IVEILLM1KDRETNK{1=15.9949}; IVEILLM1K{1=15.9949}; IVEILLMK; GPPPSYGGSSR; GGYM1DDGGYSMNFNM2SSSRGPLPVKR{1=15.9949;2=15.9949}; DSYSSSRSDLYSSGR; DSYESYGNSR	24	274	0	55	749	1866	RNA binding motif protein, X-linked-like-1 (Heterogeneous nuclear ribonucleoprotein G-like 1) (RNA binding motif protein, X chromosome retrogene)	RMXL1_MOUSE	Q91VM5	388	42162	99.74	99.74	388	714	0.706186	0.000364275	0.141339	15.3585
PREDICTED: ubiquitin-fold modifier 1-like [Cricetulus griseus]	gi|354490549|ref|XP_003507419.1|	VPAATSAIITNDGIGINPAQTAGNVFLK; VLSVPESTPFTAVLK; ITLTSDPR; FAAEEFKVPAATSAIITNDGIGINPAQTAGNVFLK; FAAEEFK	5	60	0.00451977	68	3256	3688	Ubiquitin-fold modifier 1	UFM1_MOUSE	P61961	85	9118	100	100	85	173	0.705882	0.000364118	0.03095	3.32003
PREDICTED: eukaryotic translation initiation factor 3 subunit L-like [Cricetulus griseus]	gi|354496418|ref|XP_003510323.1|	YGDFFIR; YEMINK; VYELQASR; VYEIQDIYENSWTK; VSSDVIDQK; VSGGPSLEQR; VLENIELNKK; VLENIELNK; VFSDEVQQQAQLSTIR; VFANILLYIQR; TVSDLIDQK; TSGGDPESVAGEYGR; SVLNVLHSLVDK; SEEEIDFLR; RYQDAIR; RYGDFFIR; Q1YEQQTYQVIPEVIK{1=-17.0265}; QYEQQTYQVIPEVIK; Q1LEVYTSGGDPESVAGEYGR{1=-17.0265}; QLEVYTSGGDPESVAGEYGR; Q1IHKFEELNR{1=-17.0265}; QIHKFEELNR; QDLAYER; PNYDNVHPNYHK; NTPWPEAEAIAPQVGNDAVFLILYKELYYR; NTPWPEAEAIA…	46	398	0.00309837	60	363	4428	Eukaryotic translation initiation factor 3 subunit L (eIF3l) (Eukaryotic translation initiation factor 3 subunit 6-interacting protein) (Eukaryotic translation initiation factor 3 subunit E-interacting protein)	EIF3L_HUMAN	Q9Y262	564	66727	99.65	99.82	564	1171	0.705674	0.000364011	0.205302	24.2893
PREDICTED: 60S ribosomal protein L29-like [Cricetulus griseus]	gi|354474684|ref|XP_003499560.1|	LAFIAHPK; AEAIKDLVKPK	2	110	0.00225734	16	4330	1526	60S ribosomal protein L29 (P23)	RL29_RAT	P25886	156	17326	89	92	100	133	0.705128	0.000363729	0.0567418	6.30197
PREDICTED: heterogeneous nuclear ribonucleoprotein L [Cricetulus griseus]	gi|354483412|ref|XP_003503887.1|	YAADNQIYIAGHPAFVNYSTSQK; VFNVFC1LYGNVEK{1=57.0215}; TPASPVVHIR; TPASPVVH; TILNPIYSITTDVLYTIC1NPC2GPVQR{1=57.0215;2=57.0215}; SSSGLLEWDSK; SKPGAAM1VEM2ADGYAVDR{1=15.9949;2=15.9949}; SKPGAAMVEM1ADGYAVDR{1=15.9949}; SKPGAAM1VEMADGYAVDR{1=15.9949}; SKPGAAMVEMADGYAVDR; SDALETLGFLNHYQM1K{1=15.9949}; SDALETLGFLNHYQMK; SDALETLGFLNHY; QPAIM1PGQSYGLEDGSC2SYKDFSESR{1=15.9949;2=57.0215}; Q1PAIM2PGQSYGLEDGSC3…	40	413	0.0128205	61	464	2787	Heterogeneous nuclear ribonucleoprotein L (hnRNP L)	HNRPL_MOUSE	Q8R081	586	63964	80.19	82.14	515	791	0.704778	0.000363549	0.213039	23.254
PREDICTED: thimet oligopeptidase-like [Cricetulus griseus]	gi|354488691|ref|XP_003506501.1|	YYM1NQVEETR{1=15.9949}; YYMNQVEETR; YRVDQNLLK; YPHYFPLLK; YGHAAC1FGLQPGC2LR{1=57.0215;2=57.0215}; WDLSAQQIQALTK; VVWLQEKVPK; VVWLQEK; VGTQDFQDVSYESTLK; VDQVLHTQTDADPAEEYAR; VDQNLLK; TSQTVATFLDELAQK; TSILRPGGSEDASTM1LK{1=15.9949}; TSILRPGGSEDASTMLK; TGSAAPQDLLEKLIK; TGSAAPQDLLEK; RLVEEAFNC1R{1=57.0215}; Q1IVLAKVDQVLHTQTDADPAEEYARLC2QEILGVPATPGTNMPATFGHLAGGYDAQYYGYLWSEVYSM{1=-17.0265;2=57.0215}; QI…	59	484	0	74	146	3452	Thimet oligopeptidase (EC 3.4.24.15) (Endo-oligopeptidase A) (Endopeptidase 24.15) (PZ-peptidase) (Soluble metallo-endopeptidase)	THOP1_RAT	P24155	687	78385	95.2	97.38	687	1372	0.704512	0.000363412	0.249664	28.486
PREDICTED: tRNA (cytosine(34)-C(5))-methyltransferase [Cricetulus griseus]	gi|354479061|ref|XP_003501732.1|	YEPDSSNPDALQC1PIVLC2GWR{1=57.0215;2=57.0215}; WTTLNSLQLHGLQLR; WM1PGVSQWK{1=15.9949}; WMPGVSQWK; VINTGIK; VEVPQPLSWYPEELAWHTNLSR; VEVPQPLSWYPEELAWHTN; TLLTQENPFFR; STC1SLNPVEDEAVIAALLEK{1=57.0215}; SLQLHGLQLR; SLNPVEDEAVIAALLEK; SDGALELADVSAELPGLK; QLYMVSK; QEAVSM1IPPLLLNVEPHHK{1=15.9949}; QEAVSM1IPPLLLNVEPH{1=15.9949}; QEAVSMIPPLLLNVEPH; PEDDPLFPPIEK; NVLLNNSEK; NNSGEEFDC1AFR{1=57.0215}; NIDVWK;…	61	533	0	64	1	2132	tRNA (cytosine(34)-C(5))-methyltransferase (EC 2.1.1.203) (Myc-induced SUN domain-containing protein) (Misu) (NOL1/NOP2/Sun domain family member 2)	NSUN2_MOUSE	Q1HFZ0	757	85452	93.52	95.59	725	1399	0.704095	0.000363196	0.27494	31.0358
PREDICTED: coronin-7 [Cricetulus griseus]	gi|354488489|ref|XP_003506401.1|	VSLNPVYQPHPR; VFLYEVLPEAPFFLEC1NSFTSSDPHK{1=57.0215}; SVGGSFYLQSK; SSPVPLQEGPGPEGC1R{1=57.0215}; SSC1SLIAFNSDRPGVLGIISQEGHGESK{1=57.0215}; SLQSLLGPSSK; Q1QPLTELEAHK{1=-17.0265}; QQPLTELEAHK; QLQIFDPR; QEFAASQAAADAR; NVLTTPETVLTGHTEK; LQGHQDQIFSLAWSPDGQQLATVC1K{1=57.0215}; LPDTALPTLQNGTAVMDLAWDPFDPHR; LNPEQVQK; LGC1HSDLVTDLDFSPFDDFLLASGSADR{1=57.0215}; LDEELR; LAWTGIQEHLVSTGFNQMR; IWDLQAGAEQLK; IV…	29	88	0	45	782	3421	Mitochondrial import inner membrane translocase subunit TIM16 (Mitochondria-associated granulocyte macrophage CSF-signaling molecule) (Presequence translocated-associated motor subunit PAM16)	TIM16_MOUSE	Q9CQV1	125	13785	96	97.6	125	243	0.704	0.000363147	0.0453934	5.00598
PREDICTED: glucosidase 2 subunit beta-like isoform 1 [Cricetulus griseus]	gi|354475089|ref|XP_003499762.1|	YEQGTGC1WQGPNR{1=57.0215}; TPAAC1PEPPPEVPTDGDHDEL{1=57.0215}; TC1LDGTATIPFDQVNDDYC2DC3K{1=57.0215;2=57.0215;3=57.0215}; SQC1YELTTNEYIYR{1=57.0215}; SLKEM1EESIR{1=15.9949}; SLKEMEESIR; SLEQEISFDFGPH; SLEDQVEM1LR{1=15.9949}; SLEDQVEMLR; SEVLPTDM1PAASAPDVIEPK{1=15.9949}; SEVLPTDMPAASAPDVIEPK; NKFEEAER; MTPAAC1PEPPPEVPTDGDHDEL{1=57.0215}; M1PPYDEETQAVIDAAQEAR{1=15.9949}; MPPYDEETQAVIDAAQEAR; LWEEQQAA…	36	366	0.00191388	63	258	1586	Glucosidase 2 subunit beta (80K-H protein) (Glucosidase II subunit beta) (Protein kinase C substrate 60.1 kDa protein heavy chain) (PKCSH)	GLU2B_MOUSE	O08795	521	58793	91.01	95.68	278	532	0.702495	0.000362371	0.188795	21.3049
PREDICTED: glucosidase 2 subunit beta-like isoform 2 [Cricetulus griseus]	gi|354475091|ref|XP_003499763.1|	YEQGTGC1WQGPNR{1=57.0215}; TPAAC1PEPPPEVPTDGDHDEL{1=57.0215}; TC1LDGTATIPFDQVNDDYC2DC3K{1=57.0215;2=57.0215;3=57.0215}; SQC1YELTTNEYIYR{1=57.0215}; SLKEM1EESIR{1=15.9949}; SLKEMEESIR; SLEQEISFDFGPH; SLEDQVEM1LR{1=15.9949}; SLEDQVEMLR; SEVLPTDM1PAASAPDVIEPK{1=15.9949}; SEVLPTDMPAASAPDVIEPK; NKFEEAER; MTPAAC1PEPPPEVPTDGDHDEL{1=57.0215}; M1PPYDEETQAVIDAAQEAR{1=15.9949}; MPPYDEETQAVIDAAQEAR; LWEEQQAA…	36	366	0.00191388	64	258	1586	Glucosidase 2 subunit beta (80K-H protein) (Glucosidase II subunit beta) (Protein kinase C substrate 60.1 kDa protein heavy chain) (PKCSH)	GLU2B_MOUSE	O08795	521	58793	88.52	92.8	514	836	0.702495	0.000362371	0.188795	21.3049
PREDICTED: filamin-B isoform 4 [Cricetulus griseus]	gi|354481186|ref|XP_003502783.1|	YMGSHIPESPLQFYVNYPNSGSVSAYGPGLVYGVANK; SLTQVGGDHIK; FGGVDIPNSPFTVMATDGEVTAMEK; C1LATGPGIAPIVK{1=57.0215}; ATDGEVTAMEK	158	1825	0.00513479	75	7	2445	Filamin-B (FLN-B) (ABP-280-like protein) (Actin-binding-like protein) (Beta-filamin)	FLNB_MOUSE	Q80X90	2602	277825	97.58	98.81	2602	5195	0.701384	0.000361798	0.941397	100.516
PREDICTED: CTP synthase 1 [Cricetulus griseus]	gi|354479339|ref|XP_003501869.1|	YIDSTDLEPSTLQEEPVR; YHEAWQK; VPLLLEEQGVVDYFLR; TVQVVPHITDAIQEWVM1R{1=15.9949}; TVQVVPHITDAIQEWVMR; TSHPVVIDMPEHNPGQM1GGTMR{1=15.9949}; TSHPVVIDMPEHNPGQMGGTMR; SGSSSPDSEITELK; SC1GLHVTSIK{1=57.0215}; RLDLPIER; RENFC1NIHVSLVPQPSSTGEQK{1=57.0215}; PIKPSPPYFGLLLASVGR; NVLGWQDANSTEFDPK; M1EIVELEDHPFFIGVQYHPEFLSR{1=15.9949}; MEIVELEDHPFFIGVQYHPEFLSR; MEIVELEDHPF; LYGDTDYLEER; LSHYLQK; LLETC1SIALVGK{1=5…	44	414	0	70	271	2177	CTP synthase 1 (EC 6.3.4.2) (CTP synthetase 1) (UTP--ammonia ligase 1)	PYRG1_MOUSE	P70698	591	66682	99.49	99.83	591	1213	0.700508	0.000361346	0.213555	24.0953
PREDICTED: neural cell adhesion molecule 1 [Cricetulus griseus]	gi|354472688|ref|XP_003498569.1|	YKAEWK; VSSLTLK; VEPYSSTAQVQFDEPEATGGVPILK; TVPNDATQTK; TPDIDLAK; TLDGHM1VVR{1=15.9949}; SSTAQVQFDEPEATGGVPILK; SLSEEAWHFKWYDAK; SLSEEAWHFK; SLDWNAEYEVSVVAENQQGK; SIQYTDAGEYIC1TASNTIGQDSQSMYLEVQYAPK{1=57.0215}; SESQESEAKPAPTEVK; QSPAPTSTPAGAASPLAAVAAPATEAPQAK; Q1DDGGSPIRHYLVK{1=-17.0265}; QDDGGSPIRHYLVK; QDDGGSPIR; NVDKNDEAEYVC1IAENKAGEQDASIHLK{1=57.0215}; NVDKNDEAEYVC1IAENK{1=57.0215}; NDEAEYVC1…	61	599	0.013087	55	246	1243	Neural cell adhesion molecule 1 (N-CAM-1) (NCAM-1) (CD antigen CD56)	NCAM1_RAT	P13596	858	94658	97.14	97.76	803	1630	0.698135	0.000360122	0.308985	34.0884
PREDICTED: eukaryotic translation initiation factor 1A-like [Cricetulus griseus]	gi|354489338|ref|XP_003506821.1|	VWINTSDIILIGLR; LEAM1C2FDGVR{1=15.9949;2=57.0215}; LEAMC1FDGVR{1=57.0215}	12	100	0	78	1500	3535	Eukaryotic translation initiation factor 1A (eIF-1A) (Eukaryotic translation initiation factor 4C) (eIF-4C)	IF1A_MOUSE	Q60872	144	16502	100	100	144	291	0.694444	0.000358218	0.0515834	5.91132
PREDICTED: nuclear transport factor 2-like [Cricetulus griseus]	gi|354484319|ref|XP_003504336.1|	TQLGAIYIDASC1LTWEGQQFQGK{1=57.0215}; SITAQDHQPTPDSC1IISM2VVGQLK{1=57.0215;2=15.9949}; SITAQDHQPTPDSC1IISMVVGQLK{1=57.0215}; NINDAWVC1TNDM2FR{1=57.0215;2=15.9949}; NINDAWVC1TNDMFR{1=57.0215}; LSSLPFQK; LALHNFG; IQHSITAQDHQPTPDSC1IISM2VVGQLK{1=57.0215;2=15.9949}; IQHSITAQDHQPTPDSC1IISMVVGQLK{1=57.0215}; ADEDPIM1GFHQM2FLLK{1=15.9949;2=15.9949}; ADEDPIMGFHQM1FLLK{1=15.9949}; ADEDPIM1GFHQMFLLK{1=15.99…	16	88	0	75	1511	2906	Nuclear transport factor 2 (NTF-2)	NTF2_MOUSE	P61971	127	14478	100	100	127	267	0.692913	0.000357428	0.0453934	5.17485
PREDICTED: apoptosis-inducing factor 1, mitochondrial-like [Cricetulus griseus]	gi|354473604|ref|XP_003499024.1|	VVVGIVLWNVFNR; VVQLDVR; VNAELQAR; VM1PNAIVQSVGVSGGK{1=15.9949}; VMPNAIVQSVGVSGGK; VLIVSEDPELPYM1RPPLSK{1=15.9949}; VLIVSEDPELPYMRPPLSK; VETDHIVTAVGLEPNVELAK; TGGLEIDSDFGGFR; SQASGIEVIQLFPEK; SNIWVAGDAAC1FYDIK{1=57.0215}; SIYFQPPSFYVSAQDLPHIENGGVAVLTGK; SITVIGGGFLGSELAC1ALGR{1=57.0215}; SATEQSGTGIR; RVEHHDHAVVSGR; RAIASAAEGESAPQVR; LLIGGGTAAFAAAR; LFNIHED; LAGENM1TGAAK{1=15.9949}; LAGENMTGAAK; KVV…	35	424	0	58	582	1374	Apoptosis-inducing factor 1, mitochondrial (EC 1.1.1.-) (Programmed cell death protein 8)	AIFM1_RAT	Q9JM53	612	66723	96.57	98.2	612	1168	0.69281	0.000357375	0.218714	23.8452
PREDICTED: protein canopy homolog 2-like [Cricetulus griseus]	gi|354488149|ref|XP_003506233.1|	TIQM1GSFR{1=15.9949}; TIQMGSFR; TDLC1DHALHR{1=57.0215}; SEAHLTELLEEVC1DR{1=57.0215}; RTDLC1DHALHR{1=57.0215}; NGESSELDLQGIR; MKEYGEQIDPSTHR; KTIQMGSFR; INPDGSQSVVEVPYAR; IDSDISGTLK; FAC1ESIVEEYEDELIEFFSR{1=57.0215}; EYGEQIDPSTHR; ALVDELEWEISRVDPK; ALVDELEWEISR	14	126	0	68	1697	3367	Protein canopy homolog 2 (MIR-interacting saposin-like protein) (Putative secreted protein ZSIG9) (Transmembrane protein 4)	CNPY2_MOUSE	Q9QXT0	182	20767	98.35	99.45	182	370	0.692308	0.000357116	0.0649951	7.41623
PREDICTED: eukaryotic translation initiation factor 3 subunit E-like [Cricetulus griseus]	gi|354478053|ref|XP_003501230.1|	YVNFDFDGAQK; YLTTAVITNK; WIVNLIR; VLVPATDR; VIQQESYTYK; TTVVAQLK; SQM1LAM2NIEK{1=15.9949;2=15.9949}; SQMLAM1NIEK{1=15.9949}; SQM1LAMNIEK{1=15.9949}; SQMLAMNIEK; SEAPNWATQDSGFY; RTTVVAQLK; Q1LQAETEPIVK{1=-17.0265}; QLQAETEPIVK; Q1EYLDTLYR{1=-17.0265}; QEYLDTLYR; NLYSDDIPHALR; NALSSLWGK; M1LFDYLADK{1=15.9949}; MLFDYLADK; M1FEDPETTR{1=15.9949}; MFEDPETTR; LNMTPEEAER; LKETIDNNSVSSPLQSLQQR; LGHVVM1GNN…	39	308	0	70	493	2005	Eukaryotic translation initiation factor 3 subunit E (eIF3e) (Eukaryotic translation initiation factor 3 subunit 6) (MMTV integration site 6) (Mammary tumor-associated protein INT-6) (Viral integration site protein INT-6) (eIF-3 p48)	EIF3E_MOUSE	P60229	445	52221	99.76	100	416	870	0.692135	0.000357027	0.158877	18.6443
PREDICTED: syndecan-4-like [Cricetulus griseus]	gi|354484911|ref|XP_003504629.1|	VSPSEVDNDISNKVSMS; VSPSEVDNDISNKVSM1{1=15.9949}; VSPSEVDNDISNKVSM; VSPSEVDNDISNK; VPSEPKEVEQNEVIPKR; VPSEPKEVEQNEVIPK; TFPEVIQPLM1PVDNHIPER{1=15.9949}; TFPEVIQPLMPVDNHIPER; RVSPSEVDNDISNKVSM1S{1=15.9949}; RVSPSEVDNDISNKVSMS; RVSPSEVDNDISNKVSM1{1=15.9949}; RVSPSEVDNDISNKVSM; RVSPSEVDNDISNK; IRETEVIDHQHFLEGR; EVEQNEVIPK; ETEVIDHQHFLEGR; ESIRETEVIDHQHFLEGR; DHQHFLEGR; AQPGIRVPSEPKEVEQNEVIPK; AQPGIRV…	20	137	0.0013245	38	1209	2973	Syndecan-4 (SYND4) (Ryudocan core protein)	SDC4_MOUSE	O35988	198	21482	85.79	91.26	183	306	0.691919	0.000356916	0.0706693	7.66726
PREDICTED: histone-binding protein RBBP4-like [Cricetulus griseus]	gi|354476978|ref|XP_003500700.1|	YM1PQNPC2IIATK{1=15.9949;2=57.0215}; YMPQNPC1IIATK{1=57.0215}; VINEEYKIWKK; VINEEYK; TPSSDVLVFDYTKHPSKPDPSGEC1NPDLR{1=57.0215}; TIFTGHTAVVEDVSWHLLHESLFGSVADDQK; SNNTSKPSHSVDAHTAEVNC1LSFNPYSEFILATGSADK{1=57.0215}; PSHSVDAHTAEVNC1LSFNPYSEFILATGSADK{1=57.0215}; LSGHLLSASDDHTIC1LWDISAVPK{1=57.0215}; LLSASDDHTIC1LWDISAVPK{1=57.0215}; LHSFESHKDEIFQVQWSPHNETILASSGTDR; IGEEQSPEDAEDGPPELLFIHGGHTAK; IGEEQS…	35	294	0.0198456	62	23	1843	Histone-binding protein RBBP4 (Chromatin assembly factor 1 subunit C) (CAF-1 subunit C) (Chromatin assembly factor I p48 subunit) (CAF-I 48 kDa subunit) (CAF-I p48) (chCAF-1 p48) (Retinoblastoma-binding protein 4) (RBBP-4) (Retinoblastoma-binding protein p48)	RBBP4_CHICK	Q9W7I5	425	47607	99.5	99.75	398	822	0.691765	0.000356836	0.151655	16.9879
PREDICTED: dynactin subunit 2-like isoform 1 [Cricetulus griseus]	gi|354490810|ref|XP_003507549.1|	YADLPGIAR; WSPIASALPELVQR; VNALDLAVLDQVEAR; VHQLYETTQR; TGYESGDYEMLGEGVGVKETPQQK; TGYESGDYEM1LGEGVGVK{1=15.9949}; TGYESGDYEMLGEGVGVK; RLTELEATVR; Q1QLVASHLEK{1=-17.0265}; QQLVASHLEK; QLHEQAMQFGQLLTHLDTTQQM1IASSLK{1=15.9949}; Q1LHEQAMQFGQLLTHLDTTQQMIASSLK{1=-17.0265}; QLHEQAMQFGQLLTHLDTTQQMIASSLK; NEPDVYETSDLPEDDQAEFDAEELTSTSVEHIIVNPNAAYDKFK; NEPDVYETSDLPEDDQAEFDAEELTSTSVEHIIVNPNAAYDK; LTPVVLAK; L…	33	278	0	83	630	3713	Dynactin subunit 2	DCTN2_BOVIN	Q3ZCF0	403	44294	94.54	97.27	403	773	0.689826	0.000355836	0.143402	15.7614
PREDICTED: endoplasmic reticulum resident protein 29-like [Cricetulus griseus]	gi|354472486|ref|XP_003498469.1|	YKLDKENYPVFYLFR; WASQYLK; SLNILTAFR; SKFVLVK; Q1GQDGLSGVK{1=-17.0265}; QGQDGLSGVK; Q1DEFKR{1=-17.0265}; LNMELSEK; LDKENYPVFYLFR; LAENSASSDDLLVAEVGISDYGDKLNM1ELSEK{1=15.9949}; LAENSASSDDLLVAEVGISDYGDKLNMELSEK; LAENSASSDDLLVAEVGISDYGDK; ILDHGEDFPASETNR; GQGVYLGM1PGC2LPAYDALAGEFIK{1=15.9949;2=57.0215}; GQGVYLGMPGC1LPAYDALAGEFIK{1=57.0215}; GALPLDTITFYKVIPK; GALPLDTITFYK; FDTQYPYGEKQDEFKR; FDTQYPYGEK…	21	180	0.00190114	64	1144	1211	Endoplasmic reticulum resident protein 29 (ERp29)	ERP29_MOUSE	P57759	262	28823	93.19	96.17	235	446	0.687023	0.00035439	0.0928501	10.2146
PREDICTED: acidic leucine-rich nuclear phosphoprotein 32 family member E-like [Cricetulus griseus]	gi|354473021|ref|XP_003498735.1|	YLNLSGNK; SLDLFNC1EITNLEDYR{1=57.0215}; LTYLNLSGNK; LELSDNIISGGLEVLAEK; KLELSDNIISGGLEVLAEK; IKDLSTVEALQNLKNLK; IKDLSTVEALQNLK; ELEFLSM1ANVELSSLAR{1=15.9949}; ELEFLSMANVELSSLAR; EEIQDEEDDDDYVDEGEEEEEEEEEGLRGEKR; EEIQDEEDDDDYVDEGEEEEEEEEEGLRGEK; EEIQDEEDDDDYVDEGEEEEEEEEEGLR; DLSTVEALQNLK; C1PNLTYLNLSGNK{1=57.0215}; ANVELSSLAR	15	184	0	41	1592	1288	Acidic leucine-rich nuclear phosphoprotein 32 family member E (LANP-like protein) (LANP-L)	AN32E_HUMAN	Q9BTT0	268	30692	92.86	95.45	154	278	0.686567	0.000354155	0.0949135	10.8697
PREDICTED: 26S proteasome non-ATPase regulatory subunit 12 [Cricetulus griseus]	gi|354479410|ref|XP_003501903.1|	WSTLVEDYGVELRK; WSTLVEDYGVELR; WQQALK; VILAPFDNEQSDLVHR; VEFILEQM1R{1=15.9949}; VEFILEQMR; TYVEEITDLPVK; TASDM1VSTSR{1=15.9949}; TASDMVSTSR; SVVLYVILAPFDNEQSDLVHR; M1VQQC2C3TYVEEITDLPVK{1=15.9949;2=57.0215;3=57.0215}; MVQQC1C2TYVEEITDLPVK{1=57.0215;2=57.0215}; M1EVDYSATVDQR{1=15.9949}; MEVDYSATVDQR; M1AQLLDLSVDESEAFLSNLVVNK{1=15.9949}; MAQLLDLSVDESEAFLSNLVVNK; LQEVIETFLSLEK; LNSLM1SLVNK{1=15.9949…	42	313	0.0108738	60	421	2186	26S proteasome non-ATPase regulatory subunit 12 (26S proteasome regulatory subunit RPN5) (26S proteasome regulatory subunit p55)	PSD12_MOUSE	Q9D8W5	456	52895	98.68	99.34	456	926	0.686404	0.00035407	0.161456	18.7286
PREDICTED: proteasome activator complex subunit 2-like isoform 1 [Cricetulus griseus]	gi|354479828|ref|XP_003502111.1|	YFSERGDAVAK; VEAFQTTISK; TKVEAFQTTISK; Q1NLFQEADDFLSTFLPR{1=-17.0265}; QNLFQEADDFLSTFLPR; LLALFAVVKPEVWTLK; KQVDVFR; IISLSQLLQEDFLNVADLSSLR; IEDGNDFGVAIQEK; HIISNNLEK; GEEKPSM1Y{1=15.9949}; GEEKPSMY; FLNVADLSSLR; ETHVMDYR; DEAAYGELR; C1ILVITWIQHLIPK{1=57.0215}; C1GFLPGNEK{1=57.0215}; APLDIPIPDPPPKDDEM1ETDKQEK{1=15.9949}; APLDIPIPDPPPKDDEMETDKQEK; APLDIPIPDPPPKDDEMETDK; ALVHERDEAAYGELR; AFYAELYHII…	22	164	0.00414079	81	1098	2254	Proteasome activator complex subunit 2 (11S regulator complex subunit beta) (REG-beta) (Activator of multicatalytic protease subunit 2) (Proteasome activator 28 subunit beta) (PA28b) (PA28beta)	PSME2_MOUSE	P97372	239	27057	96.23	97.91	239	426	0.686192	0.000353961	0.0845968	9.57714
PREDICTED: tropomyosin alpha-3 chain-like isoform 5 [Cricetulus griseus]	gi|354478928|ref|XP_003501666.1|	TIDDLEDELYAQKLK; TIDDLEDELYAQK; TEERAELAESR; LM1DQNLK{1=15.9949}; LMDQNLK; EMDEQIR; C1REM2DEQIR{1=57.0215;2=15.9949}; AELAESR; AADAEAEVASLNR	17	195	0	35	60	2110	Tropomyosin alpha-3 chain (Gamma-tropomyosin) (Tropomyosin-3)	TPM3_MOUSE	P21107	285	32994	94.37	97.18	284	475	0.684211	0.000352939	0.100588	11.6449
PREDICTED: glutathione S-transferase Mu 6-like [Cricetulus griseus]	gi|354505876|ref|XP_003514993.1|	YAM1GDAPDYDR{1=15.9949}; YAMGDAPDYDR; VTQSNAILR; VRVDILEK; SQWLNDKFK; SQWLNDK; PVTLGYWDIR; LYSEFLGTSPWFAGDK; LLLEYTETSYEEKR; LLLEYTETSYEEK; LGLDFPNLPYLIDGPYK; ITFADFLVYDVLDQHQM1FEPK{1=15.9949}; ITFADFLVYDVLDQHQMFEPK; IQM1GTLC2YSPDFEK{1=15.9949;2=57.0215}; IQMGTLC1YSPDFEK{1=57.0215}; FLPSPLYLK; C1LDAFPNLR{1=57.0215}	18	149	0	70	94	5466	Glutathione S-transferase Mu 6 (EC 2.5.1.18) (GST class-mu 6) (Glutathione-S-transferase class M5)	GSTM6_MOUSE	O35660	218	25621	90.83	95.87	218	423	0.683486	0.000352566	0.0768593	9.03308
PREDICTED: importin subunit alpha-2 [Cricetulus griseus]	gi|354479418|ref|XP_003501907.1|	YGAVDPLLALLAIPDLSSLAC1GYLR{1=57.0215}; TGVVPQLVK; TDC1SPIQFESAWALTNIASGTSEQTK{1=57.0215}; RIEVNVELRK; Q1PPIDNIIR{1=-17.0265}; QPPIDNIIR; Q1DQIQQVVNHGLVPYLVGVLSK{1=-17.0265}; QDQIQQVVNHGLVPYLVGVLSK; QDQIQQVVNHGLVPY; NVSSFPDDATSPLQENR; NPAPPLDAVEQILPTLVR; NNQGTVNWSVEDIVK; NLTWTLSNLC1R{1=57.0215}; NKNPAPPLDAVEQILPTLVR; LSIMIEEC1GGLDKIEALQNHENESVYK{1=57.0215}; LLHHNDPEVLADSC1WAISYLTDGPNER{1=57.0215};…	34	361	0	74	489	2188	Importin subunit alpha-1 (Importin alpha P1) (Karyopherin subunit alpha-2) (Pendulin) (Pore targeting complex 58 kDa subunit) (PTAC58) (RAG cohort protein 1) (SRP1-alpha)	IMA1_MOUSE	P52293	529	57928	96.41	98.3	529	1052	0.68242	0.000352015	0.186216	20.3915
PREDICTED: cytochrome b-c1 complex subunit 2, mitochondrial [Cricetulus griseus]	gi|354503476|ref|XP_003513807.1|	YFIQNHFTSAR; YEDSNNLGTSHLLR; WEVAALQSQLK; VTSEQLHYFIQNHFTSAR; VTSEQLHYFIQNHF; VIENLHDAAYK; TPVPPAGVPLQPEDLEFTK; SVLQHLLGAGPHIK; SM1AASGNLGHTPFLDEL{1=15.9949}; SMAASGNLGHTPFLDEL; RWEVAALQSQLK; QVAEQFLNM1R{1=15.9949}; QVAEQFLNMR; NTLANPLYC1PDYR{1=57.0215}; NDIEILM1EFLLNVTTAPEFR{1=15.9949}; NDIEILMEFLLNVTTAPEFR; MSPPTFLQQIDSVADADVIK; M1ALVGLGVSHSVLK{1=15.9949}; MALVGLGVSHSVLK; LSVAATR; LPNGLVIASLENY…	31	309	0	75	696	5207	Cytochrome b-c1 complex subunit 2, mitochondrial (Complex III subunit 2) (Core protein II) (Ubiquinol-cytochrome-c reductase complex core protein 2)	QCR2_MOUSE	Q9DB77	453	48235	92.49	96.03	453	862	0.682119	0.00035186	0.159393	16.972
PREDICTED: hematological and neurological expressed 1 protein-like [Cricetulus griseus]	gi|354466573|ref|XP_003495748.1|	VLRPPGGGSNFSLGFDEPSEQPVRK; VLRPPGGGSNFSLGFDEPSEQPVR; SLGFDEPSEQPVR; SAPSEASSGDFLDLK; PVPAAPVPSPVAPAPVPSR; M1ASSIFGTPEENPPSWAK{1=15.9949}; MASSIFGTPEENPPSWAK; GEGDM1HENVDTDFQASLGQIEEKPVPAAPVPSPVAPAPVPSR{1=15.9949}; GEGDMHENVDTDFQASLGQIEEKPVPAAPVPSPVAPAPVPSR; GEGDMHENVDTDFQASLGQIEEK; EVLRPPGGGSNFSLGFDEPSEQPVR	11	105	0	62	2076	404	Hematological and neurological expressed 1 protein [Cleaved into: Hematological and neurological expressed 1 protein, N-terminally processed]	HN1_MOUSE	P97825	154	16081	93.33	97.04	135	214	0.681818	0.000351705	0.0541626	5.65577
PREDICTED: prefoldin subunit 5-like [Cricetulus griseus]	gi|354490211|ref|XP_003507253.1|	TAEDAKDFFKR; TAEDAKDFFK; QAVMETM1SQK{1=15.9949}; Q1AVMETMSQK{1=-17.0265}; QAVMETMSQK; NQLDQEVEFLSTSIAQLK; LHDVEHVLIDVGTGYYVEK; KIDFLTK; IQQLTALGATQATAKA; IQQLTALGATQATAK; ELLVPLTSSM1YVPGK{1=15.9949}; ELLVPLTSSMYVPGK; DC1LNVLNK{1=57.0215}	13	105	0	68	1808	3639	Prefoldin subunit 5 (C-Myc-binding protein Mm-1) (Myc modulator 1)	PFD5_HUMAN	Q99471	154	17328	98.05	98.7	154	308	0.681818	0.000351705	0.0541626	6.09435
beta-2-microglobulin [Cricetulus griseus]	gi|350539633|ref|NP_001233603.1|	YAC1RVTHTTLKEPK{1=57.0215}; VVTWERDM1{1=15.9949}; VVTWERDM; VVTWER; VTHTTLKEPK; VELSDLSFNK; TNFLNC1YVSQFHPPQIEIELLK{1=57.0215}; LLAHTEFTPTATDK; KM1DKVELSDLSFNK{1=15.9949}; KMDKVELSDLSFNK; IQRPPQVQVYTRHPPEDGK; IQRPPQVQVYTR; HPPEDGKTNFLNC1YVSQFHPPQIEIELLK{1=57.0215}	13	81	0.00407747	76	1820	146	Beta-2-microglobulin	B2MG_CRIGR	Q9WV24	119	13788	100	100	119	251	0.680672	0.000351114	0.0417826	4.84116
PREDICTED: ubiquitin-conjugating enzyme E2 D3-like [Cricetulus griseus]	gi|354505255|ref|XP_003514686.1|	VLLSIC1SLLC2DPNPDDPLVPEIAR{1=57.0215;2=57.0215}; SQWSPALTISK; SLLC1DPNPDDPLVPEIAR{1=57.0215}; INKELSDLAR; ELSDLAR; DPPAQC1SAGPVGDDMFH{1=57.0215}	9	100	0	65	2075	5396	Ubiquitin-conjugating enzyme E2 D3 (EC 6.3.2.19) (Ubiquitin carrier protein D3) (Ubiquitin-conjugating enzyme E2(17)KB 3) (Ubiquitin-conjugating enzyme E2-17 kDa 3) (Ubiquitin-protein ligase D3)	UB2D3_MOUSE	P61079	147	16687	100	100	147	307	0.680272	0.000350908	0.0515834	5.85559
PREDICTED: U5 small nuclear ribonucleoprotein 200 kDa helicase-like [Cricetulus griseus]	gi|354471301|ref|XP_003497881.1|	YVHLFPK; YPPPTELLDLQPLPVSALR; YPNIELSYEVVDKDSIR; YPNIELSYEVVDK; YISSQIERPIR; YISSQIER; YHVLVNLGK; YAQDEHLITFFVPVFEPLPPQYFIR; YAQDEHLITF; YAQAGFEGFK; WTELGALDILQM1LGR{1=15.9949}; WTELGALDILQMLGR; WLSC1ETQLPVSFR{1=57.0215}; WDILSR; VVLLTGETSTDLK; VRPVPLELHIQGFNISHTQTR; VPIPVKESIEEPSAK; VHGSSEAFWILVEDVDSEVILHHEYFLLK; VGHANRPLQDDEGR; VFSLSSEFK; VELTITPDFQWDEK; TYTQLVR; TNVALM1C2M3LR{1=15.9949;2=57.02…	168	1451	0	68	37	1021	U5 small nuclear ribonucleoprotein 200 kDa helicase (EC 3.6.4.13) (BRR2 homolog) (U5 snRNP-specific 200 kDa protein) (U5-200KD)	U520_RAT	F1LNJ2	2139	244875	99.44	99.63	2141	4413	0.678354	0.000349918	0.748475	85.6863
PREDICTED: phosphoglycerate mutase 2-like [Cricetulus griseus]	gi|354485249|ref|XP_003504796.1|	TLWTILDVTDQM1WLPVVR{1=15.9949}; PEELPAC1ESLK{1=57.0215}; HGESSWNQENR	10	171	0	31	557	3018	Phosphoglycerate mutase 2 (EC 3.1.3.13) (EC 5.4.2.11) (EC 5.4.2.4) (BPG-dependent PGAM 2) (Muscle-specific phosphoglycerate mutase) (Phosphoglycerate mutase isozyme M) (PGAM-M)	PGAM2_RAT	P16290	253	28755	93.68	97.23	253	500	0.675889	0.000348647	0.0882076	10.0253
PREDICTED: WD repeat-containing protein 61-like isoform 1 [Cricetulus griseus]	gi|354471437|ref|XP_003497949.1|	YLASGAIDGIINIFDIATGK; VWDVGTR; VNIFGVESGKK; VNIFGVESGK; TNQYSILFK; TC1VHTFFDHQDQVWGVK{1=57.0215}; SPDSQYLATGTHVGK; SLTFSPDSQLLVTASDDGYIK; SIDAGPVDAWTLAFSPDSQYLATGTHVGK; Q1NTETVVTGSLDDLVK{1=-17.0265}; QNTETVVTGSLDDLVK; Q1EQAHDDAIWSVAWGTNK{1=-17.0265}; QEQAHDDAIWSVAWGTNK; LWDLENGK; LLHTLEGHAM1PIR{1=15.9949}; LLHTLEGHAMPIR; LLHTLEGH; KQNTETVVTGSLDDLVK; IYDVQHANLAGTLSGH; IVSVGDDQEIHVYDC1PI{1=57.0215}…	24	206	0.0128837	73	971	1039	WD repeat-containing protein 61 [Cleaved into: WD repeat-containing protein 61, N-terminally processed]	WDR61_BOVIN	Q32LN7	305	33569	98.03	99.67	305	613	0.67541	0.000348399	0.106262	11.6954
PREDICTED: WD repeat-containing protein 61-like isoform 2 [Cricetulus griseus]	gi|354471439|ref|XP_003497950.1|	YLASGAIDGIINIFDIATGK; VWDVGTR; VNIFGVESGKK; VNIFGVESGK; TNQYSILFK; TC1VHTFFDHQDQVWGVK{1=57.0215}; SPDSQYLATGTHVGK; SLTFSPDSQLLVTASDDGYIK; SIDAGPVDAWTLAFSPDSQYLATGTHVGK; Q1NTETVVTGSLDDLVK{1=-17.0265}; QNTETVVTGSLDDLVK; Q1EQAHDDAIWSVAWGTNK{1=-17.0265}; QEQAHDDAIWSVAWGTNK; LWDLENGK; LLHTLEGHAM1PIR{1=15.9949}; LLHTLEGHAMPIR; LLHTLEGH; KQNTETVVTGSLDDLVK; IYDVQHANLAGTLSGH; IVSVGDDQEIHVYDC1PI{1=57.0215}…	24	206	0.0128837	73	971	1039	WD repeat-containing protein 61 [Cleaved into: WD repeat-containing protein 61, N-terminally processed]	WDR61_BOVIN	Q32LN7	305	33569	98.03	99.67	305	613	0.67541	0.000348399	0.106262	11.6954
[truncated: 5,499 more rows]

## Sheet: ST2 - Aac Content
																																B	C	E	F	G	H	I	J	K	L	M	N	O	P	Q	R	S	T
[truncated: 6,143 more rows]
[truncated: 6 more columns]

## Sheet: ST2a - Aac Content Summary
	Weighted frequency	Normalised frequency	Individual Aac MW	Weighted MW			Bonarius et al. (1996)	Selvarasu et al. (2012)	Proteome
[truncated: 28 more rows]

[truncated: 9 more sheets: ST3 - N-glycosite Frequency, ST4 - O-glycosite Frequency, ST5 - N-linked HCP glycans, ST6 - O-GalNAc HCP glycans, ST7 - mAb N-linked glycans, ST8 - Glycolipids, ST9 - Stoich coeff calculation, ST10 - GAG and GPI, ST11 - Theoretical Consumption]
